# Supplementary material for: The reference genome and full-length transcriptome of pakchoi provide insights into cuticle formation and heat adaption
Source: Hortic Res. 2022 May 26;9:uhac123. doi: 10.1093/hr/uhac123 (PMC9358696; doi:10.1093/hr/uhac123)
Supplement: Suppl_uhac123 [file suppl_uhac123.zip › TableS1.xlsx]

## Sheet: Sheet1
Table S1. Overview of sequencing data in pakchoi (PC-fu).
Illumina HiSeq 2500	Library ID	Library (bp)	Read length (bp)	Q20(%)	Q30 (%)	Data (Gb)	Sequencing depth (X)
	BC-FU	350	150_150	98.05	94.65	36.7	73.24 ×
Nanopore	Library-ID	Total reads	Total bases (Gb)	Average Length	Max Length	N50 Length	MeanQual	Sequencing depth (X)
	BC01	2068580	60.69	29338	188110	41135	7.82	147.664
Hi-C	Library-ID	Average Read length (bp)	Read Pairs Number	Base Number (bp)	GC Content（%）	N(%)	%≥Q30	Sequencing depth (X)
	H01	29340	179309460	53444123096	41.16	0	93.04	130.034
