# Supplementary material for: The reference genome and full-length transcriptome of pakchoi provide insights into cuticle formation and heat adaption
Source: Hortic Res. 2022 May 26;9:uhac123. doi: 10.1093/hr/uhac123 (PMC9358696; doi:10.1093/hr/uhac123)
Supplement: Suppl_uhac123 [file suppl_uhac123.zip › TableS10.xlsx]

## Sheet: Sheet1
Table S10. Functional enrichment analysis of differential genes betwwen Pakchoi and Chinensis cabbage
KEGG_A_class	KEGG_B_class	Pathway	out (124)	All (8800)	Pvalue	Pathway ID	Genes	K_IDs
Cellular Processes	Transport and catabolism	Peroxisome	10	157	7e-05	ko04146	Bch03G010980;Bch09G049810;Bch09G041450;Bch01G043190;Bch03G013830;Bch05G005770;Bch10G021760;Bch02G040700;Bch10G024890;Bch01G004660	K13356+K00232+K13341+K11517+K13342+K13335+K13356+K00477+K04565+K13356
Metabolism	Metabolism of terpenoids and polyketides	Carotenoid biosynthesis	6	51	7.43e-05	ko00906	Bch02G007490;Bch10G025690;Bch07G023520;Bch09G071930;Bch03G008460;Bch09G010080	K02291+K02291+K09837+K09835+K02291+K09838
Cellular Processes	Transport and catabolism	Autophagy - other eukaryotes	5	68	0.00262974	ko04136	Bch03G048070;Bch05G021410;Bch05G035300;Bch01G008740;Bch03G025350	K08343+K07203+K08266+K08333+K08341
Metabolism	Carbohydrate metabolism	Fructose and mannose metabolism	6	113	0.00513797	ko00051	Bch10G018110;Bch10G011560;Bch08G038600;Bch03G013590;Bch07G001240;Bch09G027440	K01805+K00008+K01103+K00850+K00844+K00895
Metabolism	Lipid metabolism	Cutin, suberine and wax biosynthesis	4	56	0.00784291	ko00073	Bch03G010980;Bch09G074890;Bch10G021760;Bch01G004660	K13356(FAR)+K15404(CER1)+K13356(FAR)+K13356(FAR)
Metabolism	Carbohydrate metabolism	Pentose and glucuronate interconversions	7	163	0.00809885	ko00040	Bch09G005580;Bch09G025090;Bch02G041740;Bch10G018110;Bch10G011560;Bch10G002400;Bch10G027370	K01051+K01728+K01728+K01805+K00008+K01213+K01728
Metabolism	Energy metabolism	Nitrogen metabolism	4	72	0.0185091	ko00910	Bch10G035650;Bch01G001360;Bch02G006160;Bch01G031580	K01674+K01455+K01673+K01673
Metabolism	Lipid metabolism	Sphingolipid metabolism	3	42	0.0210281	ko00600	Bch03G016530;Bch04G006160;Bch03G053720	K04715+K01190+K04718
Metabolism	Lipid metabolism	Ether lipid metabolism	3	43	0.0223778	ko00565	Bch10G006930;Bch06G045260;Bch03G025600	K01114+K00993+K13510
Metabolism	Amino acid metabolism	Valine, leucine and isoleucine degradation	4	84	0.0305536	ko00280	Bch08G004440;Bch02G053250;Bch08G003810;Bch06G020610	K14085+K05605+K00167+K00128
Metabolism	Carbohydrate metabolism	Galactose metabolism	4	90	0.0379701	ko00052	Bch04G006160;Bch09G055190;Bch03G013590;Bch07G001240	K01190+K06617+K00850+K00844
Metabolism	Amino acid metabolism	Arginine and proline metabolism	4	96	0.0463337	ko00330	Bch08G004440;Bch03G005050;Bch05G015060;Bch06G020610	K14085+K14454+K14455+K00128
