# Supplementary material for: The reference genome and full-length transcriptome of pakchoi provide insights into cuticle formation and heat adaption
Source: Hortic Res. 2022 May 26;9:uhac123. doi: 10.1093/hr/uhac123 (PMC9358696; doi:10.1093/hr/uhac123)
Supplement: Suppl_uhac123 [file suppl_uhac123.zip › TableS11.xlsx]

## Sheet: Sheet1
Table S11. Detailed sub-genome information of Pakchoi genome
A. thaliana gene	Pakchoi subgenomes			Block
	LF gene	MF1 gene	MF2 gene
	LF	MF1	MF2
AT1G01010	Bch10G001900	-	-	NULL
AT1G01020	Bch10G001820	-	-	NULL
AT1G01030	Bch10G001810	-	-	NULL
AT1G01040	Bch10G001790	-	-	NULL
AT1G01050	Bch10G001780	-	-	NULL
AT1G01060	Bch10G001770	-	-	NULL
AT1G01070	Bch10G001760	-	Bch09G074310	NULL
AT1G01073	-	-	-	NULL
AT1G01080	Bch10G001720	-	-	NULL
AT1G01090	Bch10G001710	-	Bch09G074320	NULL
AT1G01100	Bch10G001700	-	Bch09G074330	NULL
AT1G01110	Bch10G001690	-	-	NULL
AT1G01115	-	-	-	NULL
AT1G01120	Bch10G001680	-	Bch09G074340	NULL
AT1G01130	Bch10G001670	-	Bch09G074350	NULL
AT1G01140	-	-	-	NULL
AT1G01150	-	-	-	NULL
AT1G01160	Bch10G001660	-	Bch09G074360	NULL
AT1G01170	Bch10G001650	-	-	NULL
AT1G01180	Bch10G001640	-	-	NULL
AT1G01190	Bch10G001630	-	Bch09G074370	NULL
AT1G01200	Bch10G001620	-	-	NULL
AT1G01210	-	-	Bch09G074400	NULL
AT1G01220	-	-	Bch09G074410	NULL
AT1G01225	-	-	Bch09G074420	NULL
AT1G01230	Bch10G001610	-	Bch09G074430	NULL
AT1G01240	Bch10G001600	-	Bch09G074440	NULL
AT1G01250	Bch10G001580	-	Bch09G074450	NULL
AT1G01260	Bch10G001560	-	-	NULL
AT1G01280	Bch10G001550	-	Bch09G074460	NULL
AT1G01290	-	-	Bch09G074470	NULL
AT1G01300	Bch10G001540	-	-	NULL
AT1G01305	-	-	-	NULL
AT1G01310	Bch10G001530	-	Bch09G074480	NULL
AT1G01320	Bch10G001520	-	-	NULL
AT1G01340	-	-	-	NULL
AT1G01350	Bch10G001510	-	Bch09G074490	NULL
AT1G01355	-	-	-	NULL
AT1G01360	Bch10G001500	-	-	NULL
AT1G01370	-	-	-	NULL
AT1G01380	-	-	Bch09G074500	NULL
AT1G01390	-	-	-	NULL
AT1G01400	-	-	-	NULL
AT1G01410	Bch10G001490	-	-	NULL
AT1G01420	Bch10G001480	-	-	NULL
AT1G01430	Bch10G001470	-	-	NULL
AT1G01440	Bch10G001460	-	-	NULL
AT1G01450	-	-	Bch09G074510	NULL
AT1G01453	Bch10G001450	-	-	NULL
AT1G01460	Bch10G001440	-	-	NULL
AT1G01470	-	-	-	NULL
AT1G01471	-	-	-	NULL
AT1G01480	Bch10G001430	-	-	NULL
AT1G01490	Bch10G001420	-	Bch09G074520	NULL
AT1G01500	Bch10G001410	-	Bch09G074530	NULL
AT1G01510	Bch10G001400	-	-	NULL
AT1G01520	Bch10G001390	-	-	NULL
AT1G01530	-	-	-	NULL
AT1G01540	Bch10G001380	-	Bch09G074540	NULL
AT1G01550	Bch10G001370	-	-	NULL
AT1G01560	-	-	-	A
AT1G01570	Bch10G001360	-	-	A
AT1G01580	Bch10G001350	-	Bch09G074570	A
AT1G01600	Bch10G001340	-	Bch09G074580	A
AT1G01610	Bch10G001330	-	Bch09G074590	A
AT1G01620	Bch10G001320	-	Bch09G074600	A
AT1G01630	Bch10G001310	-	Bch09G074610	A
AT1G01640	Bch10G001300	-	-	A
AT1G01650	Bch10G001290	-	Bch09G074620	A
AT1G01660	Bch10G001260	-	-	A
AT1G01690	Bch10G001250	-	-	A
AT1G01695	-	-	Bch09G074630	A
AT1G01700	-	-	-	A
AT1G01710	Bch10G001240	-	-	A
AT1G01720	Bch10G001230	-	-	A
AT1G01725	Bch10G001220	-	-	A
AT1G01730	-	-	Bch09G074640	A
AT1G01740	Bch10G001210	-	-	A
AT1G01750	Bch10G001200	-	Bch09G074650	A
AT1G01760	Bch10G001190	-	-	A
AT1G01770	-	-	Bch09G074660	A
AT1G01780	Bch10G001180	-	Bch09G074670	A
AT1G01790	Bch10G001170	-	Bch09G074690	A
AT1G01800	Bch10G001150	-	-	A
AT1G01810	-	-	-	A
AT1G01820	-	-	Bch09G074700	A
AT1G01830	Bch10G001140	-	-	A
AT1G01840	Bch10G001130	-	-	A
AT1G01860	-	-	-	A
AT1G01880	-	-	Bch09G074710	A
AT1G01900	Bch10G001120	-	-	A
AT1G01910	-	-	Bch09G074720	A
AT1G01920	-	-	Bch09G074730	A
AT1G01930	-	-	Bch09G074740	A
AT1G01940	-	-	Bch09G074750	A
AT1G01950	-	-	Bch09G074760	A
AT1G01960	-	-	Bch09G074770	A
AT1G01970	Bch10G001100	-	-	A
AT1G01980	-	-	-	A
AT1G01990	Bch10G001090	-	-	A
AT1G02000	-	-	-	A
AT1G02010	-	-	Bch09G074780	A
AT1G02020	-	-	-	A
AT1G02030	-	-	-	A
AT1G02040	-	-	Bch09G074790	A
AT1G02050	-	-	-	A
AT1G02060	-	-	-	A
AT1G02065	Bch10G001060	-	Bch09G074800	A
AT1G02070	-	-	Bch09G074810	A
AT1G02074	-	-	-	A
AT1G02080	Bch10G001080	-	Bch09G074830	A
AT1G02090	Bch10G001050	-	Bch09G074850	A
AT1G02100	-	-	Bch09G074860	A
AT1G02110	-	-	-	A
AT1G02120	Bch10G001030	-	-	A
AT1G02130	-	-	Bch09G074870	A
AT1G02140	Bch10G001020	-	-	A
AT1G02145	Bch10G001010	-	Bch09G074880	A
AT1G02150	Bch10G001000	-	-	A
AT1G02160	Bch10G000990	-	-	A
AT1G02170	-	-	-	A
AT1G02180	Bch10G000980	-	-	A
AT1G02190	-	-	Bch09G074890	A
AT1G02210	Bch10G001910	-	-	A
AT1G02220	Bch10G001960	-	-	A
AT1G02260	-	-	-	A
AT1G02270	Bch10G001980	-	-	A
AT1G02280	Bch10G002000	-	Bch09G074250	A
AT1G02290	-	-	-	A
AT1G02300	-	Bch08G040590	-	A
AT1G02310	Bch10G002010	-	-	A
AT1G02320	-	Bch08G040580	-	A
AT1G02330	Bch10G002020	-	-	A
AT1G02335	Bch10G002030	-	Bch09G074230	A
AT1G02340	Bch10G002040	-	Bch09G074220	A
AT1G02350	Bch10G002060	-	-	A
AT1G02360	Bch10G002080	-	-	A
AT1G02370	Bch10G002110	-	-	A
AT1G02380	Bch10G002120	-	Bch09G074190	A
AT1G02390	Bch10G002130	-	-	A
AT1G02391	-	-	-	A
AT1G02400	Bch10G002140	Bch08G040570	-	A
AT1G02405	-	-	Bch09G074170	A
AT1G02410	Bch10G002150	Bch08G040560	Bch09G074160	A
AT1G02420	-	Bch08G040550	-	A
AT1G02430	Bch10G002190	-	Bch09G074150	A
AT1G02450	Bch10G002200	-	Bch09G074140	A
AT1G02460	Bch10G002210	-	Bch09G074130	A
AT1G02470	Bch10G002230	-	Bch09G074120	A
AT1G02490	-	-	-	A
AT1G02500	-	-	-	A
AT1G02510	-	-	-	A
AT1G02520	Bch10G002240	Bch08G040530	-	A
AT1G02540	-	-	-	A
AT1G02550	-	-	-	A
AT1G02560	Bch10G002250	Bch08G040520	-	A
AT1G02570	Bch10G002260	-	-	A
AT1G02580	Bch10G002270	-	Bch09G074080	A
AT1G02590	-	-	-	A
AT1G02610	Bch10G002280	Bch08G040510	-	A
AT1G02620	-	-	-	A
AT1G02630	Bch10G002290	Bch08G040500	-	A
AT1G02640	Bch10G002300	-	-	A
AT1G02650	-	-	-	A
AT1G02660	-	Bch08G040490	Bch09G074070	A
AT1G02670	-	-	-	A
AT1G02680	Bch10G002310	Bch08G040480	-	A
AT1G02690	-	-	-	A
AT1G02700	Bch10G002360	-	-	A
AT1G02710	-	Bch08G040470	-	A
AT1G02720	-	-	Bch09G074020	A
AT1G02730	Bch10G002370	-	-	A
AT1G02740	-	-	Bch09G074010	A
AT1G02750	Bch10G002380	-	Bch09G074000	A
AT1G02770	-	-	-	A
AT1G02780	Bch10G002390	Bch08G040460	Bch09G073990	A
AT1G02790	Bch10G002400	Bch08G040450	Bch09G073980	A
AT1G02800	-	-	Bch09G073970	A
AT1G02810	-	Bch08G040440	-	A
AT1G02813	Bch10G002410	-	Bch09G073960	A
AT1G02820	Bch10G002420	-	-	A
AT1G02830	Bch10G002430	-	Bch09G073950	A
AT1G02840	-	-	-	A
AT1G02850	Bch10G002440	-	-	A
AT1G02860	Bch10G002450	-	Bch09G073930	A
AT1G02870	Bch10G002460	-	-	A
AT1G02880	-	Bch08G040430	-	A
AT1G02890	-	-	-	A
AT1G02900	Bch10G002500	Bch08G040420	-	A
AT1G02910	-	Bch08G040410	-	A
AT1G02920	Bch10G002550	Bch08G040400	-	A
AT1G02960	-	Bch08G040390	-	A
AT1G02965	-	-	-	A
AT1G02970	-	-	Bch09G073880	A
AT1G02980	Bch10G002560	-	Bch09G073790	A
AT1G02990	Bch10G002570	-	Bch09G073860	A
AT1G03000	Bch10G002580	-	Bch09G073810	A
AT1G03010	Bch10G002590	-	Bch09G073730	A
AT1G03020	Bch10G002600	-	Bch09G073720	A
AT1G03022	-	-	-	A
AT1G03030	Bch10G002610	-	-	A
AT1G03040	Bch10G002620	-	-	A
AT1G03050	Bch10G002630	-	Bch09G073700	A
AT1G03055	-	-	Bch09G073690	A
AT1G03060	Bch10G002640	-	Bch09G073680	A
AT1G03070	Bch10G002670	-	-	A
AT1G03080	Bch10G002680	-	Bch09G073670	A
AT1G03090	-	-	-	A
AT1G03100	Bch10G002700	-	-	A
AT1G03103	-	-	-	A
AT1G03106	-	-	-	A
AT1G03110	Bch10G002710	-	Bch09G073650	A
AT1G03120	-	-	-	A
AT1G03130	-	-	-	A
AT1G03140	-	Bch08G040340	Bch09G073640	A
AT1G03150	Bch10G002740	Bch08G040330	-	A
AT1G03160	-	Bch08G040320	-	A
AT1G03170	Bch10G002750	Bch08G040300	-	A
AT1G03180	-	-	-	A
AT1G03190	-	Bch08G040290	-	A
AT1G03200	-	-	-	A
AT1G03210	Bch10G002760	-	-	A
AT1G03220	-	Bch08G040280	Bch09G073630	A
AT1G03240	-	-	-	A
AT1G03250	Bch10G002770	-	-	A
AT1G03260	-	-	Bch09G073620	A
AT1G03270	Bch10G002800	-	Bch09G073610	A
AT1G03280	-	-	-	A
AT1G03290	Bch10G002830	-	-	A
AT1G03300	-	-	-	A
AT1G03310	Bch10G002850	Bch08G040260	-	A
AT1G03320	Bch10G002860	-	-	A
AT1G03330	Bch10G002870	Bch08G040250	-	A
AT1G03340	Bch10G002880	-	-	A
AT1G03350	Bch10G002890	Bch08G040240	-	A
AT1G03360	Bch10G002900	Bch08G040230	-	A
AT1G03370	-	-	-	A
AT1G03380	Bch10G002920	-	-	A
AT1G03390	Bch10G002930	-	-	A
AT1G03400	Bch10G002940	-	-	A
AT1G03430	Bch10G002960	-	-	A
AT1G03440	Bch10G002970	-	-	A
AT1G03445	-	-	-	A
AT1G03457	Bch10G002980	-	-	A
AT1G03470	Bch10G002990	-	-	A
AT1G03475	Bch10G003000	-	Bch09G073590	A
AT1G03490	Bch10G003030	-	-	A
AT1G03495	-	-	-	A
AT1G03510	Bch10G003050	Bch08G040210	-	A
AT1G03520	-	-	-	A
AT1G03530	Bch10G003060	Bch08G040200	-	A
AT1G03540	-	Bch08G040190	-	A
AT1G03550	Bch10G003070	Bch08G040180	Bch09G073580	A
AT1G03590	Bch10G003090	Bch08G040170	-	A
AT1G03600	Bch10G003100	Bch08G040160	-	A
AT1G03610	Bch10G003130	Bch08G040150	-	A
AT1G03620	Bch10G003140	Bch08G040140	-	A
AT1G03630	Bch10G003150	Bch08G040130	-	A
AT1G03650	-	-	Bch09G073570	A
AT1G03660	-	-	Bch09G073560	A
AT1G03670	Bch10G003160	-	Bch09G073540	A
AT1G03680	-	-	-	A
AT1G03687	-	-	Bch09G073530	A
AT1G03700	Bch10G003180	-	-	A
AT1G03710	Bch10G003210	-	-	A
AT1G03720	Bch10G003220	-	-	A
AT1G03730	-	-	Bch09G073510	A
AT1G03740	Bch10G003230	-	Bch09G073490	A
AT1G03750	-	-	-	A
AT1G03760	Bch10G003240	-	-	A
AT1G03770	Bch10G003260	-	-	A
AT1G03780	Bch10G003270	-	Bch09G073470	A
AT1G03790	Bch10G003280	Bch08G040100	-	A
AT1G03800	Bch10G003300	-	-	A
AT1G03810	Bch10G003310	-	-	A
AT1G03820	Bch10G003320	Bch08G040090	-	A
AT1G03830	-	Bch08G040080	-	A
AT1G03840	Bch10G003350	-	Bch09G073460	A
AT1G03850	Bch10G003360	-	Bch09G073450	A
AT1G03860	Bch10G003370	Bch08G040070	Bch09G073410	A
AT1G03870	Bch10G003380	-	-	A
AT1G03880	Bch10G003390	-	Bch09G073400	A
AT1G03900	-	Bch08G040050	-	A
AT1G03905	-	Bch08G040040	-	A
AT1G03910	Bch10G003410	-	Bch09G073370	A
AT1G03920	Bch10G003420	-	-	A
AT1G03930	-	-	Bch09G073360	A
AT1G03940	-	Bch08G040030	-	A
AT1G03950	Bch10G003460	Bch08G040010	-	A
AT1G03960	-	Bch08G040020	-	A
AT1G03970	Bch10G003480	-	-	A
AT1G03980	-	-	Bch09G073350	A
AT1G03982	Bch10G003490	-	Bch09G073340	A
AT1G03990	Bch10G003510	-	-	A
AT1G04000	Bch10G003520	-	Bch09G073330	A
AT1G04010	Bch10G003530	-	Bch09G073320	A
AT1G04020	-	-	Bch09G073310	A
AT1G04030	-	-	-	A
AT1G04040	-	Bch08G040000	Bch09G073300	A
AT1G04050	-	-	-	A
AT1G04070	Bch10G003540	-	-	A
AT1G04080	Bch10G003550	Bch08G039990	-	A
AT1G04090	Bch10G003560	-	-	A
AT1G04100	Bch10G003570	-	-	A
AT1G04110	Bch10G003580	-	-	A
AT1G04120	Bch10G003590	-	-	A
AT1G04130	-	-	Bch09G073280	A
AT1G04140	-	Bch08G039980	Bch09G073270	A
AT1G04150	-	-	Bch09G073260	A
AT1G04160	-	-	Bch09G073250	A
AT1G04170	Bch10G003610	Bch08G039970	Bch09G073240	A
AT1G04171	-	-	-	A
AT1G04180	Bch10G003630	Bch08G039940	Bch09G073230	A
AT1G04190	-	-	-	A
AT1G04200	Bch10G003640	Bch08G039960	-	A
AT1G04210	Bch10G003650	Bch08G039920	Bch09G073210	A
AT1G04220	Bch10G003660	Bch08G039950	-	A
AT1G04230	-	-	-	A
AT1G04240	Bch10G003680	Bch08G039910	Bch09G073200	A
AT1G04260	-	Bch08G039900	-	A
AT1G04270	Bch10G003690	Bch08G039890	Bch09G073180	A
AT1G04280	Bch10G003700	Bch08G039880	-	A
AT1G04290	Bch10G003710	Bch08G039870	-	A
AT1G04300	Bch10G003720	Bch08G039860	Bch09G073170	A
AT1G04310	Bch10G003730	-	-	A
AT1G04330	Bch10G003750	-	Bch09G073160	A
AT1G04340	Bch10G003760	Bch08G039850	-	A
AT1G04350	-	-	Bch09G073140	A
AT1G04360	Bch10G003790	-	Bch09G073130	A
AT1G04370	Bch10G003810	-	Bch09G073120	A
AT1G04380	Bch10G003820	Bch08G039830	-	A
AT1G04390	Bch10G003830	-	-	A
AT1G04400	Bch10G003840	Bch08G039820	-	A
AT1G04410	Bch10G003850	Bch08G039800	-	A
AT1G04420	Bch10G003860	-	-	A
AT1G04430	Bch10G003870	Bch08G039790	-	A
AT1G04440	Bch10G003880	-	Bch09G073100	A
AT1G04445	-	Bch08G039780	-	A
AT1G04450	-	Bch08G039770	Bch09G073080	A
AT1G04470	Bch10G003890	-	Bch09G073070	A
AT1G04480	Bch10G003900	Bch08G039760	Bch09G073060	A
AT1G04490	Bch10G003910	-	-	A
AT1G04500	Bch10G003940	Bch08G039750	-	A
AT1G04501	-	-	-	A
AT1G04510	Bch10G003950	Bch08G039740	-	A
AT1G04520	Bch10G003960	-	-	A
AT1G04530	Bch10G003970	-	-	A
AT1G04540	Bch10G004000	-	Bch09G073040	A
AT1G04550	Bch10G004010	-	Bch09G073030	A
AT1G04555	Bch10G004020	-	Bch09G073020	A
AT1G04560	Bch10G004030	-	Bch09G073010	A
AT1G04570	Bch10G004040	-	-	A
AT1G04580	Bch10G004050	-	-	A
AT1G04590	Bch10G004060	-	Bch09G073000	A
AT1G04600	-	Bch08G039720	-	A
AT1G04610	Bch10G004100	-	Bch09G072990	A
AT1G04620	Bch10G004110	-	-	A
AT1G04625	-	-	-	A
AT1G04630	Bch10G004120	Bch08G039710	Bch09G072980	A
AT1G04635	-	-	-	A
AT1G04640	Bch10G004130	Bch08G039670	-	A
AT1G04645	-	Bch08G039680	Bch09G072970	A
AT1G04650	Bch10G004140	-	-	A
AT1G04660	Bch10G004170	Bch08G039640	Bch09G072960	A
AT1G04670	Bch10G004180	-	-	A
AT1G04680	Bch10G004190	Bch08G039630	-	A
AT1G04684	-	-	-	A
AT1G04690	Bch10G004200	Bch08G039610	-	A
AT1G04700	Bch10G004210	-	-	A
AT1G04710	-	Bch08G039590	-	A
AT1G04730	Bch10G004220	Bch08G039580	-	A
AT1G04750	Bch10G004230	Bch08G039570	-	A
AT1G04770	Bch10G004240	Bch08G039560	-	A
AT1G04778	Bch10G004250	-	-	A
AT1G04780	Bch10G004260	Bch08G039550	-	A
AT1G04790	Bch10G004270	-	-	A
AT1G04800	Bch10G004280	-	-	A
AT1G04810	-	-	-	A
AT1G04820	-	-	-	A
AT1G04830	Bch10G004360	Bch08G039540	-	A
AT1G04840	Bch10G004390	-	-	A
AT1G04850	Bch10G004320	Bch08G039530	-	A
AT1G04860	-	Bch08G039520	-	A
AT1G04870	-	-	-	A
AT1G04880	Bch10G004400	Bch08G039510	-	A
AT1G04890	Bch10G004420	-	-	A
AT1G04900	Bch10G004440	-	-	A
AT1G04910	Bch10G004450	-	-	A
AT1G04920	Bch10G004460	-	-	A
AT1G04930	Bch10G004470	-	-	A
AT1G04940	-	-	-	A
AT1G04945	Bch10G004480	Bch08G039470	-	A
AT1G04950	Bch10G004490	Bch08G039460	-	A
AT1G04960	Bch10G004500	-	-	A
AT1G04970	Bch10G004520	-	-	A
AT1G04980	Bch10G004540	-	-	A
AT1G04985	-	-	-	A
AT1G04990	Bch10G004550	-	-	A
AT1G05000	Bch10G004570	-	-	A
AT1G05010	Bch10G004580	-	-	A
AT1G05020	Bch10G004590	Bch08G039450	-	A
AT1G05030	-	-	-	A
AT1G05040	Bch10G004610	-	-	A
AT1G05055	-	Bch08G039430	-	A
AT1G05060	-	-	-	A
AT1G05065	Bch10G004630	-	-	A
AT1G05070	Bch10G004640	-	-	A
AT1G05080	-	-	-	A
AT1G05085	-	-	-	A
AT1G05090	Bch10G004650	-	-	A
AT1G05100	Bch10G004670	-	-	A
AT1G05120	Bch10G004760	-	-	A
AT1G05136	-	-	Bch09G072720	A
AT1G05140	Bch10G004770	-	-	A
AT1G05150	Bch10G004780	-	-	A
AT1G05160	Bch10G004790	-	-	A
AT1G05170	Bch10G004800	-	-	A
AT1G05180	Bch10G004810	-	Bch09G072710	A
AT1G05190	Bch10G004820	-	Bch09G072700	A
AT1G05200	Bch10G004830	-	Bch09G072690	A
AT1G05205	Bch10G004840	-	Bch09G072680	A
AT1G05210	Bch10G004850	-	-	A
AT1G05230	Bch10G004860	-	Bch09G072670	A
AT1G05240	Bch10G004880	-	Bch09G072640	A
AT1G05270	Bch10G004900	-	Bch09G072620	A
AT1G05280	Bch10G004940	-	Bch09G072610	A
AT1G05290	Bch10G005000	-	Bch09G072600	A
AT1G05291	Bch10G004980	-	-	A
AT1G05300	Bch10G005060	-	-	A
AT1G05310	Bch10G005080	-	Bch09G072580	A
AT1G05320	Bch10G005090	-	Bch09G072570	A
AT1G05330	Bch10G005100	-	-	A
AT1G05340	Bch10G005110	-	-	A
AT1G05350	Bch10G005120	-	Bch09G072560	A
AT1G05360	-	-	Bch09G072550	A
AT1G05370	Bch10G005130	-	Bch09G072540	A
AT1G05380	Bch10G005170	-	-	A
AT1G05385	Bch10G005180	-	-	A
AT1G05400	-	-	-	A
AT1G05410	Bch10G005200	-	-	A
AT1G05420	Bch10G005190	-	Bch09G072530	A
AT1G05430	Bch10G005210	-	-	A
AT1G05440	Bch10G005220	-	Bch09G072520	A
AT1G05450	Bch10G005240	-	Bch09G072510	A
AT1G05460	Bch10G005250	-	-	A
AT1G05470	Bch10G005260	Bch08G039320	Bch09G072500	A
AT1G05490	Bch10G005280	-	-	A
AT1G05500	Bch10G005290	Bch08G039310	-	A
AT1G05510	Bch10G005300	-	-	A
AT1G05520	-	Bch08G039300	-	A
AT1G05530	-	-	-	A
AT1G05540	Bch10G005310	Bch08G039290	-	A
AT1G05560	Bch10G005320	Bch08G039210	-	A
AT1G05570	Bch10G005330	-	-	A
AT1G05575	Bch10G005340	-	-	A
AT1G05577	Bch10G005380	-	-	A
AT1G05580	Bch10G005390	-	-	A
AT1G05590	-	-	Bch09G072490	A
AT1G05600	Bch10G005410	-	-	A
AT1G05610	Bch10G005420	-	-	A
AT1G05615	-	-	Bch09G072450	A
AT1G05620	-	Bch08G039260	Bch09G072470	A
AT1G05630	Bch10G005440	Bch08G039250	Bch09G072440	A
AT1G05640	-	Bch08G039240	-	A
AT1G05650	Bch10G005450	Bch08G039220	-	A
AT1G05670	Bch10G005460	-	-	A
AT1G05690	Bch10G005480	Bch08G039190	-	A
AT1G05700	-	-	-	A
AT1G05710	Bch10G005490	Bch08G039180	-	A
AT1G05720	-	Bch08G039170	Bch09G072430	A
AT1G05730	-	-	Bch09G072420	A
AT1G05750	-	Bch08G039160	-	A
AT1G05760	Bch10G005500	-	-	A
AT1G05780	-	-	-	A
AT1G05785	-	-	-	A
AT1G05790	Bch10G005510	Bch08G039150	-	A
AT1G05800	Bch10G005520	-	-	A
AT1G05805	Bch10G005540	-	-	A
AT1G05810	-	-	Bch09G072410	A
AT1G05820	-	Bch08G039130	-	A
AT1G05830	-	-	Bch09G072400	A
AT1G05835	-	Bch08G039120	Bch09G072390	A
AT1G05840	-	-	Bch09G072380	A
AT1G05850	Bch10G005560	Bch08G039110	-	A
AT1G05860	Bch10G005570	Bch08G039100	-	A
AT1G05870	Bch10G005580	-	Bch09G072370	A
AT1G05880	Bch10G005630	Bch08G039090	-	A
AT1G05894	-	Bch08G039080	-	A
AT1G05900	-	-	Bch09G072360	A
AT1G05910	Bch10G005640	-	Bch09G072350	A
AT1G05920	Bch10G005650	-	-	A
AT1G05925	-	-	-	A
AT1G05940	-	-	-	A
AT1G05950	-	-	Bch09G072330	A
AT1G05960	Bch10G005660	Bch08G039070	Bch09G072310	A
AT1G05970	Bch10G005670	-	-	A
AT1G05990	-	Bch08G039060	Bch09G072300	A
AT1G06000	-	-	-	A
AT1G06010	-	Bch08G039050	Bch09G072290	A
AT1G06020	Bch10G005680	Bch08G039040	-	A
AT1G06040	Bch10G005690	Bch08G039030	Bch09G072280	A
AT1G06050	Bch10G005700	-	-	A
AT1G06060	Bch10G005710	Bch08G039020	-	A
AT1G06070	Bch10G005720	-	-	A
AT1G06080	Bch10G005740	-	Bch09G072260	A
AT1G06110	Bch10G005750	-	-	A
AT1G06130	-	-	Bch09G072240	A
AT1G06135	-	-	-	A
AT1G06137	Bch10G005760	-	Bch09G072230	A
AT1G06140	Bch10G005770	-	-	A
AT1G06150	Bch10G005780	-	Bch09G072220	A
AT1G06149	-	-	-	A
AT1G06148	-	-	-	A
AT1G06160	Bch10G005790	-	Bch09G072190	A
AT1G06170	Bch10G005860	-	-	A
AT1G06180	Bch10G005870	-	-	A
AT1G06190	Bch10G005890	-	-	A
AT1G06200	Bch10G005900	-	-	A
AT1G06210	Bch10G005910	-	Bch09G072180	A
AT1G06220	-	-	-	A
AT1G06225	Bch10G005990	-	-	A
AT1G06230	Bch10G006000	-	Bch09G072170	A
AT1G06240	-	Bch08G038940	-	A
AT1G06250	Bch10G006010	Bch08G038930	-	A
AT1G06260	Bch10G006020	Bch08G038920	-	A
AT1G06270	Bch10G006030	-	-	A
AT1G06280	-	Bch08G038910	Bch09G072160	A
AT1G06290	Bch10G006140	-	-	A
AT1G06320	-	Bch08G038900	Bch09G072150	A
AT1G06330	-	-	Bch09G072140	A
AT1G06340	-	-	-	A
AT1G06350	Bch10G006130	Bch08G038890	-	A
AT1G06380	-	-	Bch09G072130	A
AT1G06390	-	-	-	A
AT1G06400	-	-	Bch09G072120	A
AT1G06410	Bch10G006160	Bch08G038870	-	A
AT1G06420	Bch10G006170	-	Bch09G072110	A
AT1G06430	Bch10G006180	-	-	A
AT1G06440	Bch10G006190	-	-	A
AT1G06450	-	-	Bch09G072090	A
AT1G06460	Bch10G006200	-	-	A
AT1G06470	Bch10G006210	-	-	A
AT1G06475	Bch10G006220	-	-	A
AT1G06490	Bch10G006230	-	Bch09G072080	A
AT1G06500	-	-	-	A
AT1G06515	Bch10G006240	-	Bch09G072070	A
AT1G06510	Bch10G006250	-	-	A
AT1G06520	Bch10G006260	-	-	A
AT1G06530	Bch10G006270	-	-	A
AT1G06540	Bch10G006280	-	-	A
AT1G06550	-	Bch08G038790	-	A
AT1G06560	Bch10G006290	Bch08G038780	-	A
AT1G06570	Bch10G006300	-	Bch09G072060	A
AT1G06580	-	-	-	A
AT1G06590	Bch10G006310	-	-	A
AT1G06620	Bch10G006340	-	Bch09G072030	A
AT1G06630	-	-	-	A
AT1G06660	Bch10G006350	Bch08G038770	-	A
AT1G06670	-	-	-	A
AT1G06680	Bch10G006360	Bch08G038760	Bch09G072000	A
AT1G06690	-	Bch08G038750	-	A
AT1G06700	Bch10G006370	-	Bch09G071990	A
AT1G06710	Bch10G006380	-	-	A
AT1G06720	Bch10G006390	-	Bch09G071980	A
AT1G06730	Bch10G006400	-	-	A
AT1G06750	Bch10G006410	-	Bch09G071960	A
AT1G06760	Bch10G006420	-	-	A
AT1G06770	Bch10G006430	-	-	A
AT1G06780	Bch10G006450	-	Bch09G071950	A
AT1G06790	-	Bch08G038740	Bch09G071940	A
AT1G06800	Bch10G006470	-	-	A
AT1G06810	-	-	-	A
AT1G06820	-	-	Bch09G071930	A
AT1G06830	Bch10G006480	-	Bch09G071920	A
AT1G06840	Bch10G006490	-	-	A
AT1G06850	Bch10G006500	Bch08G038730	Bch09G071910	A
AT1G06870	Bch10G006510	-	Bch09G071900	A
AT1G06890	Bch10G006520	Bch08G038720	Bch09G071890	A
AT1G06900	Bch10G006530	Bch08G038700	Bch09G071880	A
AT1G06910	-	-	Bch09G071870	A
AT1G06920	-	-	Bch09G071860	A
AT1G06923	-	-	Bch09G071850	A
AT1G06925	-	-	-	A
AT1G06930	Bch10G006540	Bch08G038670	Bch09G071840	A
AT1G06950	Bch10G006550	Bch08G038690	-	A
AT1G06960	-	-	-	A
AT1G06970	-	Bch08G038650	Bch09G071830	A
AT1G06980	Bch10G006570	Bch08G038640	Bch09G071820	A
AT1G06990	Bch10G006600	-	Bch09G071810	A
AT1G07000	Bch10G006610	-	-	A
AT1G07010	Bch10G006620	-	-	A
AT1G07020	-	Bch08G038630	-	A
AT1G07025	Bch10G006630	-	-	A
AT1G07040	Bch10G006660	-	-	A
AT1G07050	Bch10G006680	Bch08G038620	-	A
AT1G07060	Bch10G006690	-	-	A
AT1G07070	-	-	-	A
AT1G07080	Bch10G006700	Bch08G038610	Bch09G071800	A
AT1G07090	Bch10G006710	-	Bch09G071790	A
AT1G07110	Bch10G006730	Bch08G038600	Bch09G071780	A
AT1G07120	-	Bch08G038590	-	A
AT1G07130	-	Bch08G038570	-	A
AT1G07135	-	Bch08G038560	Bch09G071770	A
AT1G07140	-	Bch08G038540	Bch09G071760	A
AT1G07150	Bch10G006840	-	-	A
AT1G07160	Bch10G006850	-	-	A
AT1G07170	Bch10G006860	-	-	A
AT1G07175	Bch10G006870	Bch08G038530	-	A
AT1G07180	Bch10G006880	Bch08G038520	-	A
AT1G07190	-	-	-	A
AT1G07200	Bch10G006890	-	Bch09G071740	A
AT1G07210	Bch10G006910	-	Bch09G071720	A
AT1G07220	Bch10G006920	-	Bch09G071710	A
AT1G07230	Bch10G006930	-	-	A
AT1G07240	Bch10G006960	-	Bch09G071690	A
AT1G07270	Bch10G006970	-	-	A
AT1G07280	Bch10G006980	-	Bch09G071630	A
AT1G07290	Bch10G007000	-	Bch09G071620	A
AT1G07300	Bch10G007010	-	Bch09G071610	A
AT1G07310	Bch10G007020	-	Bch09G071600	A
AT1G07320	Bch10G007030	-	-	A
AT1G07330	-	Bch08G038510	-	A
AT1G07340	Bch10G007060	Bch08G038500	-	A
AT1G07350	Bch10G007070	-	-	A
AT1G07360	-	Bch08G038490	-	A
AT1G07370	Bch10G007080	-	Bch09G071590	A
AT1G07380	Bch10G007090	Bch08G038480	-	A
AT1G07390	-	-	Bch09G071580	A
AT1G07400	-	-	-	A
AT1G07410	Bch10G007100	Bch08G038470	Bch09G071530	A
AT1G07420	Bch10G007110	-	Bch09G071520	A
AT1G07430	Bch10G007120	-	Bch09G071500	A
AT1G07440	Bch10G007130	Bch08G038440	Bch09G071490	A
AT1G07460	-	Bch08G038450	Bch09G071480	A
AT1G07470	-	Bch08G038430	Bch09G071470	A
AT1G07473	Bch10G007140	Bch08G038420	-	A
AT1G07480	Bch10G007150	-	-	A
AT1G07485	-	-	-	A
AT1G07490	Bch10G007160	Bch08G038410	Bch09G071460	A
AT1G07500	Bch10G007170	Bch08G038400	-	A
AT1G07510	-	-	Bch09G071450	A
AT1G07520	-	Bch08G038390	Bch09G071440	A
AT1G07540	-	Bch08G038380	-	A
AT1G07550	-	Bch08G038360	Bch09G071380	A
AT1G07590	-	-	Bch09G071360	A
AT1G07600	-	-	-	A
AT1G07610	Bch10G007300	-	-	A
AT1G07615	-	Bch08G038350	Bch09G071350	A
AT1G07620	Bch10G007310	Bch08G038340	-	A
AT1G07630	Bch10G007320	Bch08G038330	-	A
AT1G07640	-	Bch08G038320	Bch09G071340	A
AT1G07650	Bch06G005340	-	Bch09G071370	A
AT1G07645	Bch06G005350	-	Bch09G071330	A
AT1G07660	Bch06G005480	-	Bch09G071390	A
AT1G07670	Bch06G005370	Bch08G038310	Bch09G071260	A
AT1G07680	-	-	Bch09G071270	A
AT1G07690	-	-	-	A
AT1G07700	-	-	-	A
AT1G07705	Bch06G005470	Bch08G038220	-	A
AT1G07710	Bch06G005460	-	-	A
AT1G07720	Bch06G005450	Bch08G038230	-	A
AT1G07725	Bch06G005440	-	-	A
AT1G07740	Bch06G005430	Bch08G038250	-	A
AT1G07730	-	Bch08G038240	-	A
AT1G07745	-	Bch08G038260	-	A
AT1G07747	-	Bch08G038270	-	A
AT1G07750	-	Bch08G038290	Bch09G071280	A
AT1G07770	-	Bch08G038300	Bch09G071310	A
AT1G07780	-	-	-	A
AT1G07790	-	-	-	A
AT1G07795	-	-	Bch09G071320	A
AT1G07810	-	-	-	A
AT1G07820	-	Bch08G038210	Bch09G071250	A
AT1G07830	Bch06G005500	-	Bch09G071240	A
AT1G07840	Bch06G005510	-	-	A
AT1G07850	Bch06G005520	-	-	A
AT1G07860	-	-	-	A
AT1G07870	Bch06G005530	Bch08G038200	Bch09G071230	A
AT1G07880	-	-	Bch09G071220	A
AT1G07885	-	-	-	A
AT1G07890	Bch06G005540	Bch08G038180	Bch09G071210	A
AT1G07900	Bch06G005550	-	Bch09G071200	A
AT1G07901	-	-	-	A
AT1G07910	Bch06G005560	-	Bch09G071190	A
AT1G07920	Bch06G005620	Bch08G038170	Bch09G071180	A
AT1G07950	-	-	-	A
AT1G07960	Bch06G005580	-	-	A
AT1G07970	Bch06G005570	-	-	A
AT1G07980	Bch06G005630	-	Bch09G071170	A
AT1G07985	Bch06G005640	-	-	A
AT1G07990	Bch06G005650	Bch08G038160	Bch09G071160	A
AT1G08000	Bch06G005660	Bch08G038150	Bch09G071150	A
AT1G08005	-	-	-	A
AT1G08030	Bch06G005670	Bch08G038140	-	A
AT1G08032	-	-	-	A
AT1G08035	Bch06G005680	Bch08G038130	-	A
AT1G08040	Bch06G005690	-	-	A
AT1G08050	Bch06G005700	Bch08G038120	-	A
AT1G08060	Bch06G005710	-	Bch09G071140	A
AT1G08065	Bch06G005750	-	-	A
AT1G08070	Bch06G005740	-	-	A
AT1G08090	Bch06G005780	-	Bch09G071130	A
AT1G08110	Bch06G005800	-	-	A
AT1G08120	-	-	-	A
AT1G08125	Bch06G005810	-	-	A
AT1G08130	Bch06G005820	-	Bch09G071110	A
AT1G08135	Bch06G005840	-	Bch09G071080	A
AT1G08160	Bch06G005850	-	Bch09G071070	A
AT1G08165	-	-	-	A
AT1G08170	Bch06G005880	-	-	A
AT1G08180	Bch06G005870	-	-	A
AT1G08190	-	-	-	A
AT1G08200	Bch06G005890	-	Bch09G071060	A
AT1G08210	-	-	Bch09G071050	A
AT1G08220	-	-	Bch09G071040	A
AT1G08230	-	-	-	A
AT1G08250	-	-	Bch09G071030	A
AT1G08260	Bch06G005920	-	-	A
AT1G08270	Bch06G005930	-	-	A
AT1G08280	Bch06G005940	-	-	A
AT1G08290	Bch06G005950	-	Bch09G071010	A
AT1G08300	Bch06G005960	-	-	A
AT1G08310	Bch06G005970	-	-	A
AT1G08315	Bch06G005980	-	-	A
AT1G08320	Bch06G005990	-	Bch09G071000	A
AT1G08340	Bch06G006000	-	-	A
AT1G08350	Bch06G006010	-	-	A
AT1G08360	Bch06G006020	-	-	A
AT1G08370	Bch06G006030	-	Bch09G070990	A
AT1G08380	Bch06G006040	-	Bch09G070980	A
AT1G08390	Bch06G006050	-	-	A
AT1G08400	Bch06G006060	-	-	A
AT1G08410	-	-	Bch09G070970	A
AT1G08420	Bch06G006070	-	Bch09G070960	A
AT1G08430	Bch06G006080	-	-	A
AT1G08450	-	-	Bch09G070950	A
AT1G08460	-	-	Bch09G070940	A
AT1G08465	Bch06G006090	-	Bch09G070930	A
AT1G08470	Bch06G006100	-	-	A
AT1G08480	Bch06G006110	-	-	A
AT1G08490	Bch06G006120	-	-	A
AT1G08500	-	-	Bch09G070920	A
AT1G08510	Bch06G006130	-	Bch09G070910	A
AT1G08520	Bch06G006150	-	-	A
AT1G08530	Bch06G006160	-	-	A
AT1G08540	Bch06G006170	-	-	A
AT1G08550	Bch06G006180	-	-	A
AT1G08560	Bch06G006190	-	-	A
AT1G08570	Bch06G006200	-	Bch09G070900	A
AT1G08580	Bch06G006210	-	Bch09G070890	A
AT1G08590	-	-	-	A
AT1G08600	-	-	Bch09G070880	A
AT1G08610	-	-	Bch09G070870	A
AT1G08620	Bch06G006220	-	-	A
AT1G08630	Bch06G006230	-	Bch09G070860	A
AT1G08640	Bch06G006240	-	-	A
AT1G08650	Bch06G006250	-	-	A
AT1G08660	Bch06G006260	-	Bch09G070840	A
AT1G08670	-	-	Bch09G070830	A
AT1G08680	Bch06G006270	-	-	A
AT1G08695	-	-	-	A
AT1G08700	Bch06G006280	-	-	A
AT1G08710	-	-	-	A
AT1G08720	-	-	Bch09G070810	A
AT1G08730	Bch06G006290	Bch08G037840	-	A
AT1G08750	Bch06G006300	-	-	A
AT1G08760	Bch06G006310	-	Bch09G070800	A
AT1G08770	Bch06G006320	-	-	A
AT1G08780	Bch06G006330	Bch08G037830	-	A
AT1G08790	Bch06G006340	Bch08G037820	-	A
AT1G08800	Bch06G006350	Bch08G037810	-	A
AT1G08810	Bch06G006360	Bch08G037800	-	A
AT1G08820	Bch06G006370	Bch08G037790	Bch09G070790	A
AT1G08830	Bch06G006380	-	Bch09G070780	A
AT1G08840	-	-	Bch09G070770	A
AT1G08845	Bch06G006390	-	Bch09G070760	A
AT1G08860	-	-	Bch09G070750	A
AT1G08880	Bch06G006400	Bch08G037780	Bch09G070740	A
AT1G08890	Bch06G006450	Bch08G037740	Bch09G070710	A
AT1G08910	Bch06G006420	Bch08G037770	Bch09G070730	A
AT1G08940	Bch06G006460	-	-	A
AT1G08960	-	-	Bch09G070700	A
AT1G08970	Bch06G006470	Bch08G037730	Bch09G070690	A
AT1G08980	-	-	Bch09G070680	A
AT1G08985	-	-	-	A
AT1G08990	-	Bch08G037720	Bch09G070670	A
AT1G09000	Bch06G006480	-	-	A
AT1G09010	Bch06G006490	Bch08G037710	-	A
AT1G09020	Bch06G006500	Bch08G037700	Bch09G070660	A
AT1G09026	-	-	-	A
AT1G09030	Bch06G006510	-	-	A
AT1G09040	Bch06G006540	Bch08G037690	Bch09G070650	A
AT1G09060	-	Bch08G037680	-	A
AT1G09070	Bch06G006550	Bch08G037670	Bch09G070640	A
AT1G09080	-	-	Bch09G070630	A
AT1G09090	-	-	Bch09G070620	A
AT1G09100	-	-	-	A
AT1G09130	-	Bch08G037660	-	A
AT1G09140	Bch06G006560	-	-	A
AT1G09150	Bch06G006570	Bch08G037650	-	A
AT1G09155	Bch06G006580	Bch08G037640	-	A
AT1G09157	-	-	-	A
AT1G09160	Bch06G006590	Bch08G037630	-	A
AT1G09170	-	Bch08G037620	-	A
AT1G09176	-	Bch08G037610	-	A
AT1G09180	Bch06G006610	-	-	A
AT1G09190	Bch06G006600	-	-	A
AT1G09195	-	Bch08G037600	-	A
AT1G09200	-	-	-	A
AT1G09210	Bch06G006620	Bch08G037590	-	A
AT1G09220	-	Bch08G037580	-	A
AT1G09230	Bch06G006630	-	-	A
AT1G09240	Bch06G006640	-	-	A
AT1G09245	-	-	-	A
AT1G09250	Bch06G006650	-	-	A
AT1G09260	Bch06G006660	-	-	A
AT1G09270	Bch06G006670	Bch08G037570	-	A
AT1G09280	Bch06G006680	-	-	A
AT1G09290	-	Bch08G037560	-	A
AT1G09300	-	Bch08G037550	-	A
AT1G09310	Bch06G006690	Bch08G037540	-	A
AT1G09320	Bch06G006700	-	-	A
AT1G09330	Bch06G006710	Bch08G037530	-	A
AT1G09340	Bch06G006760	-	-	A
AT1G09350	-	-	Bch09G070560	A
AT1G09360	Bch06G006770	-	-	A
AT1G09370	Bch06G006800	-	Bch09G070550	A
AT1G09380	Bch06G006810	-	Bch09G070540	A
AT1G09390	Bch06G006820	-	-	A
AT1G09400	-	Bch08G037490	-	A
AT1G09410	Bch06G006830	-	-	A
AT1G09415	-	Bch08G037480	-	A
AT1G09420	-	Bch08G037470	-	A
AT1G09430	-	Bch08G037460	-	A
AT1G09440	Bch06G006850	-	Bch09G070530	A
AT1G09450	-	Bch08G037420	-	A
AT1G09460	Bch06G006870	Bch08G037410	-	A
AT1G09470	-	-	-	A
AT1G09480	-	-	-	A
AT1G09490	Bch06G006900	-	Bch09G070520	A
AT1G09520	Bch06G006910	Bch08G037390	Bch09G070510	A
AT1G09530	Bch06G006950	-	Bch09G070500	A
AT1G09540	Bch06G006960	Bch08G037380	Bch09G070470	A
AT1G09550	Bch06G006970	Bch08G037370	-	A
AT1G09560	Bch06G006980	-	Bch09G070450	A
AT1G09570	Bch06G006990	-	Bch09G070440	A
AT1G09575	Bch06G007010	-	-	A
AT1G09580	Bch06G007020	Bch08G037350	Bch09G070390	A
AT1G09590	Bch06G007030	Bch08G037340	Bch09G070430	A
AT1G09600	Bch06G007040	Bch08G037310	-	A
AT1G09610	-	-	-	A
AT1G09620	Bch06G007050	-	Bch09G070420	A
AT1G09625	-	-	-	A
AT1G09630	Bch06G007060	-	-	A
AT1G09640	Bch06G007070	Bch08G037300	Bch09G070410	A
AT1G09645	Bch06G007090	Bch08G037290	-	A
AT1G09650	-	-	-	A
AT1G09660	Bch06G007100	Bch08G037280	-	A
AT1G09665	Bch06G007110	-	-	A
AT1G09680	Bch06G007120	-	-	A
AT1G09690	Bch06G007130	-	-	A
AT1G09700	Bch06G007140	Bch08G037260	-	A
AT1G09710	Bch06G007150	-	-	A
AT1G09720	Bch06G007160	-	-	A
AT1G09730	Bch06G007170	Bch08G037250	-	A
AT1G09740	Bch06G007180	Bch08G037240	-	A
AT1G09750	-	Bch08G037230	-	A
AT1G09760	Bch06G007190	Bch08G037220	Bch09G070340	A
AT1G09770	Bch06G007200	Bch08G037210	-	A
AT1G09780	-	Bch08G037200	-	A
AT1G09790	Bch06G007210	Bch08G037190	-	A
AT1G09795	Bch06G007230	-	-	A
AT1G09800	Bch06G007240	-	-	A
AT1G09810	Bch06G007260	-	-	A
AT1G09812	Bch06G007270	Bch08G037180	-	A
AT1G09815	Bch06G007280	-	-	A
AT1G09820	Bch06G007290	-	-	A
AT1G09830	Bch06G007300	Bch08G037170	-	A
AT1G09840	Bch06G007310	Bch08G037160	-	A
AT1G09850	Bch06G007320	-	-	A
AT1G09860	Bch06G007330	-	-	A
AT1G09870	Bch06G007340	-	-	A
AT1G09880	Bch06G007370	Bch08G037150	-	A
AT1G09900	Bch06G007380	-	-	A
AT1G09920	Bch06G007390	Bch08G037140	Bch09G070310	A
AT1G09930	-	-	-	A
AT1G09932	Bch06G007410	Bch08G037120	Bch09G070300	A
AT1G09940	-	-	Bch09G070290	A
AT1G09950	Bch06G007420	-	Bch09G070280	A
AT1G09960	Bch06G007430	-	Bch09G070270	A
AT1G09970	Bch06G007440	Bch08G037110	Bch09G070260	A
AT1G09980	Bch06G007450	-	-	A
AT1G09995	-	-	-	A
AT1G10000	-	-	-	A
AT1G10010	Bch06G007470	-	Bch09G070230	A
AT1G10020	Bch06G007490	Bch08G037100	-	A
AT1G10030	Bch06G007500	Bch08G037090	-	A
AT1G10040	-	Bch08G037080	-	A
AT1G10050	-	-	Bch09G070220	A
AT1G10060	Bch06G007520	Bch08G037060	Bch09G070210	A
AT1G10090	-	Bch08G037050	-	A
AT1G10095	-	-	-	A
AT1G10100	-	-	-	A
AT1G10110	-	-	-	A
AT1G10120	Bch06G007530	Bch08G037040	Bch09G070200	A
AT1G10130	Bch06G007540	-	Bch09G070190	A
AT1G10140	Bch06G007550	Bch08G037030	Bch09G070180	A
AT1G10150	Bch06G007560	Bch08G037020	Bch09G070170	A
AT1G10155	Bch06G007570	-	-	A
AT1G10170	Bch06G007580	Bch08G037010	Bch09G070160	A
AT1G10180	-	Bch08G037000	-	A
AT1G10190	-	-	-	A
AT1G10200	Bch06G007610	Bch08G036990	-	A
AT1G10210	Bch06G007620	Bch08G036970	-	A
AT1G10220	Bch06G007630	Bch08G036960	-	A
AT1G10230	-	-	-	A
AT1G10240	Bch06G007650	-	-	A
AT1G10250	-	-	-	A
AT1G10270	Bch06G007660	Bch08G036870	Bch09G070140	A
AT1G10280	Bch06G007670	Bch08G036860	-	A
AT1G10290	Bch06G007680	Bch08G036850	Bch09G070120	A
AT1G10300	Bch06G007690	-	-	A
AT1G10310	-	Bch08G036820	-	A
AT1G10320	Bch06G007740	Bch08G036810	-	A
AT1G10330	Bch06G007750	-	-	A
AT1G10340	-	Bch08G036800	-	A
AT1G10350	Bch06G007760	Bch08G036780	-	A
AT1G10360	Bch06G007780	-	Bch09G070100	A
AT1G10380	Bch06G007790	-	-	A
AT1G10385	-	Bch08G036770	Bch09G070110	A
AT1G10390	Bch06G007800	Bch08G036760	-	A
AT1G10400	-	Bch08G036750	-	A
AT1G10410	Bch06G007810	-	Bch09G070080	A
AT1G10417	Bch06G007840	-	-	A
AT1G10430	Bch06G007860	-	Bch09G070050	A
AT1G10450	Bch06G007870	-	-	A
AT1G10455	-	-	-	A
AT1G10460	-	-	Bch09G070040	A
AT1G10470	Bch06G007880	Bch08G036740	Bch09G070030	A
AT1G10480	-	Bch08G036730	Bch09G070020	A
AT1G10490	-	Bch08G036720	Bch09G070010	A
AT1G10500	Bch06G007960	Bch08G036710	-	A
AT1G10510	Bch06G007970	Bch08G036700	-	A
AT1G10520	-	Bch08G036690	-	A
AT1G10522	Bch06G007980	-	-	A
AT1G10530	-	-	Bch09G070000	A
AT1G10540	-	-	-	A
AT1G10550	-	Bch08G036660	-	A
AT1G10560	Bch06G007990	-	-	A
AT1G10570	Bch06G008000	-	-	A
AT1G10580	Bch06G008040	-	-	A
AT1G10585	Bch06G008070	-	Bch09G069950	A
AT1G10588	Bch06G008080	-	-	A
AT1G10590	Bch06G008090	-	Bch09G069930	A
AT1G10600	Bch06G008100	-	-	A
AT1G10610	Bch06G008110	-	-	A
AT1G10620	Bch06G008120	-	-	A
AT1G10630	-	-	-	A
AT1G10640	Bch06G008130	-	-	A
AT1G10650	Bch06G008150	-	-	A
AT1G10652	-	-	-	A
AT1G10657	Bch06G008170	-	-	A
AT1G10660	Bch06G008190	-	-	A
AT1G10670	-	-	-	A
AT1G10680	Bch06G008200	-	-	A
AT1G10690	Bch06G008210	-	-	A
AT1G10700	-	-	-	A
AT1G10710	-	-	Bch09G069580	A
AT1G10717	-	-	-	A
AT1G10720	Bch06G008220	-	Bch09G069590	A
AT1G10730	Bch06G008240	-	Bch09G069630	A
AT1G10740	-	-	Bch09G069640	A
AT1G10745	-	-	-	A
AT1G10747	-	-	-	A
AT1G10750	-	-	Bch09G069650	A
AT1G10760	-	-	Bch09G069660	A
AT1G10770	Bch06G008250	-	Bch09G069670	A
AT1G10780	-	-	Bch09G069680	A
AT1G10790	Bch06G008260	-	-	A
AT1G10800	Bch06G008270	-	-	A
AT1G10810	-	-	-	A
AT1G10820	Bch06G008280	-	Bch09G069690	A
AT1G10830	Bch06G008290	-	-	A
AT1G10840	Bch06G008300	-	Bch09G069700	A
AT1G10850	Bch06G008310	-	-	A
AT1G10865	-	-	Bch09G069710	A
AT1G10870	Bch06G008320	-	-	A
AT1G10880	Bch06G008330	-	-	A
AT1G10890	Bch06G008340	-	-	A
AT1G10900	Bch06G008350	-	Bch09G069730	A
AT1G10910	Bch06G008360	-	-	A
AT1G10920	-	-	-	A
AT1G10930	-	-	Bch09G069750	A
AT1G10940	Bch06G008370	-	Bch09G069760	A
AT1G10950	Bch06G008380	Bch08G036490	Bch09G069770	A
AT1G10960	Bch06G008390	Bch08G036480	-	A
AT1G10970	-	-	Bch09G069780	A
AT1G10980	-	-	-	A
AT1G10990	-	-	-	A
AT1G11000	-	-	Bch09G069790	A
AT1G11020	-	Bch08G036470	Bch09G069800	A
AT1G11040	Bch06G008410	Bch08G036460	-	A
AT1G11050	-	-	Bch09G069810	A
AT1G11060	Bch06G008420	-	-	A
AT1G11070	Bch06G008430	-	-	A
AT1G11080	Bch06G008440	Bch08G036450	-	A
AT1G11090	Bch06G008450	Bch08G036440	-	A
AT1G11100	-	-	-	A
AT1G11110	-	-	-	A
AT1G11112	Bch06G008460	Bch08G036430	-	A
AT1G11120	Bch06G008470	Bch08G036420	-	A
AT1G11130	Bch06G008500	-	-	A
AT1G11145	-	-	-	A
AT1G11160	-	-	-	A
AT1G11170	Bch06G008510	Bch08G036410	-	A
AT1G11180	Bch06G008520	-	-	A
AT1G11190	-	Bch08G036390	-	A
AT1G11200	-	Bch08G036380	-	A
AT1G11210	Bch06G008540	-	-	A
AT1G11240	Bch06G008560	Bch08G036370	-	A
AT1G11250	Bch06G008570	Bch08G036360	Bch09G069500	A
AT1G11260	Bch06G008600	-	Bch09G069490	A
AT1G11270	-	Bch08G036350	-	A
AT1G11280	-	-	-	A
AT1G11290	-	-	-	A
AT1G11310	Bch06G008610	Bch08G036300	Bch09G069480	A
AT1G11320	Bch06G008620	Bch08G036290	-	A
AT1G11330	Bch06G008680	Bch08G036340	Bch09G069450	A
AT1G11360	Bch06G008700	-	-	A
AT1G11362	-	Bch08G036280	-	A
AT1G11370	-	Bch08G036270	-	A
AT1G11380	Bch06G008710	-	-	A
AT1G11390	Bch06G008720	-	-	A
AT1G11400	Bch06G008730	Bch08G036250	-	A
AT1G11410	Bch06G008760	Bch08G036320	-	A
AT1G11420	-	-	-	A
AT1G11430	Bch06G008780	Bch08G036230	-	A
AT1G11440	Bch06G008790	Bch08G036220	-	A
AT1G11450	-	-	-	A
AT1G11470	-	-	-	A
AT1G11475	Bch06G008800	Bch08G036210	-	A
AT1G11480	Bch06G008810	-	-	A
AT1G11490	Bch06G008820	-	-	A
AT1G11500	Bch06G008830	-	-	A
AT1G11510	Bch06G008840	-	-	A
AT1G11520	-	-	-	A
AT1G11530	-	-	Bch09G069390	A
AT1G11540	-	-	-	A
AT1G11545	Bch06G008850	-	-	A
AT1G11560	-	Bch08G036200	-	A
AT1G11570	-	Bch08G036190	-	A
AT1G11572	Bch06G008860	Bch08G036180	-	A
AT1G11580	-	-	Bch09G069360	A
AT1G11593	-	-	-	A
AT1G11600	-	Bch08G036140	Bch09G069340	A
AT1G11608	-	-	-	A
AT1G11620	-	-	-	A
AT1G11630	Bch06G008910	-	-	A
AT1G11650	-	-	Bch09G069320	A
AT1G11655	Bch06G008920	Bch08G036130	Bch09G069310	A
AT1G11660	Bch06G008930	Bch08G036110	-	A
AT1G11670	-	Bch08G036100	Bch09G069300	A
AT1G11680	Bch06G008940	Bch08G036090	-	A
AT1G11684	-	-	-	A
AT1G11690	Bch06G008950	Bch08G036080	-	A
AT1G11700	Bch06G008960	-	-	A
AT1G11710	Bch06G008970	-	-	A
AT1G11720	Bch06G008980	Bch08G036070	-	A
AT1G11730	Bch06G008990	-	-	A
AT1G11740	Bch06G009000	Bch08G036060	-	A
AT1G11750	-	Bch08G036050	Bch09G069290	A
AT1G11755	Bch06G009010	Bch08G036030	-	A
AT1G11760	-	Bch08G036020	-	A
AT1G11765	-	-	Bch09G069270	A
AT1G11770	Bch06G009050	-	Bch09G069260	A
AT1G11780	-	-	Bch09G069250	A
AT1G11785	-	-	-	A
AT1G11790	Bch06G009060	Bch08G036010	-	A
AT1G11800	-	-	Bch09G069230	A
AT1G11810	-	-	-	A
AT1G11820	-	Bch08G036000	-	A
AT1G11840	-	Bch08G035990	-	A
AT1G11850	-	-	Bch09G069210	A
AT1G11860	-	-	Bch09G069200	A
AT1G11870	-	-	Bch09G069190	A
AT1G11880	-	-	Bch09G069180	A
AT1G11890	Bch06G010370	-	Bch09G069170	A
AT1G11900	Bch06G010380	-	-	A
AT1G11905	-	-	-	A
AT1G11910	Bch06G010410	-	Bch09G069140	A
AT1G11915	Bch06G010440	-	-	A
AT1G11920	Bch06G010450	-	-	A
AT1G11925	Bch06G010470	-	Bch09G069100	A
AT1G11930	-	Bch08G035910	-	A
AT1G11940	-	Bch08G035900	Bch09G069090	A
AT1G11950	-	Bch08G035890	-	A
AT1G11960	Bch06G010480	-	-	A
AT1G11970	Bch06G010490	-	-	A
AT1G11980	-	-	-	A
AT1G11990	Bch06G010500	-	-	A
AT1G12000	Bch06G010510	Bch08G035880	-	A
AT1G12010	Bch06G010520	-	Bch09G069080	A
AT1G12020	Bch06G010530	Bch08G035870	Bch09G069070	A
AT1G12030	Bch06G010540	Bch08G035860	-	A
AT1G12040	Bch06G010550	Bch08G035850	Bch09G069060	A
AT1G12050	Bch06G010560	-	-	A
AT1G12060	-	Bch08G035840	-	A
AT1G12064	-	Bch08G035830	Bch09G069050	A
AT1G12070	-	Bch08G035820	Bch09G069040	A
AT1G12080	-	Bch08G035810	Bch09G069030	A
AT1G12090	-	Bch08G035790	-	A
AT1G12110	-	Bch08G035780	Bch09G069020	A
AT1G12120	-	Bch08G035770	Bch09G069010	A
AT1G12130	-	Bch08G035760	Bch09G069000	A
AT1G12150	-	Bch08G035750	Bch09G068990	A
AT1G12170	-	-	-	A
AT1G12180	-	-	-	A
AT1G12200	-	-	-	A
AT1G12210	-	Bch08G035740	-	A
AT1G12211	-	-	-	A
AT1G12230	Bch06G010080	-	Bch09G068940	A
AT1G12240	Bch06G010060	-	Bch09G068930	A
AT1G12244	-	-	Bch09G068920	A
AT1G12250	-	-	Bch09G068910	A
AT1G12260	Bch06G010050	Bch08G035720	Bch09G068900	A
AT1G12270	-	-	Bch09G068890	A
AT1G12280	Bch06G010020	-	-	A
AT1G12300	-	-	Bch09G068800	A
AT1G12310	Bch06G010000	Bch08G035690	Bch09G068860	A
AT1G12320	Bch06G009980	Bch08G035680	Bch09G068850	A
AT1G12330	Bch06G009970	Bch08G035670	-	A
AT1G12340	-	-	-	A
AT1G12350	-	-	-	A
AT1G12360	Bch06G009960	-	Bch09G068840	A
AT1G12370	-	Bch08G035660	-	A
AT1G12380	Bch06G009950	Bch08G035650	Bch09G068830	A
AT1G12390	Bch06G009940	Bch08G035640	Bch09G068820	A
AT1G12400	Bch06G009930	Bch08G035630	-	A
AT1G12410	Bch06G009920	-	Bch09G068810	A
AT1G12411	-	-	-	A
AT1G12420	Bch06G009910	Bch08G035620	-	A
AT1G12423	Bch06G009900	-	-	A
AT1G12430	Bch06G009890	-	Bch09G068770	A
AT1G12440	-	-	Bch09G068760	A
AT1G12450	Bch06G009880	Bch08G035610	Bch09G068750	A
AT1G12451	-	-	-	A
AT1G12460	Bch06G009870	-	-	A
AT1G12470	Bch06G009860	Bch08G035600	-	A
AT1G12480	Bch06G009850	-	-	A
AT1G12490	-	-	-	A
AT1G12500	Bch06G009830	Bch08G035590	-	A
AT1G12520	-	Bch08G035580	Bch09G068740	A
AT1G12530	Bch06G009820	-	Bch09G068730	A
AT1G12540	Bch06G009800	-	-	A
AT1G12550	Bch06G009780	-	Bch09G068720	A
AT1G12560	Bch06G009770	Bch08G035570	Bch09G068700	A
AT1G12570	Bch06G009750	Bch08G035560	-	A
AT1G12580	-	Bch08G035550	Bch09G068690	A
AT1G12600	-	Bch08G035540	-	A
AT1G12610	Bch06G009740	Bch08G035500	Bch09G068680	A
AT1G12620	-	-	-	A
AT1G12640	Bch06G009730	-	-	A
AT1G12650	-	-	Bch09G068660	A
AT1G12660	-	-	-	A
AT1G12663	Bch06G009720	-	-	A
AT1G12665	-	-	Bch09G068620	A
AT1G12672	Bch06G009710	-	Bch09G068610	A
AT1G12680	Bch06G009700	-	-	A
AT1G12700	-	-	Bch09G068550	A
AT1G12710	Bch06G009690	-	-	A
AT1G12730	-	-	-	A
AT1G12740	Bch06G009650	-	Bch09G068540	A
AT1G12750	Bch06G009640	-	-	A
AT1G12760	Bch06G009630	Bch08G035470	Bch09G068530	A
AT1G12770	-	Bch08G035450	-	A
AT1G12775	-	Bch08G035460	Bch09G068570	A
AT1G12780	Bch06G009620	Bch08G035430	-	A
AT1G12790	-	-	-	A
AT1G12800	Bch06G009600	-	-	A
AT1G12805	Bch06G009560	Bch08G035420	-	A
AT1G12810	-	Bch08G035410	-	A
AT1G12820	-	Bch08G035400	Bch09G068510	A
AT1G12830	-	Bch08G035390	Bch09G068490	A
AT1G12840	Bch06G009550	Bch08G035380	Bch09G068480	A
AT1G12845	Bch06G009540	Bch08G035370	-	A
AT1G12850	-	Bch08G035360	-	A
AT1G12860	Bch06G009530	Bch08G035350	-	A
AT1G12880	Bch06G009500	-	-	A
AT1G12890	-	-	-	A
AT1G12900	Bch06G009490	-	Bch09G068460	A
AT1G12910	Bch06G009480	-	Bch09G068450	A
AT1G12920	Bch06G009470	Bch08G035340	-	A
AT1G12930	Bch06G009430	-	Bch09G068440	A
AT1G12938	-	-	-	A
AT1G12940	-	Bch08G035330	-	A
AT1G12950	-	Bch08G035320	Bch09G068430	A
AT1G12960	-	-	-	A
AT1G12970	-	-	Bch09G068410	A
AT1G12980	Bch06G009420	-	Bch09G068380	A
AT1G12990	Bch06G009410	Bch08G035310	-	A
AT1G13000	-	-	-	A
AT1G13020	-	Bch08G035300	Bch09G068370	A
AT1G13030	Bch06G009400	-	Bch09G068340	A
AT1G13040	Bch06G009390	Bch08G035290	Bch09G068360	A
AT1G13050	Bch06G009380	Bch08G035280	-	A
AT1G13060	Bch06G009370	Bch08G035270	Bch09G068350	A
AT1G13080	Bch06G009340	Bch08G035250	Bch09G068250	A
AT1G13120	Bch06G009330	-	Bch09G068240	A
AT1G13130	Bch06G009320	-	Bch09G068190	A
AT1G13140	Bch06G009310	Bch08G035220	-	A
AT1G13160	-	-	Bch09G068130	A
AT1G13170	Bch06G009300	-	-	A
AT1G13180	Bch06G009290	Bch08G035210	-	A
AT1G13190	Bch06G009280	-	-	A
AT1G13195	Bch06G009270	-	Bch09G068120	A
AT1G13200	-	Bch08G035190	Bch09G068100	A
AT1G13210	Bch06G009260	-	Bch09G068110	A
AT1G13220	Bch06G009250	-	-	A
AT1G13230	-	-	-	A
AT1G13245	-	-	-	A
AT1G13250	Bch06G009240	-	-	A
AT1G13260	Bch06G009230	-	-	A
AT1G13270	-	Bch08G035170	-	A
AT1G13280	-	Bch08G035160	-	A
AT1G13290	Bch06G009220	-	-	A
AT1G13300	Bch06G009190	Bch08G035150	-	A
AT1G13310	-	-	-	A
AT1G13320	-	-	-	A
AT1G13330	Bch06G009180	-	-	A
AT1G13340	Bch06G009170	Bch08G035140	-	A
AT1G13350	Bch06G009150	-	-	A
AT1G13360	Bch06G009140	Bch08G035130	-	A
AT1G13370	-	-	-	A
AT1G13380	Bch06G009090	-	-	A
AT1G13390	-	Bch08G035120	-	A
AT1G13400	-	Bch08G035110	-	A
AT1G13410	-	Bch08G035100	-	A
AT1G13420	-	-	-	A
AT1G13440	-	Bch08G035090	-	A
AT1G13450	Bch06G010350	-	-	A
AT1G13460	Bch06G010340	Bch08G035080	-	A
AT1G13470	Bch06G010330	Bch08G035060	Bch09G067840	A
AT1G13485	-	-	-	A
AT1G13560	Bch06G010320	-	Bch09G067830	A
AT1G13570	Bch06G010310	-	-	A
AT1G13580	Bch06G010290	-	Bch09G067820	A
AT1G13590	Bch06G010280	-	Bch09G067810	A
AT1G13600	Bch06G010270	-	Bch09G067800	A
AT1G13605	Bch06G010260	-	-	A
AT1G13607	-	-	-	A
AT1G13608	-	-	-	A
AT1G13609	-	-	-	A
AT1G13610	Bch06G010240	-	Bch09G067780	A
AT1G13620	Bch06G010230	-	-	A
AT1G13630	Bch06G010220	-	-	A
AT1G13635	Bch06G010210	-	-	A
AT1G13640	-	-	-	A
AT1G13650	Bch06G010180	-	-	A
AT1G13670	Bch06G010170	-	-	A
AT1G13680	Bch06G010610	-	-	A
AT1G13690	Bch06G010620	-	-	A
AT1G13700	Bch06G010630	-	Bch09G067790	A
AT1G13710	Bch06G010650	-	Bch09G067760	A
AT1G13730	Bch06G010670	-	-	A
AT1G13740	Bch06G010680	-	Bch09G067740	A
AT1G13750	Bch06G010690	-	Bch09G067730	A
AT1G13755	-	-	-	A
AT1G13760	-	-	-	A
AT1G13770	Bch06G010700	-	-	A
AT1G13780	Bch06G010720	-	Bch09G067720	A
AT1G13790	-	-	Bch09G067640	A
AT1G13800	Bch06G010750	-	-	A
AT1G13810	-	-	Bch09G067620	A
AT1G13820	Bch06G010760	-	-	A
AT1G13830	Bch06G010770	-	Bch09G067610	A
AT1G13860	-	-	-	A
AT1G13870	-	Bch08G035000	Bch09G067600	A
AT1G13880	-	Bch08G034990	Bch09G067590	A
AT1G13890	-	-	Bch09G067580	A
AT1G13900	-	Bch08G034980	Bch09G067570	A
AT1G13910	-	-	Bch09G067560	A
AT1G13920	-	Bch08G034970	-	A
AT1G13930	-	Bch08G034950	-	A
AT1G13940	Bch06G010820	Bch08G034940	-	A
AT1G13950	-	-	-	A
AT1G13960	Bch06G010830	Bch08G034930	-	A
AT1G13970	Bch06G010840	-	Bch09G067500	A
AT1G13980	Bch06G010860	-	-	A
AT1G13990	Bch06G010870	-	-	A
AT1G14000	Bch06G010880	-	Bch09G067490	A
AT1G14010	-	Bch08G034920	Bch09G067480	A
AT1G14020	Bch06G010890	Bch08G034910	-	A
AT1G14030	-	-	Bch09G067470	A
AT1G14040	Bch06G010930	-	Bch09G067460	A
AT1G14048	-	-	-	A
AT1G14060	-	Bch08G034900	Bch09G067440	A
AT1G14070	-	-	-	A
AT1G14100	Bch06G010990	Bch08G034880	Bch09G067430	A
AT1G14120	Bch06G011010	Bch08G034850	Bch09G067380	A
AT1G14140	-	-	Bch09G067370	A
AT1G14150	Bch06G011030	-	Bch09G067360	A
AT1G14160	-	-	Bch09G067350	A
AT1G14170	Bch06G011040	-	Bch09G067340	A
AT1G14180	Bch06G011050	-	Bch09G067320	A
AT1G14185	-	-	Bch09G067310	A
AT1G14200	Bch06G011060	-	Bch09G067300	A
AT1G14205	-	-	Bch09G067290	A
AT1G14210	-	-	Bch09G067280	A
AT1G14225	-	-	-	A
AT1G14230	Bch06G011120	-	Bch09G067180	A
AT1G14260	Bch06G011130	-	Bch09G067170	A
AT1G14270	Bch06G011140	Bch08G034820	-	A
AT1G14280	Bch06G011150	-	-	A
AT1G14290	Bch06G011160	-	-	A
AT1G14300	Bch06G011170	-	-	A
AT1G14310	Bch06G011180	-	-	A
AT1G14315	-	Bch08G034730	-	A
AT1G14320	Bch06G011190	Bch08G034810	Bch09G067160	A
AT1G14330	Bch06G011200	-	Bch09G067150	A
AT1G14340	Bch06G011210	Bch08G034780	-	A
AT1G14345	Bch06G011220	-	-	A
AT1G14350	Bch06G011250	-	-	A
AT1G14360	Bch06G011260	-	Bch09G067120	A
AT1G14370	Bch06G011280	-	Bch09G067110	A
AT1G14380	Bch06G011310	-	-	A
AT1G14400	Bch06G011330	Bch08G034770	Bch09G067100	A
AT1G14410	-	Bch08G034740	-	A
AT1G14420	Bch06G011340	Bch08G034720	Bch09G067090	A
AT1G14430	Bch06G011350	-	Bch09G067080	A
AT1G14440	Bch06G011360	-	Bch09G067070	A
AT1G14450	Bch06G011390	-	Bch09G067060	A
AT1G14455	Bch06G011400	-	-	A
AT1G14460	Bch06G011410	-	-	A
AT1G14470	Bch06G011420	-	-	A
AT1G14480	Bch06G011460	-	Bch09G067050	A
AT1G14490	Bch06G011480	-	-	A
AT1G14510	Bch06G011490	Bch08G034700	Bch09G067020	A
AT1G14520	Bch06G011500	-	-	A
AT1G14530	Bch06G011510	-	-	A
AT1G14540	Bch06G011520	-	Bch09G066980	A
AT1G14549	-	-	-	A
AT1G14560	Bch06G011530	Bch08G034690	-	A
AT1G14570	Bch06G011540	-	-	A
AT1G14580	Bch06G011570	Bch08G034680	Bch09G066950	A
AT1G14590	-	-	-	A
AT1G14600	Bch06G011580	-	Bch09G066940	A
AT1G14610	Bch06G011600	-	Bch09G066920	A
AT1G14620	-	-	-	A
AT1G14630	Bch06G011610	-	Bch09G066910	A
AT1G14640	Bch06G011620	Bch08G034640	-	A
AT1G14642	-	-	-	A
AT1G14660	Bch06G011630	-	-	A
AT1G14670	-	Bch08G034650	-	A
AT1G14680	-	-	Bch09G066890	A
AT1G14685	Bch06G011640	Bch08G034620	Bch09G066880	A
AT1G14686	Bch06G011650	-	-	A
AT1G14687	-	-	Bch09G066870	A
AT1G14688	-	Bch08G034610	-	A
AT1G14690	-	-	Bch09G066860	A
AT1G14700	-	Bch08G034590	-	A
AT1G14710	Bch06G011660	Bch08G034580	Bch09G066850	A
AT1G14720	-	-	Bch09G066840	A
AT1G14730	Bch06G011670	-	Bch09G066830	A
AT1G14740	Bch06G011680	-	-	A
AT1G14750	Bch06G011690	Bch08G034570	Bch09G066820	A
AT1G14755	Bch06G011700	-	-	A
AT1G14760	Bch06G011710	-	Bch09G066810	A
AT1G14770	Bch06G011720	-	-	A
AT1G14780	Bch06G011730	-	Bch09G066770	A
AT1G14790	Bch06G011740	-	-	A
AT1G14800	-	-	-	A
AT1G14810	Bch06G011750	Bch08G034560	-	A
AT1G14820	Bch06G011760	-	Bch09G066750	A
AT1G14830	-	Bch08G034550	Bch09G066740	A
AT1G14840	Bch06G011770	-	Bch09G066730	A
AT1G14850	Bch06G011780	-	Bch09G066710	A
AT1G14860	Bch06G011810	-	Bch09G066700	A
AT1G14870	Bch06G011820	-	Bch09G066670	A
AT1G14890	Bch06G011830	Bch08G034530	-	A
AT1G14900	-	-	-	A
AT1G14910	Bch06G011840	-	-	A
AT1G14920	-	-	-	A
AT1G14930	Bch06G011880	-	-	A
AT1G14970	Bch06G011910	-	Bch09G066610	A
AT1G14980	Bch06G011920	-	Bch09G066600	A
AT1G14990	Bch06G011930	-	Bch09G066590	A
AT1G15000	Bch06G011940	-	Bch09G066580	A
AT1G15010	Bch06G011950	-	-	A
AT1G15015	-	-	-	A
AT1G15020	Bch06G011960	-	Bch09G066570	A
AT1G15030	Bch06G011970	-	Bch09G066560	A
AT1G15040	Bch06G011980	-	Bch09G066550	A
AT1G15045	-	-	-	A
AT1G15050	Bch06G011990	-	-	A
AT1G15060	-	Bch08G034480	Bch09G066540	A
AT1G15080	-	-	Bch09G066530	A
AT1G15100	Bch06G012010	-	Bch09G066510	A
AT1G15110	Bch06G012020	-	Bch09G066450	A
AT1G15120	Bch06G012030	Bch08G034470	Bch09G066440	A
AT1G15125	Bch06G012040	-	-	A
AT1G15130	Bch06G012050	-	Bch09G066430	A
AT1G15140	Bch06G012060	Bch08G034460	-	A
AT1G15150	Bch06G012070	Bch08G034450	Bch09G066420	A
AT1G15165	-	-	-	A
AT1G15180	-	-	-	A
AT1G15190	Bch06G012080	Bch08G034440	-	A
AT1G15200	Bch06G012090	-	Bch09G066410	A
AT1G15210	Bch06G012100	Bch08G034410	-	A
AT1G15215	Bch06G012120	-	-	A
AT1G15220	Bch06G012130	Bch08G034400	-	A
AT1G15230	Bch06G012140	-	-	A
AT1G15240	Bch06G012150	-	Bch09G066400	A
AT1G15250	-	-	-	A
AT1G15260	Bch06G012160	-	Bch09G066390	A
AT1G15270	Bch06G012170	Bch08G034390	Bch09G066380	A
AT1G15280	Bch06G012190	Bch08G034380	-	A
AT1G15290	Bch06G012200	-	-	A
AT1G15310	Bch06G012220	-	-	A
AT1G15320	Bch06G012230	-	-	A
AT1G15330	Bch06G012240	-	-	A
AT1G15340	-	Bch08G034360	Bch09G066360	A
AT1G15350	Bch06G012250	Bch08G034350	Bch09G066350	A
AT1G15360	Bch06G012280	Bch08G034340	Bch09G066330	A
AT1G15370	Bch06G012310	-	Bch09G066320	A
AT1G15380	Bch06G012320	Bch08G034330	Bch09G066310	A
AT1G15385	Bch06G012330	Bch08G034320	Bch09G066300	A
AT1G15390	Bch06G012350	-	Bch09G066280	A
AT1G15400	Bch06G012360	-	Bch09G066290	A
AT1G15410	Bch06G012380	-	-	A
AT1G15415	Bch06G012370	Bch08G034310	-	A
AT1G15420	Bch06G012390	Bch08G034300	Bch09G066260	A
AT1G15430	Bch06G012400	Bch08G034290	Bch09G066240	A
AT1G15440	Bch06G012410	Bch08G034280	-	A
AT1G15460	-	-	-	A
AT1G15470	Bch06G012420	-	Bch09G066230	A
AT1G15480	-	-	-	A
AT1G15490	Bch06G012430	-	-	A
AT1G15500	Bch06G012450	Bch08G034270	-	A
AT1G15510	Bch06G012460	-	-	A
AT1G15520	Bch06G012470	-	Bch09G066220	A
AT1G15530	-	-	Bch09G066210	A
AT1G15540	Bch06G012480	-	-	A
AT1G15550	Bch06G012490	-	Bch09G066200	A
AT1G15570	Bch06G012510	Bch08G034240	Bch09G066160	A
AT1G15580	-	-	Bch09G066150	A
AT1G15590	-	-	-	A
AT1G15600	Bch06G012520	-	Bch09G066140	A
AT1G15660	Bch06G012550	-	-	A
AT1G15670	Bch06G012560	-	Bch09G066130	A
AT1G15680	-	-	-	A
AT1G15690	Bch06G012570	Bch08G034220	Bch09G066120	A
AT1G15700	-	Bch08G034230	-	A
AT1G15710	-	-	Bch09G066110	A
AT1G15720	-	-	-	A
AT1G15730	Bch06G012580	-	-	A
AT1G15740	Bch06G012590	-	-	A
AT1G15750	Bch06G012600	-	Bch09G066100	A
AT1G15757	-	-	Bch09G066090	A
AT1G15760	Bch06G012640	-	-	A
AT1G15770	-	-	-	A
AT1G15772	Bch06G012710	Bch08G034210	Bch09G066080	A
AT1G15800	Bch06G012780	-	Bch09G066060	A
AT1G15810	Bch06G012790	-	Bch09G066050	A
AT1G15820	Bch06G012800	-	Bch09G066040	A
AT1G15825	Bch06G012820	-	Bch09G066030	A
AT1G15830	-	-	-	A
AT1G15840	-	-	Bch09G066020	A
AT1G15850	-	-	-	A
AT1G15860	Bch06G012830	-	Bch09G066010	A
AT1G15870	Bch06G012840	-	-	A
AT1G15880	Bch06G012850	-	Bch09G066000	A
AT1G15885	-	-	-	A
AT1G15890	-	-	-	A
AT1G15900	-	-	-	A
AT1G15910	Bch06G012860	-	Bch09G065990	A
AT1G15920	Bch06G012870	-	-	A
AT1G15930	Bch06G012880	-	Bch09G065980	A
AT1G15940	Bch06G012890	-	Bch09G065970	A
AT1G15950	Bch06G012900	-	Bch09G065960	A
AT1G15960	Bch06G012910	-	-	A
AT1G15970	Bch06G012920	-	Bch09G065950	A
AT1G15980	Bch06G012930	-	-	A
AT1G15990	Bch06G012940	-	-	A
AT1G16000	-	-	-	A
AT1G16010	Bch06G012950	-	-	A
AT1G16020	-	-	Bch09G065940	A
AT1G16022	-	-	-	A
AT1G16025	Bch06G012960	-	Bch09G065930	A
AT1G16030	Bch06G012980	-	-	A
AT1G16040	Bch06G012970	-	Bch09G065920	A
AT1G16060	Bch06G012990	-	-	A
AT1G16070	Bch06G013000	-	-	A
AT1G16080	Bch06G013010	-	Bch09G065910	A
AT1G16090	-	-	Bch09G065890	A
AT1G16150	-	-	-	A
AT1G16170	Bch06G013030	-	-	A
AT1G16180	-	-	-	A
AT1G16190	Bch06G013050	-	Bch09G065870	A
AT1G16210	-	-	-	A
AT1G16220	Bch06G013060	-	-	A
AT1G16225	Bch06G013070	-	Bch09G065860	A
AT1G16250	Bch06G013080	Bch08G034110	-	A
AT1G16260	Bch06G013020	-	-	A
AT1G16270	Bch06G013090	-	Bch09G065850	A
AT1G16280	Bch06G013100	-	Bch09G065840	A
AT1G16290	Bch06G013120	-	-	A
AT1G16300	Bch06G013130	-	Bch09G065810	A
AT1G16310	Bch06G013140	-	Bch09G065800	A
AT1G16320	Bch06G013150	-	-	A
AT1G16330	Bch06G013160	Bch08G034090	-	A
AT1G16340	-	-	-	A
AT1G16350	Bch06G013170	-	-	A
AT1G16360	-	-	Bch09G065790	A
AT1G16370	Bch06G013260	Bch08G034070	-	A
AT1G16380	Bch06G013270	Bch08G034080	-	A
AT1G16400	Bch06G013280	-	-	A
AT1G16420	-	-	Bch09G065780	A
AT1G16430	Bch06G013300	-	-	A
AT1G16440	Bch06G013310	-	-	A
AT1G16445	-	-	Bch09G065770	A
AT1G16460	Bch06G013320	-	-	A
AT1G16470	-	-	-	A
AT1G16480	Bch06G013370	Bch08G034060	-	A
AT1G16490	Bch06G013400	-	Bch09G065760	A
AT1G16500	Bch06G013420	-	Bch09G065740	A
AT1G16510	Bch06G013450	-	Bch09G065730	A
AT1G16515	-	-	Bch09G065720	A
AT1G16520	Bch06G013480	-	-	A
AT1G16530	Bch06G013490	-	Bch09G065710	A
AT1G16540	Bch06G013510	-	-	A
AT1G16560	Bch06G013520	-	Bch09G065700	A
AT1G16570	Bch06G013530	-	Bch09G065690	A
AT1G16590	-	-	Bch09G065680	A
AT1G16610	Bch06G013550	-	Bch09G065670	A
AT1G16630	Bch06G013570	-	-	A
AT1G16640	Bch06G013590	-	-	A
AT1G16650	Bch06G013600	-	-	A
AT1G16670	Bch06G013610	-	Bch09G065660	A
AT1G16680	Bch06G013620	-	-	A
AT1G16690	-	-	-	A
AT1G16700	Bch06G013630	-	-	A
AT1G16705	Bch06G013650	Bch08G034020	Bch09G065640	A
AT1G16720	Bch06G013660	-	-	A
AT1G16730	-	Bch08G034010	-	A
AT1G16740	Bch06G013670	Bch08G034000	-	A
AT1G16750	-	Bch08G033990	-	A
AT1G16760	Bch06G013680	Bch08G033980	Bch09G065630	A
AT1G16770	-	-	-	A
AT1G16780	-	-	-	A
AT1G16790	Bch06G013690	Bch08G033970	-	A
AT1G16800	-	-	Bch09G065620	A
AT1G16810	Bch06G013700	-	Bch09G065610	A
AT1G16820	-	-	-	A
AT1G16825	-	-	Bch09G065570	A
AT1G16830	Bch06G013710	-	-	A
AT1G16840	Bch06G013720	-	Bch09G065520	A
AT1G16850	Bch06G013730	-	Bch09G065510	A
AT1G16858	-	-	-	A
AT1G16860	Bch06G013740	Bch08G033960	-	A
AT1G16870	Bch06G013750	Bch08G033950	-	A
AT1G16880	Bch06G013760	Bch08G033940	-	A
AT1G16890	Bch06G013770	Bch08G033930	Bch09G065500	A
AT1G16900	Bch06G013780	Bch08G033920	-	A
AT1G16905	-	Bch08G033910	-	A
AT1G16910	-	-	-	A
AT1G16916	-	-	Bch09G065490	A
AT1G16920	Bch06G013790	Bch08G033900	Bch09G065480	A
AT1G16930	Bch06G013800	-	-	A
AT1G16950	Bch06G013820	Bch08G033890	Bch09G065470	A
AT1G16960	-	Bch08G033880	-	A
AT1G16970	Bch06G013830	-	-	A
AT1G16980	Bch06G013840	-	-	A
AT1G17010	Bch06G013870	-	Bch09G065450	A
AT1G17030	Bch06G013880	-	-	A
AT1G17040	Bch06G013890	-	-	A
AT1G17050	Bch06G013900	-	-	A
AT1G17060	Bch06G013910	Bch08G033870	Bch09G065430	A
AT1G17070	Bch06G013920	Bch08G033860	Bch09G065420	A
AT1G17080	-	-	Bch09G065410	A
AT1G17090	Bch06G013930	Bch08G033850	Bch09G065400	A
AT1G17100	Bch06G013940	-	-	A
AT1G17110	Bch06G013950	Bch08G033840	-	A
AT1G17120	-	-	Bch09G065380	A
AT1G17130	Bch06G013970	-	Bch09G065360	A
AT1G17140	Bch06G013980	Bch08G033830	Bch09G065370	A
AT1G17145	Bch06G013990	-	-	A
AT1G17147	Bch06G014000	Bch08G033820	-	A
AT1G17150	Bch06G014010	-	-	A
AT1G17160	Bch06G014020	-	Bch09G065350	A
AT1G17170	Bch06G014050	Bch08G033810	Bch09G065340	A
AT1G17200	Bch06G014060	Bch08G033800	Bch09G065290	A
AT1G17210	Bch06G014070	Bch08G033790	-	A
AT1G17220	Bch06G014080	Bch08G033770	-	A
AT1G17230	Bch06G014090	-	-	A
AT1G17235	-	-	-	A
AT1G17250	Bch06G014100	Bch08G033780	-	A
AT1G17260	-	Bch08G033760	-	A
AT1G17270	-	Bch08G033750	-	A
AT1G17280	Bch06G014110	Bch08G033740	Bch09G065280	A
AT1G17285	Bch06G014120	-	Bch09G065270	A
AT1G17290	Bch06G014130	Bch08G033730	Bch09G065260	A
AT1G17300	-	-	-	A
AT1G17310	-	-	Bch09G065250	A
AT1G17330	Bch06G014140	-	-	A
AT1G17340	Bch06G014150	-	Bch09G065240	A
AT1G17345	Bch06G014160	Bch08G033720	-	A
AT1G17350	Bch06G014170	-	-	A
AT1G17360	Bch06G014190	-	-	A
AT1G17370	-	-	Bch09G065220	A
AT1G17380	Bch06G014210	Bch08G033700	Bch09G065210	A
AT1G17400	Bch06G014220	Bch08G033690	-	A
AT1G17410	-	-	-	A
AT1G17420	-	Bch08G033680	Bch09G065180	A
AT1G17430	-	Bch08G033670	-	A
AT1G17440	Bch06G014230	-	Bch09G065170	A
AT1G17450	-	-	-	A
AT1G17455	Bch06G014240	-	Bch09G065150	A
AT1G17460	-	-	-	A
AT1G17470	Bch06G014250	Bch08G033650	-	A
AT1G17480	Bch06G014260	-	-	A
AT1G17490	Bch06G014280	-	-	A
AT1G17500	-	-	Bch09G065140	A
AT1G17510	Bch06G014290	-	-	A
AT1G17520	Bch06G014300	Bch08G033640	Bch09G065130	A
AT1G17530	-	Bch08G033630	-	A
AT1G17540	Bch06G014310	Bch08G033620	-	A
AT1G17545	Bch06G014320	Bch08G033610	-	A
AT1G17560	Bch06G014330	-	-	A
AT1G17580	-	-	Bch09G065100	A
AT1G17590	-	-	Bch09G065070	A
AT1G17600	-	Bch08G033600	Bch09G065090	A
AT1G17620	Bch06G014360	Bch08G033590	-	A
AT1G17630	Bch06G014370	-	-	A
AT1G17640	Bch06G014380	Bch08G033580	-	A
AT1G17650	Bch06G014390	-	-	A
AT1G17665	Bch06G014400	-	-	A
AT1G17680	Bch06G014410	-	-	A
AT1G17690	-	Bch08G033570	-	A
AT1G17700	Bch06G014430	-	Bch09G065010	A
AT1G17710	Bch06G014440	Bch08G033560	Bch09G065000	A
AT1G17720	Bch06G014450	Bch08G033550	Bch09G064990	A
AT1G17730	-	-	-	A
AT1G17744	-	-	-	A
AT1G17745	-	Bch08G033530	-	A
AT1G17750	Bch06G014460	-	-	A
AT1G17760	-	Bch08G033520	-	A
AT1G17770	Bch06G014500	-	-	A
AT1G17780	Bch06G014510	Bch08G033510	-	A
AT1G17790	Bch06G014520	Bch08G033500	Bch09G064980	A
AT1G17800	-	-	-	A
AT1G17810	Bch06G014530	-	Bch09G064960	A
AT1G17820	Bch06G014540	-	Bch09G064950	A
AT1G17830	Bch06G014550	Bch08G033490	-	A
AT1G17840	Bch06G014560	Bch08G033470	-	A
AT1G17850	Bch06G014570	-	-	A
AT1G17860	Bch06G014580	Bch08G033450	-	A
AT1G17870	Bch06G014590	-	-	A
AT1G17880	Bch06G014600	Bch08G033440	-	A
AT1G17890	Bch06G014610	-	-	A
AT1G17910	-	-	-	A
AT1G17920	Bch06G014620	Bch08G033430	-	A
AT1G17930	Bch06G014630	Bch08G033420	-	A
AT1G17940	Bch06G014640	-	-	A
AT1G17950	-	Bch08G033410	Bch09G064910	A
AT1G17960	-	-	Bch09G064900	A
AT1G17970	-	Bch08G033370	-	A
AT1G17980	Bch06G014660	Bch08G033360	Bch09G064890	A
AT1G17990	-	-	Bch09G064870	A
AT1G18000	-	-	Bch09G064880	A
AT1G18020	-	-	-	A
AT1G18030	Bch06G014710	-	-	A
AT1G18040	-	Bch08G033350	Bch09G064860	A
AT1G18050	-	-	-	A
AT1G18060	-	-	-	A
AT1G18070	Bch06G014720	Bch08G033340	Bch09G064850	A
AT1G18080	Bch06G014760	Bch08G033330	Bch09G064840	A
AT1G18090	-	Bch08G033320	-	A
AT1G18100	Bch06G014780	-	Bch09G064830	A
AT1G18130	-	-	-	A
AT1G18140	-	Bch08G033310	-	A
AT1G18150	Bch06G014790	Bch08G033300	Bch09G064820	A
AT1G18160	Bch06G014810	-	-	A
AT1G18170	-	-	Bch09G064810	A
AT1G18180	Bch06G014820	-	-	A
AT1G18190	Bch06G014830	Bch08G033280	-	A
AT1G18200	-	Bch08G033270	-	A
AT1G18210	Bch06G014850	Bch08G033260	-	A
AT1G18220	-	-	-	A
AT1G18250	Bch06G014860	-	-	A
AT1G18260	Bch06G014870	-	-	A
AT1G18265	Bch06G014880	-	-	A
AT1G18270	Bch06G014890	-	-	A
AT1G18280	Bch06G014900	-	Bch09G064750	A
AT1G18290	Bch06G014910	Bch08G033240	Bch09G064730	A
AT1G18300	Bch06G014920	Bch08G033230	-	A
AT1G18310	Bch06G014930	-	-	A
AT1G18320	-	Bch08G033220	Bch09G064720	A
AT1G18330	Bch06G014940	-	-	A
AT1G18335	-	Bch08G033210	-	A
AT1G18340	Bch06G014950	Bch08G033200	-	A
AT1G18350	-	-	-	A
AT1G18360	-	Bch08G033190	-	A
AT1G18370	Bch06G014960	-	-	A
AT1G18390	Bch06G014970	-	Bch09G064690	A
AT1G18400	Bch06G014980	-	-	A
AT1G18410	Bch06G015000	-	-	A
AT1G18420	Bch06G015020	-	-	A
AT1G18440	Bch06G015030	-	-	A
AT1G18450	Bch06G015040	Bch08G033180	Bch09G064680	A
AT1G18460	-	Bch08G033170	-	A
AT1G18470	Bch06G015050	Bch08G033160	Bch09G064670	A
AT1G18480	Bch06G015060	Bch08G033150	-	A
AT1G18485	Bch06G015070	-	-	A
AT1G18486	Bch06G015080	-	-	A
AT1G18490	Bch06G015090	-	-	A
AT1G18500	Bch06G015100	-	Bch09G064660	A
AT1G18510	Bch06G015110	-	-	A
AT1G18520	Bch06G015120	Bch08G033140	Bch09G064650	A
AT1G18530	Bch06G015130	-	-	A
AT1G18540	Bch06G015140	Bch08G033130	Bch09G064640	A
AT1G18550	Bch06G015150	-	-	A
AT1G18560	-	-	Bch09G064630	A
AT1G18570	Bch06G015180	Bch08G033120	Bch09G064620	A
AT1G18580	Bch06G015190	Bch08G033110	Bch09G064610	A
AT1G18590	Bch06G015240	-	-	A
AT1G18600	Bch06G015310	-	-	A
AT1G18610	Bch06G015320	Bch08G033090	-	A
AT1G18620	-	Bch08G033070	Bch09G064600	A
AT1G18630	Bch06G015340	Bch08G033060	-	A
AT1G18640	Bch06G015350	Bch08G033050	-	A
AT1G18650	-	Bch08G033040	-	A
AT1G18660	Bch06G015360	-	Bch09G064590	A
AT1G18670	-	Bch08G033030	-	A
AT1G18680	-	-	Bch09G064580	A
AT1G18690	Bch06G015390	-	-	A
AT1G18700	-	-	Bch09G064570	A
AT1G18710	Bch06G015410	Bch08G033010	Bch09G064560	A
AT1G18720	-	Bch08G033000	Bch09G064530	A
AT1G18730	Bch06G015420	-	Bch09G064520	A
AT1G18740	Bch06G015430	-	Bch09G064490	A
AT1G18750	Bch06G015450	Bch08G032990	Bch09G064480	A
AT1G18760	Bch06G015490	Bch08G032980	-	A
AT1G18773	-	-	-	A
AT1G18790	-	Bch08G032970	-	A
AT1G18800	Bch06G015520	Bch08G032960	-	A
AT1G18810	-	Bch08G032950	-	A
AT1G18830	-	Bch08G032940	-	A
AT1G18835	Bch06G015530	Bch08G032930	-	A
AT1G18840	Bch06G015560	Bch08G032910	Bch09G064430	A
AT1G18850	Bch06G015570	-	-	A
AT1G18860	Bch06G015580	Bch08G032900	Bch09G064420	A
AT1G18870	Bch06G015590	-	-	A
AT1G18871	-	-	-	A
AT1G18880	Bch06G015600	Bch08G032890	Bch09G064410	A
AT1G18890	Bch06G015610	-	Bch09G064400	A
AT1G18900	Bch06G015620	Bch08G032880	-	A
AT1G18910	Bch06G015630	-	Bch09G064390	A
AT1G18940	Bch06G015670	-	-	A
AT1G18950	Bch06G015680	Bch08G032870	Bch09G064380	A
AT1G18960	Bch06G015690	Bch08G032860	-	A
AT1G18970	Bch06G015700	-	Bch09G064370	A
AT1G18990	Bch06G015710	-	Bch09G064350	A
AT1G19000	-	Bch08G032850	Bch09G064340	A
AT1G19010	-	Bch08G032840	-	A
AT1G19020	Bch06G015740	Bch08G032820	Bch09G064330	A
AT1G19025	-	-	Bch09G064320	A
AT1G19040	-	-	-	A
AT1G19050	Bch06G015750	Bch08G032800	-	A
AT1G19060	-	-	-	A
AT1G19080	-	-	-	A
AT1G19070	-	-	-	A
AT1G19086	-	-	-	A
AT1G19090	Bch06G015760	-	-	A
AT1G19100	-	-	Bch09G064310	A
AT1G19110	Bch06G015770	Bch08G032770	Bch09G064300	A
AT1G19115	-	-	Bch09G064290	A
AT1G19120	-	-	Bch09G064280	A
AT1G19130	-	Bch08G032760	-	A
AT1G19140	Bch06G015790	Bch08G032750	-	A
AT1G19150	-	Bch08G032740	-	A
AT1G19160	-	-	-	A
AT1G19170	-	Bch08G032730	-	A
AT1G19180	Bch06G015820	Bch08G032720	-	A
AT1G19190	Bch06G015830	Bch08G032710	-	A
AT1G19200	Bch06G015840	-	-	A
AT1G19210	Bch06G015870	Bch08G032700	Bch09G064260	A
AT1G19220	Bch06G015880	Bch08G032690	Bch09G064250	A
AT1G19230	Bch06G015900	-	Bch09G064240	A
AT1G19240	Bch06G015920	-	-	A
AT1G19250	Bch06G015930	Bch08G032670	Bch09G064230	A
AT1G19260	-	-	-	A
AT1G19270	Bch06G015970	Bch08G032660	-	A
AT1G19290	-	Bch08G032650	-	A
AT1G19300	Bch06G015980	Bch08G032640	-	A
AT1G19310	Bch06G015990	-	-	A
AT1G19320	Bch06G016030	Bch08G032630	Bch09G064210	A
AT1G19330	Bch06G016020	Bch08G032610	Bch09G064160	A
AT1G19340	Bch06G016050	Bch08G032590	-	NULL
AT1G19350	Bch06G016060	Bch08G032580	Bch09G064150	NULL
AT1G19360	Bch06G016070	Bch08G032570	-	NULL
AT1G19370	Bch06G016080	-	-	NULL
AT1G19380	-	Bch08G032560	-	NULL
AT1G19390	Bch06G016090	Bch08G032550	Bch09G064140	NULL
AT1G19394	-	-	-	NULL
AT1G19397	-	-	-	NULL
AT1G19400	-	-	Bch09G064130	NULL
AT1G19410	-	-	-	NULL
AT1G19430	Bch06G016100	-	-	NULL
AT1G19440	Bch06G016110	-	Bch09G064120	NULL
AT1G19450	Bch06G016180	-	Bch09G064110	NULL
AT1G19460	-	-	-	NULL
AT1G19480	Bch06G016190	-	-	NULL
AT1G19485	Bch06G016200	Bch08G032540	-	NULL
AT1G19490	Bch06G016210	-	-	NULL
AT1G19500	Bch06G016230	Bch08G032530	-	NULL
AT1G19510	Bch06G016250	-	-	NULL
AT1G19520	Bch06G016260	-	-	NULL
AT1G19530	Bch06G016300	-	-	NULL
AT1G19540	Bch06G016310	-	-	NULL
AT1G19550	Bch06G016320	Bch08G032520	-	NULL
AT1G19580	Bch06G016330	Bch08G032510	-	NULL
AT1G19600	Bch06G016340	-	-	NULL
AT1G19610	-	Bch08G032500	-	NULL
AT1G19620	Bch06G016370	Bch08G032490	-	NULL
AT1G19630	-	Bch08G032480	-	NULL
AT1G19640	Bch06G016380	Bch08G032470	-	NULL
AT1G19650	Bch06G016390	-	-	NULL
AT1G19660	Bch06G016400	Bch08G032460	-	NULL
AT1G19670	Bch06G016420	-	-	NULL
AT1G19680	-	-	-	NULL
AT1G19690	Bch06G016430	-	-	NULL
AT1G19700	Bch06G016440	-	-	NULL
AT1G19710	Bch06G016450	-	-	NULL
AT1G19715	Bch06G016460	Bch08G032440	-	NULL
AT1G19720	Bch06G016470	-	-	NULL
AT1G19730	Bch06G016480	-	-	NULL
AT1G19740	Bch06G016490	-	-	NULL
AT1G19750	-	-	-	NULL
AT1G19770	-	-	-	NULL
AT1G19780	-	-	-	NULL
AT1G19790	-	-	-	NULL
AT1G19800	Bch06G016510	Bch08G032430	-	NULL
AT1G19830	Bch06G016520	-	-	NULL
AT1G19835	Bch06G016550	Bch08G032420	-	NULL
AT1G19840	Bch06G016600	Bch08G032400	-	NULL
AT1G19850	Bch06G016650	Bch08G032390	Bch07G018330	B
AT1G19860	Bch06G016660	Bch08G032380	-	B
AT1G19870	Bch06G016670	Bch08G032370	-	B
AT1G19880	Bch06G016680	-	Bch07G018320	B
AT1G19890	-	-	-	B
AT1G19900	Bch06G016720	Bch08G032360	Bch07G018290	B
AT1G19910	Bch06G016750	Bch08G032350	Bch07G018270	B
AT1G19920	Bch06G016760	Bch08G032340	-	B
AT1G19930	-	-	-	B
AT1G19940	-	-	Bch07G018260	B
AT1G19950	Bch06G016770	Bch08G032330	-	B
AT1G19960	Bch06G016780	Bch08G032320	Bch07G018250	B
AT1G19970	Bch06G016790	Bch08G032300	Bch07G018240	B
AT1G19980	-	Bch08G032290	Bch07G018230	B
AT1G19990	Bch06G016800	-	-	B
AT1G20000	-	-	-	B
AT1G20010	-	-	-	B
AT1G20020	-	Bch08G032280	Bch07G018210	B
AT1G20030	-	-	-	B
AT1G20050	-	-	Bch07G018200	B
AT1G20060	-	-	Bch07G018190	B
AT1G20070	Bch06G016840	Bch08G032270	Bch07G018170	B
AT1G20080	-	Bch08G032260	Bch07G018140	B
AT1G20090	Bch06G016860	Bch08G032250	Bch07G018130	B
AT1G20100	Bch06G016880	-	-	B
AT1G20110	Bch06G016910	Bch08G032240	-	B
AT1G20120	Bch06G016920	Bch08G032230	Bch07G018120	B
AT1G20140	Bch06G016930	-	Bch07G018100	B
AT1G20150	Bch06G016940	-	Bch07G018080	B
AT1G20180	Bch06G016960	Bch08G032220	-	B
AT1G20190	Bch06G017020	Bch08G032200	Bch07G018070	B
AT1G20200	-	-	-	B
AT1G20220	Bch06G016980	-	Bch07G018040	B
AT1G20225	Bch06G016990	-	-	B
AT1G20230	Bch06G017000	-	-	B
AT1G20240	-	-	-	B
AT1G20260	Bch06G017010	Bch08G032190	Bch07G018030	B
AT1G20270	Bch06G017030	Bch08G032180	-	B
AT1G20280	-	-	-	B
AT1G20290	-	-	Bch07G018020	B
AT1G20300	Bch06G017040	-	-	B
AT1G20310	Bch06G017050	-	Bch07G018010	B
AT1G20320	-	-	-	B
AT1G20330	Bch06G017110	-	-	B
AT1G20340	Bch06G017120	Bch08G032170	Bch07G018000	B
AT1G20350	-	Bch08G032150	-	B
AT1G20360	-	-	-	B
AT1G20370	Bch06G017140	-	-	B
AT1G20380	Bch06G017210	-	-	B
AT1G20400	-	-	-	B
AT1G20405	-	-	-	B
AT1G20410	Bch06G017220	-	Bch07G017970	B
AT1G20430	-	-	Bch07G017960	B
AT1G20440	Bch06G017250	-	Bch07G017950	B
AT1G20460	Bch06G017260	-	-	B
AT1G20470	Bch06G017280	-	Bch07G017930	B
AT1G20480	Bch06G017310	Bch08G032120	Bch07G017920	B
AT1G20520	-	Bch08G032090	-	B
AT1G20530	-	-	Bch07G017900	B
AT1G20540	Bch06G017320	-	-	B
AT1G20550	Bch06G017330	-	-	B
AT1G20560	Bch06G017340	-	-	B
AT1G20570	-	-	-	B
AT1G20575	Bch06G017350	-	Bch07G017890	B
AT1G20580	Bch06G017380	Bch08G032080	-	B
AT1G20590	Bch06G017390	Bch08G032070	-	B
AT1G20600	-	-	-	B
AT1G20620	Bch06G017400	Bch08G032060	-	B
AT1G20640	Bch06G017450	Bch08G032050	-	B
AT1G20650	Bch06G017460	Bch08G032040	-	B
AT1G20670	Bch06G017490	-	-	B
AT1G20680	-	-	-	B
AT1G20690	-	Bch08G031990	-	B
AT1G20693	Bch06G017510	-	Bch07G017790	B
AT1G20700	Bch06G017520	-	-	B
AT1G20720	Bch06G017530	-	-	B
AT1G20730	-	-	-	B
AT1G20750	-	-	-	B
AT1G20760	Bch06G017580	-	Bch07G017760	B
AT1G20770	-	-	Bch07G017750	B
AT1G20780	-	-	Bch07G017740	B
AT1G20790	Bch06G017590	Bch08G031980	-	B
AT1G20810	Bch06G017600	Bch08G031970	-	B
AT1G20816	Bch06G017610	-	-	B
AT1G20823	Bch06G017630	Bch08G031950	Bch07G017720	B
AT1G20830	Bch06G017670	-	-	B
AT1G20840	Bch06G017680	Bch08G031940	-	B
AT1G20850	Bch06G017690	Bch08G031930	Bch07G017710	B
AT1G20860	Bch06G017700	Bch08G031920	-	B
AT1G20870	Bch06G017710	-	Bch07G017700	B
AT1G20875	-	-	-	B
AT1G20880	Bch06G017720	Bch08G031910	Bch07G017690	B
AT1G20890	Bch06G017730	-	Bch07G017680	B
AT1G20900	Bch06G017750	Bch08G031880	Bch07G017670	B
AT1G20910	Bch06G017760	Bch08G031870	Bch07G017660	B
AT1G20920	Bch06G017770	-	-	B
AT1G20925	Bch06G017780	-	-	B
AT1G20930	-	-	Bch07G017650	B
AT1G20940	-	-	-	B
AT1G20950	Bch06G017790	Bch08G031860	-	B
AT1G20960	Bch06G017800	-	Bch07G017630	B
AT1G20967	-	-	-	B
AT1G20970	Bch06G017840	-	-	B
AT1G20980	Bch06G017850	-	-	B
AT1G20990	Bch06G017860	-	-	B
AT1G21000	Bch06G017870	Bch08G031850	-	B
AT1G21010	Bch06G017900	Bch08G031840	-	B
AT1G21050	Bch06G017940	Bch08G031830	-	B
AT1G21060	Bch06G017950	-	-	B
AT1G21065	Bch06G017960	Bch08G031820	-	B
AT1G21070	Bch06G017970	Bch08G031810	-	B
AT1G21080	Bch06G017980	Bch08G031800	Bch07G017560	B
AT1G21090	Bch06G018000	-	Bch07G017550	B
AT1G21100	Bch06G018030	Bch08G031790	Bch07G017540	B
AT1G21140	Bch06G018060	Bch08G031750	Bch07G017520	B
AT1G21150	Bch06G018070	-	-	B
AT1G21160	-	Bch08G031740	-	B
AT1G21170	Bch06G018080	-	-	B
AT1G21190	Bch06G018090	-	-	B
AT1G21200	Bch06G018110	Bch08G031730	-	B
AT1G21210	Bch06G018130	Bch08G031720	Bch07G017500	B
AT1G21270	-	-	-	B
AT1G21280	Bch06G018200	Bch08G031710	-	B
AT1G21281	-	-	-	B
AT1G21310	Bch06G018250	-	Bch07G017480	B
AT1G21320	Bch06G018260	-	Bch07G017470	B
AT1G21323	-	-	-	B
AT1G21327	Bch06G018270	-	Bch07G017460	B
AT1G21340	Bch06G018290	-	Bch07G017450	B
AT1G21350	Bch06G018300	-	-	B
AT1G21360	Bch06G018310	-	Bch07G017440	B
AT1G21370	Bch06G018320	-	-	B
AT1G21380	Bch06G018330	Bch08G031690	Bch07G017430	B
AT1G21390	Bch06G018340	-	-	B
AT1G21395	-	-	-	B
AT1G21400	Bch06G018350	Bch08G031670	-	B
AT1G21410	-	Bch08G031640	-	B
AT1G21430	Bch06G018360	-	-	B
AT1G21440	Bch06G018370	-	-	B
AT1G21450	Bch06G018380	-	Bch07G017420	B
AT1G21460	Bch06G018390	Bch08G031630	-	B
AT1G21470	-	-	-	B
AT1G21480	Bch06G018400	Bch08G031620	-	B
AT1G21475	-	-	-	B
AT1G21500	Bch06G018420	-	Bch07G017410	B
AT1G21510	Bch06G018430	-	Bch07G017400	B
AT1G21520	Bch06G018490	-	Bch07G017390	B
AT1G21528	-	-	Bch07G017330	B
AT1G21530	Bch06G018500	-	-	B
AT1G21550	Bch06G018510	-	-	B
AT1G21560	Bch06G018520	-	-	B
[truncated: 22,733 more rows]
