# Supplementary material for: The reference genome and full-length transcriptome of pakchoi provide insights into cuticle formation and heat adaption
Source: Hortic Res. 2022 May 26;9:uhac123. doi: 10.1093/hr/uhac123 (PMC9358696; doi:10.1093/hr/uhac123)
Supplement: Suppl_uhac123 [file suppl_uhac123.zip › TableS12.xlsx]

## Sheet: Sheet1
Table S12. The Functional annotation of balanced triads.
Category	GO ID	Description	out (965)	All (34077)	pvalue	p.adjust	Genes
Cellular Component	GO:0005829	cytosol	310	4292	2.16e-58	5.78e-56	Bch01G003890;Bch01G005640;Bch01G006460;Bch01G006980;Bch01G007990;Bch01G009650;Bch01G009750;Bch01G009760;Bch01G016570;Bch01G018790;Bch01G018860;Bch01G021400;Bch01G022240;Bch01G022590;Bch01G025610;Bch01G026290;Bch01G038530;Bch01G041630;Bch01G044130;Bch01G044160;Bch01G046990;Bch01G047410;Bch01G047580;Bch01G048470;Bch01G049390;Bch01G049730;Bch01G049790;Bch01G049890;Bch01G051480;Bch02G002240;Bch02G003…
Cellular Component	GO:0044445	cytosolic part	102	636	1.18e-46	1.58e-44	Bch01G003890;Bch01G018860;Bch01G021400;Bch01G025610;Bch01G026290;Bch01G047410;Bch01G047580;Bch01G049390;Bch01G049890;Bch01G051480;Bch02G006430;Bch02G009700;Bch02G011830;Bch02G014110;Bch02G015100;Bch02G019890;Bch02G037760;Bch02G049490;Bch03G007190;Bch03G007760;Bch03G010210;Bch03G011750;Bch03G013550;Bch03G014480;Bch03G020430;Bch03G020870;Bch03G033240;Bch03G034330;Bch03G034680;Bch03G036470;Bch03G036…
Cellular Component	GO:0022626	cytosolic ribosome	99	606	5.04e-46	4.5e-44	Bch01G003890;Bch01G018860;Bch01G021400;Bch01G025610;Bch01G026290;Bch01G047410;Bch01G047580;Bch01G049390;Bch01G049890;Bch01G051480;Bch02G006430;Bch02G009700;Bch02G011830;Bch02G014110;Bch02G015100;Bch02G019890;Bch02G037760;Bch02G049490;Bch03G007190;Bch03G007760;Bch03G010210;Bch03G011750;Bch03G013550;Bch03G014480;Bch03G020870;Bch03G033240;Bch03G034330;Bch03G034680;Bch03G036470;Bch03G036660;Bch03G048…
Cellular Component	GO:0032991	macromolecular complex	244	3806	1.09e-35	7.3e-34	Bch01G000390;Bch01G003840;Bch01G003890;Bch01G006980;Bch01G016570;Bch01G017900;Bch01G018860;Bch01G021400;Bch01G025610;Bch01G026290;Bch01G038600;Bch01G038820;Bch01G043860;Bch01G044540;Bch01G045220;Bch01G046990;Bch01G047250;Bch01G047410;Bch01G047580;Bch01G049390;Bch01G049890;Bch01G051480;Bch02G003140;Bch02G003580;Bch02G005020;Bch02G006430;Bch02G008580;Bch02G009700;Bch02G011810;Bch02G011830;Bch02G012…
Cellular Component	GO:0005730	nucleolus	98	811	4.04e-34	2.17e-32	Bch01G003890;Bch01G018860;Bch01G021400;Bch01G022240;Bch01G025610;Bch01G026290;Bch01G038820;Bch01G047410;Bch01G047580;Bch01G048470;Bch01G049390;Bch01G049890;Bch02G003140;Bch02G003650;Bch02G006430;Bch02G010700;Bch02G011810;Bch02G019890;Bch02G037760;Bch02G047580;Bch02G047670;Bch03G004310;Bch03G007190;Bch03G007760;Bch03G010940;Bch03G011740;Bch03G026650;Bch03G034330;Bch03G034680;Bch03G035500;Bch03G036…
Cellular Component	GO:0044391	ribosomal subunit	87	645	6.24e-34	2.79e-32	Bch01G003890;Bch01G018860;Bch01G021400;Bch01G025610;Bch01G026290;Bch01G045220;Bch01G047410;Bch01G049390;Bch01G049890;Bch02G006430;Bch02G009700;Bch02G011830;Bch02G014110;Bch02G019890;Bch02G037760;Bch02G049490;Bch03G007190;Bch03G007760;Bch03G010210;Bch03G011750;Bch03G013550;Bch03G020870;Bch03G034330;Bch03G034680;Bch03G036470;Bch03G038570;Bch03G048420;Bch03G050960;Bch03G057180;Bch03G058020;Bch03G064…
Cellular Component	GO:0005840	ribosome	108	1007	6.43e-33	2.46e-31	Bch01G003890;Bch01G018860;Bch01G021400;Bch01G025610;Bch01G026290;Bch01G043860;Bch01G045220;Bch01G047410;Bch01G047580;Bch01G049390;Bch01G049890;Bch01G051480;Bch02G006430;Bch02G009700;Bch02G011830;Bch02G014110;Bch02G015100;Bch02G019890;Bch02G037760;Bch02G049490;Bch03G007190;Bch03G007760;Bch03G010210;Bch03G011750;Bch03G013550;Bch03G014480;Bch03G020180;Bch03G020870;Bch03G033240;Bch03G034330;Bch03G034…
Cellular Component	GO:0030529	intracellular ribonucleoprotein complex	117	1226	6.35e-31	1.89e-29	Bch01G003890;Bch01G018860;Bch01G021400;Bch01G025610;Bch01G026290;Bch01G043860;Bch01G045220;Bch01G047410;Bch01G047580;Bch01G049390;Bch01G049890;Bch01G051480;Bch02G006430;Bch02G009700;Bch02G011830;Bch02G014110;Bch02G015100;Bch02G019890;Bch02G032520;Bch02G037760;Bch02G049490;Bch03G007190;Bch03G007760;Bch03G010210;Bch03G011750;Bch03G013550;Bch03G014480;Bch03G020180;Bch03G020870;Bch03G024650;Bch03G029…
Cellular Component	GO:1990904	ribonucleoprotein complex	117	1226	6.35e-31	1.89e-29	Bch01G003890;Bch01G018860;Bch01G021400;Bch01G025610;Bch01G026290;Bch01G043860;Bch01G045220;Bch01G047410;Bch01G047580;Bch01G049390;Bch01G049890;Bch01G051480;Bch02G006430;Bch02G009700;Bch02G011830;Bch02G014110;Bch02G015100;Bch02G019890;Bch02G032520;Bch02G037760;Bch02G049490;Bch03G007190;Bch03G007760;Bch03G010210;Bch03G011750;Bch03G013550;Bch03G014480;Bch03G020180;Bch03G020870;Bch03G024650;Bch03G029…
Cellular Component	GO:0022625	cytosolic large ribosomal subunit	53	251	1.07e-30	2.87e-29	Bch01G018860;Bch01G021400;Bch01G025610;Bch01G026290;Bch01G047410;Bch01G049390;Bch02G014110;Bch02G019890;Bch02G037760;Bch03G013550;Bch03G034680;Bch03G036470;Bch03G048420;Bch03G050960;Bch03G058020;Bch04G000530;Bch04G002130;Bch04G002580;Bch04G007120;Bch05G019880;Bch05G043530;Bch05G046410;Bch06G002170;Bch06G019590;Bch06G029440;Bch06G039590;Bch06G048750;Bch07G001420;Bch07G023690;Bch07G026620;Bch07G026…
Cellular Component	GO:0030054	cell junction	154	2162	1.71e-26	4.16e-25	Bch01G003890;Bch01G009550;Bch01G009760;Bch01G018860;Bch01G022240;Bch01G024400;Bch01G026290;Bch01G040840;Bch01G044160;Bch01G046990;Bch01G047410;Bch01G047580;Bch01G048470;Bch01G049390;Bch01G049890;Bch01G051480;Bch02G003580;Bch02G005760;Bch02G006430;Bch02G006930;Bch02G008040;Bch02G010010;Bch02G011810;Bch02G011830;Bch02G011850;Bch02G012920;Bch02G013090;Bch02G014110;Bch02G019890;Bch02G037760;Bch02G047…
Cellular Component	GO:0043228	non-membrane-bounded organelle	161	2355	8.39e-26	1.73e-24	Bch01G003890;Bch01G009550;Bch01G018860;Bch01G021400;Bch01G022240;Bch01G025610;Bch01G026290;Bch01G038820;Bch01G043860;Bch01G045220;Bch01G047410;Bch01G047580;Bch01G048470;Bch01G049390;Bch01G049890;Bch01G051480;Bch02G003140;Bch02G003650;Bch02G006430;Bch02G009700;Bch02G010700;Bch02G011790;Bch02G011810;Bch02G011830;Bch02G014110;Bch02G015100;Bch02G019890;Bch02G037760;Bch02G047580;Bch02G047670;Bch02G049…
Cellular Component	GO:0043232	intracellular non-membrane-bounded organelle	161	2355	8.39e-26	1.73e-24	Bch01G003890;Bch01G009550;Bch01G018860;Bch01G021400;Bch01G022240;Bch01G025610;Bch01G026290;Bch01G038820;Bch01G043860;Bch01G045220;Bch01G047410;Bch01G047580;Bch01G048470;Bch01G049390;Bch01G049890;Bch01G051480;Bch02G003140;Bch02G003650;Bch02G006430;Bch02G009700;Bch02G010700;Bch02G011790;Bch02G011810;Bch02G011830;Bch02G014110;Bch02G015100;Bch02G019890;Bch02G037760;Bch02G047580;Bch02G047670;Bch02G049…
Cellular Component	GO:0009506	plasmodesma	151	2153	2.8e-25	4.99e-24	Bch01G003890;Bch01G009550;Bch01G009760;Bch01G018860;Bch01G022240;Bch01G024400;Bch01G026290;Bch01G040840;Bch01G044160;Bch01G046990;Bch01G047410;Bch01G047580;Bch01G048470;Bch01G049390;Bch01G049890;Bch02G003580;Bch02G005760;Bch02G006430;Bch02G006930;Bch02G008040;Bch02G010010;Bch02G011810;Bch02G011830;Bch02G011850;Bch02G012920;Bch02G013090;Bch02G014110;Bch02G019890;Bch02G037760;Bch02G047670;Bch02G050…
Cellular Component	GO:0055044	symplast	151	2153	2.8e-25	4.99e-24	Bch01G003890;Bch01G009550;Bch01G009760;Bch01G018860;Bch01G022240;Bch01G024400;Bch01G026290;Bch01G040840;Bch01G044160;Bch01G046990;Bch01G047410;Bch01G047580;Bch01G048470;Bch01G049390;Bch01G049890;Bch02G003580;Bch02G005760;Bch02G006430;Bch02G006930;Bch02G008040;Bch02G010010;Bch02G011810;Bch02G011830;Bch02G011850;Bch02G012920;Bch02G013090;Bch02G014110;Bch02G019890;Bch02G037760;Bch02G047670;Bch02G050…
Cellular Component	GO:0005911	cell-cell junction	151	2156	3.22e-25	5.39e-24	Bch01G003890;Bch01G009550;Bch01G009760;Bch01G018860;Bch01G022240;Bch01G024400;Bch01G026290;Bch01G040840;Bch01G044160;Bch01G046990;Bch01G047410;Bch01G047580;Bch01G048470;Bch01G049390;Bch01G049890;Bch02G003580;Bch02G005760;Bch02G006430;Bch02G006930;Bch02G008040;Bch02G010010;Bch02G011810;Bch02G011830;Bch02G011850;Bch02G012920;Bch02G013090;Bch02G014110;Bch02G019890;Bch02G037760;Bch02G047670;Bch02G050…
Cellular Component	GO:0005794	Golgi apparatus	158	2333	7.01e-25	1.1e-23	Bch01G003890;Bch01G005640;Bch01G009760;Bch01G018860;Bch01G019420;Bch01G021400;Bch01G021480;Bch01G022590;Bch01G025610;Bch01G026290;Bch01G034730;Bch01G034850;Bch01G047410;Bch01G047580;Bch01G049730;Bch01G049890;Bch01G051470;Bch01G051480;Bch02G005760;Bch02G005770;Bch02G006430;Bch02G007330;Bch02G008040;Bch02G009730;Bch02G011830;Bch02G011850;Bch02G012100;Bch02G013090;Bch02G015100;Bch02G015620;Bch02G019…
Cellular Component	GO:0005774	vacuolar membrane	105	1228	5.68e-24	8.46e-23	Bch01G003840;Bch01G006980;Bch01G018860;Bch01G021400;Bch01G025610;Bch01G026290;Bch01G034730;Bch01G045380;Bch01G047410;Bch01G051480;Bch02G003140;Bch02G005760;Bch02G005770;Bch02G006430;Bch02G006640;Bch02G008040;Bch02G011830;Bch02G013090;Bch02G019890;Bch02G025870;Bch02G028040;Bch02G040960;Bch02G044010;Bch02G047670;Bch03G006560;Bch03G006570;Bch03G007190;Bch03G007470;Bch03G008860;Bch03G011750;Bch03G012…
Cellular Component	GO:0044437	vacuolar part	105	1242	1.37e-23	1.93e-22	Bch01G003840;Bch01G006980;Bch01G018860;Bch01G021400;Bch01G025610;Bch01G026290;Bch01G034730;Bch01G045380;Bch01G047410;Bch01G051480;Bch02G003140;Bch02G005760;Bch02G005770;Bch02G006430;Bch02G006640;Bch02G008040;Bch02G011830;Bch02G013090;Bch02G019890;Bch02G025870;Bch02G028040;Bch02G040960;Bch02G044010;Bch02G047670;Bch03G006560;Bch03G006570;Bch03G007190;Bch03G007470;Bch03G008860;Bch03G011750;Bch03G012…
Cellular Component	GO:0031981	nuclear lumen	98	1135	1.02e-22	1.37e-21	Bch01G003890;Bch01G018860;Bch01G021400;Bch01G022240;Bch01G025610;Bch01G026290;Bch01G038820;Bch01G047410;Bch01G047580;Bch01G048470;Bch01G049390;Bch01G049890;Bch02G003140;Bch02G003650;Bch02G006430;Bch02G010700;Bch02G011810;Bch02G019890;Bch02G037760;Bch02G047580;Bch02G047670;Bch03G004310;Bch03G007190;Bch03G007760;Bch03G010940;Bch03G011740;Bch03G026650;Bch03G034330;Bch03G034680;Bch03G035500;Bch03G036…
Cellular Component	GO:0015934	large ribosomal subunit	53	368	2.17e-22	2.77e-21	Bch01G018860;Bch01G021400;Bch01G025610;Bch01G026290;Bch01G047410;Bch01G049390;Bch02G014110;Bch02G019890;Bch02G037760;Bch03G013550;Bch03G034680;Bch03G036470;Bch03G048420;Bch03G050960;Bch03G058020;Bch04G000530;Bch04G002130;Bch04G002580;Bch04G007120;Bch05G019880;Bch05G043530;Bch05G046410;Bch06G002170;Bch06G019590;Bch06G029440;Bch06G039590;Bch06G048750;Bch07G001420;Bch07G023690;Bch07G026620;Bch07G026…
Cellular Component	GO:0044428	nuclear part	109	1432	6.45e-21	7.86e-20	Bch01G003890;Bch01G018860;Bch01G021400;Bch01G022240;Bch01G025610;Bch01G026290;Bch01G038820;Bch01G047410;Bch01G047580;Bch01G048470;Bch01G049390;Bch01G049890;Bch02G003140;Bch02G003650;Bch02G005020;Bch02G006430;Bch02G007400;Bch02G010700;Bch02G011810;Bch02G019890;Bch02G037760;Bch02G047580;Bch02G047670;Bch03G004310;Bch03G005860;Bch03G007190;Bch03G007760;Bch03G008390;Bch03G010940;Bch03G011740;Bch03G018…
Cellular Component	GO:0043233	organelle lumen	102	1327	6.53e-20	7.3e-19	Bch01G003890;Bch01G018860;Bch01G021400;Bch01G022240;Bch01G025610;Bch01G026290;Bch01G038820;Bch01G047410;Bch01G047580;Bch01G048470;Bch01G049390;Bch01G049890;Bch02G003140;Bch02G003650;Bch02G006430;Bch02G010700;Bch02G011810;Bch02G019890;Bch02G037760;Bch02G047580;Bch02G047670;Bch03G004310;Bch03G007190;Bch03G007760;Bch03G010940;Bch03G011740;Bch03G026650;Bch03G034330;Bch03G034680;Bch03G035500;Bch03G036…
Cellular Component	GO:0070013	intracellular organelle lumen	102	1327	6.53e-20	7.3e-19	Bch01G003890;Bch01G018860;Bch01G021400;Bch01G022240;Bch01G025610;Bch01G026290;Bch01G038820;Bch01G047410;Bch01G047580;Bch01G048470;Bch01G049390;Bch01G049890;Bch02G003140;Bch02G003650;Bch02G006430;Bch02G010700;Bch02G011810;Bch02G019890;Bch02G037760;Bch02G047580;Bch02G047670;Bch03G004310;Bch03G007190;Bch03G007760;Bch03G010940;Bch03G011740;Bch03G026650;Bch03G034330;Bch03G034680;Bch03G035500;Bch03G036…
Cellular Component	GO:0031974	membrane-enclosed lumen	102	1341	1.38e-19	1.46e-18	Bch01G003890;Bch01G018860;Bch01G021400;Bch01G022240;Bch01G025610;Bch01G026290;Bch01G038820;Bch01G047410;Bch01G047580;Bch01G048470;Bch01G049390;Bch01G049890;Bch02G003140;Bch02G003650;Bch02G006430;Bch02G010700;Bch02G011810;Bch02G019890;Bch02G037760;Bch02G047580;Bch02G047670;Bch03G004310;Bch03G007190;Bch03G007760;Bch03G010940;Bch03G011740;Bch03G026650;Bch03G034330;Bch03G034680;Bch03G035500;Bch03G036…
Cellular Component	GO:0098805	whole membrane	111	1536	1.41e-19	1.46e-18	Bch01G003840;Bch01G006980;Bch01G018860;Bch01G021400;Bch01G025610;Bch01G026290;Bch01G034730;Bch01G045380;Bch01G047250;Bch01G047410;Bch01G051480;Bch02G003140;Bch02G005760;Bch02G005770;Bch02G006430;Bch02G006640;Bch02G008040;Bch02G011830;Bch02G013090;Bch02G019890;Bch02G025870;Bch02G028040;Bch02G038710;Bch02G040960;Bch02G044010;Bch02G047670;Bch03G006560;Bch03G006570;Bch03G007190;Bch03G007470;Bch03G008…
Cellular Component	GO:0098588	bounding membrane of organelle	118	1709	3.16e-19	3.14e-18	Bch01G003840;Bch01G006980;Bch01G018860;Bch01G021400;Bch01G025610;Bch01G026290;Bch01G034730;Bch01G045380;Bch01G047250;Bch01G047410;Bch01G051480;Bch02G003140;Bch02G005760;Bch02G005770;Bch02G006430;Bch02G006640;Bch02G008040;Bch02G011830;Bch02G013090;Bch02G019890;Bch02G025870;Bch02G028040;Bch02G038710;Bch02G040960;Bch02G041950;Bch02G044010;Bch02G047670;Bch03G006560;Bch03G006570;Bch03G007190;Bch03G007…
Cellular Component	GO:0044446	intracellular organelle part	311	6943	1.21e-18	1.16e-17	Bch01G003840;Bch01G003890;Bch01G005640;Bch01G006980;Bch01G009550;Bch01G010720;Bch01G018860;Bch01G021400;Bch01G021480;Bch01G022240;Bch01G024640;Bch01G025610;Bch01G026290;Bch01G034730;Bch01G034850;Bch01G038820;Bch01G044540;Bch01G045220;Bch01G045380;Bch01G047250;Bch01G047410;Bch01G047580;Bch01G048470;Bch01G049390;Bch01G049890;Bch01G051480;Bch02G003140;Bch02G003650;Bch02G005020;Bch02G005760;Bch02G005…
Cellular Component	GO:0044422	organelle part	311	6955	1.57e-18	1.45e-17	Bch01G003840;Bch01G003890;Bch01G005640;Bch01G006980;Bch01G009550;Bch01G010720;Bch01G018860;Bch01G021400;Bch01G021480;Bch01G022240;Bch01G024640;Bch01G025610;Bch01G026290;Bch01G034730;Bch01G034850;Bch01G038820;Bch01G044540;Bch01G045220;Bch01G045380;Bch01G047250;Bch01G047410;Bch01G047580;Bch01G048470;Bch01G049390;Bch01G049890;Bch01G051480;Bch02G003140;Bch02G003650;Bch02G005020;Bch02G005760;Bch02G005…
Cellular Component	GO:0031090	organelle membrane	138	2224	2.29e-18	2.04e-17	Bch01G003840;Bch01G006980;Bch01G018860;Bch01G021400;Bch01G024640;Bch01G025610;Bch01G026290;Bch01G034730;Bch01G044540;Bch01G045380;Bch01G047250;Bch01G047410;Bch01G051480;Bch02G003140;Bch02G005760;Bch02G005770;Bch02G006430;Bch02G006640;Bch02G008040;Bch02G008580;Bch02G011830;Bch02G012100;Bch02G013090;Bch02G019890;Bch02G025870;Bch02G028040;Bch02G038710;Bch02G040960;Bch02G041950;Bch02G044010;Bch02G044…
Cellular Component	GO:0005622	intracellular	897	28706	9.91e-17	8.56e-16	Bch01G000130;Bch01G000250;Bch01G000270;Bch01G000390;Bch01G001270;Bch01G002820;Bch01G003530;Bch01G003840;Bch01G003890;Bch01G005520;Bch01G005640;Bch01G006120;Bch01G006460;Bch01G006720;Bch01G006980;Bch01G007990;Bch01G009550;Bch01G009650;Bch01G009750;Bch01G009760;Bch01G010720;Bch01G010890;Bch01G016570;Bch01G017900;Bch01G018670;Bch01G018790;Bch01G018860;Bch01G019200;Bch01G019420;Bch01G020330;Bch01G020…
Cellular Component	GO:0005773	vacuole	126	2043	1.36e-16	1.14e-15	Bch01G003840;Bch01G006980;Bch01G009760;Bch01G018860;Bch01G021400;Bch01G025610;Bch01G026290;Bch01G034730;Bch01G044120;Bch01G045380;Bch01G047410;Bch01G051480;Bch02G003140;Bch02G005760;Bch02G005770;Bch02G006430;Bch02G006640;Bch02G008040;Bch02G011830;Bch02G013090;Bch02G019890;Bch02G025870;Bch02G028040;Bch02G037760;Bch02G040960;Bch02G044010;Bch02G047670;Bch03G006560;Bch03G006570;Bch03G007190;Bch03G007…
Cellular Component	GO:0022627	cytosolic small ribosomal subunit	31	173	2.34e-16	1.9e-15	Bch01G003890;Bch01G049890;Bch02G006430;Bch02G009700;Bch02G011830;Bch02G049490;Bch03G007190;Bch03G007760;Bch03G010210;Bch03G011750;Bch03G020870;Bch03G034330;Bch03G057180;Bch03G064720;Bch04G000770;Bch04G030780;Bch05G008930;Bch05G047060;Bch06G036750;Bch07G027860;Bch08G019170;Bch08G023660;Bch08G039890;Bch09G006940;Bch09G059060;Bch09G073180;Bch10G003690;Bch10G020350;Bch10G023040;Bch10G026510;Bch10G027…
Cellular Component	GO:0012505	endomembrane system	181	3544	2.15e-15	1.69e-14	Bch01G000390;Bch01G003890;Bch01G005640;Bch01G009760;Bch01G018860;Bch01G019420;Bch01G021400;Bch01G021480;Bch01G022590;Bch01G025610;Bch01G026290;Bch01G034730;Bch01G034850;Bch01G045380;Bch01G047410;Bch01G047580;Bch01G049730;Bch01G049890;Bch01G051470;Bch01G051480;Bch02G005760;Bch02G005770;Bch02G006430;Bch02G007330;Bch02G007400;Bch02G008040;Bch02G009730;Bch02G011830;Bch02G011850;Bch02G012100;Bch02G013…
Cellular Component	GO:0044424	intracellular part	890	28575	4.3e-15	3.29e-14	Bch01G000130;Bch01G000250;Bch01G000270;Bch01G000390;Bch01G001270;Bch01G002820;Bch01G003530;Bch01G003840;Bch01G003890;Bch01G005520;Bch01G005640;Bch01G006120;Bch01G006460;Bch01G006720;Bch01G006980;Bch01G007990;Bch01G009550;Bch01G009650;Bch01G009750;Bch01G009760;Bch01G010720;Bch01G010890;Bch01G016570;Bch01G017900;Bch01G018670;Bch01G018790;Bch01G018860;Bch01G019200;Bch01G019420;Bch01G020330;Bch01G020…
Cellular Component	GO:0005634	nucleus	505	13765	2.08e-14	1.55e-13	Bch01G000130;Bch01G000270;Bch01G001270;Bch01G003890;Bch01G005520;Bch01G006120;Bch01G006460;Bch01G006720;Bch01G006980;Bch01G009750;Bch01G016570;Bch01G017900;Bch01G018670;Bch01G018860;Bch01G019200;Bch01G020330;Bch01G020420;Bch01G021400;Bch01G021560;Bch01G022240;Bch01G022590;Bch01G025610;Bch01G026290;Bch01G026830;Bch01G036690;Bch01G038600;Bch01G038820;Bch01G041300;Bch01G041630;Bch01G043940;Bch01G044…
Cellular Component	GO:0043234	protein complex	139	2621	4.7e-13	3.4e-12	Bch01G000390;Bch01G003840;Bch01G006980;Bch01G016570;Bch01G017900;Bch01G038600;Bch01G038820;Bch01G044540;Bch01G046990;Bch01G047250;Bch02G003140;Bch02G003580;Bch02G005020;Bch02G008580;Bch02G011810;Bch02G012100;Bch02G012430;Bch02G012920;Bch02G015100;Bch02G020120;Bch02G028420;Bch02G032520;Bch02G038710;Bch02G044010;Bch02G044190;Bch02G047580;Bch02G047670;Bch03G004010;Bch03G004270;Bch03G005860;Bch03G009…
Cellular Component	GO:0005623	cell	945	31641	5.79e-13	3.98e-12	Bch01G000130;Bch01G000250;Bch01G000270;Bch01G000390;Bch01G001270;Bch01G002820;Bch01G003530;Bch01G003840;Bch01G003890;Bch01G005520;Bch01G005640;Bch01G006120;Bch01G006460;Bch01G006490;Bch01G006720;Bch01G006980;Bch01G007990;Bch01G009550;Bch01G009650;Bch01G009750;Bch01G009760;Bch01G010720;Bch01G010890;Bch01G011050;Bch01G016570;Bch01G017900;Bch01G018670;Bch01G018790;Bch01G018860;Bch01G019200;Bch01G019…
Cellular Component	GO:0044464	cell part	945	31641	5.79e-13	3.98e-12	Bch01G000130;Bch01G000250;Bch01G000270;Bch01G000390;Bch01G001270;Bch01G002820;Bch01G003530;Bch01G003840;Bch01G003890;Bch01G005520;Bch01G005640;Bch01G006120;Bch01G006460;Bch01G006490;Bch01G006720;Bch01G006980;Bch01G007990;Bch01G009550;Bch01G009650;Bch01G009750;Bch01G009760;Bch01G010720;Bch01G010890;Bch01G011050;Bch01G016570;Bch01G017900;Bch01G018670;Bch01G018790;Bch01G018860;Bch01G019200;Bch01G019…
Cellular Component	GO:0015935	small ribosomal subunit	34	281	1.3e-12	8.72e-12	Bch01G003890;Bch01G045220;Bch01G049890;Bch02G006430;Bch02G009700;Bch02G011830;Bch02G049490;Bch03G007190;Bch03G007760;Bch03G010210;Bch03G011750;Bch03G020870;Bch03G034330;Bch03G038570;Bch03G057180;Bch03G064720;Bch04G000770;Bch04G030780;Bch05G008930;Bch05G040300;Bch05G047060;Bch06G036750;Bch07G027860;Bch08G019170;Bch08G023660;Bch08G039890;Bch09G006940;Bch09G059060;Bch09G073180;Bch10G003690;Bch10G020…
Cellular Component	GO:0043229	intracellular organelle	809	25419	1.65e-12	1.08e-11	Bch01G000130;Bch01G000250;Bch01G000270;Bch01G000390;Bch01G001270;Bch01G002820;Bch01G003840;Bch01G003890;Bch01G005520;Bch01G005640;Bch01G006120;Bch01G006460;Bch01G006720;Bch01G006980;Bch01G009550;Bch01G009750;Bch01G009760;Bch01G010720;Bch01G010890;Bch01G016570;Bch01G017900;Bch01G018670;Bch01G018860;Bch01G019200;Bch01G019420;Bch01G020330;Bch01G020420;Bch01G021400;Bch01G021480;Bch01G021560;Bch01G022…
Cellular Component	GO:0000502	proteasome complex	23	129	1.89e-12	1.2e-11	Bch01G006980;Bch01G016570;Bch02G003580;Bch02G012920;Bch03G004270;Bch03G012650;Bch03G056430;Bch03G061660;Bch04G001610;Bch04G027640;Bch05G013030;Bch06G009370;Bch07G013470;Bch07G027150;Bch08G021250;Bch08G024030;Bch08G028080;Bch08G035270;Bch09G041510;Bch09G057930;Bch09G068350;Bch10G018680;Bch10G031220
Cellular Component	GO:0043226	organelle	809	25432	1.99e-12	1.24e-11	Bch01G000130;Bch01G000250;Bch01G000270;Bch01G000390;Bch01G001270;Bch01G002820;Bch01G003840;Bch01G003890;Bch01G005520;Bch01G005640;Bch01G006120;Bch01G006460;Bch01G006720;Bch01G006980;Bch01G009550;Bch01G009750;Bch01G009760;Bch01G010720;Bch01G010890;Bch01G016570;Bch01G017900;Bch01G018670;Bch01G018860;Bch01G019200;Bch01G019420;Bch01G020330;Bch01G020420;Bch01G021400;Bch01G021480;Bch01G021560;Bch01G022…
Cellular Component	GO:1990204	oxidoreductase complex	31	243	3.16e-12	1.92e-11	Bch01G044540;Bch02G003140;Bch02G008580;Bch02G012100;Bch02G015100;Bch02G028420;Bch02G044010;Bch02G044190;Bch03G009470;Bch03G011880;Bch03G014480;Bch03G038010;Bch05G020020;Bch05G041000;Bch06G002370;Bch06G012030;Bch06G043750;Bch06G043930;Bch07G029370;Bch07G046610;Bch08G005970;Bch08G034470;Bch08G038760;Bch09G003420;Bch09G003500;Bch09G066440;Bch09G072000;Bch10G006360;Bch10G014520;Bch10G020010;Bch10G024…
Cellular Component	GO:0044444	cytoplasmic part	557	16058	1.41e-11	8.4e-11	Bch01G000250;Bch01G000390;Bch01G002820;Bch01G003840;Bch01G003890;Bch01G005640;Bch01G006460;Bch01G006980;Bch01G007990;Bch01G009550;Bch01G009650;Bch01G009750;Bch01G009760;Bch01G010720;Bch01G010890;Bch01G016570;Bch01G018790;Bch01G018860;Bch01G019420;Bch01G021400;Bch01G021480;Bch01G022240;Bch01G022590;Bch01G024640;Bch01G025610;Bch01G026290;Bch01G034730;Bch01G034850;Bch01G037030;Bch01G037620;Bch01G038…
Cellular Component	GO:0005750	mitochondrial respiratory chain complex III	12	37	2.4e-10	1.37e-09	Bch02G012100;Bch02G044010;Bch03G011880;Bch05G020020;Bch06G002370;Bch06G012030;Bch06G043930;Bch08G005970;Bch08G034470;Bch09G003420;Bch09G066440;Bch10G020010
Cellular Component	GO:0045275	respiratory chain complex III	12	37	2.4e-10	1.37e-09	Bch02G012100;Bch02G044010;Bch03G011880;Bch05G020020;Bch06G002370;Bch06G012030;Bch06G043930;Bch08G005970;Bch08G034470;Bch09G003420;Bch09G066440;Bch10G020010
Cellular Component	GO:0030136	clathrin-coated vesicle	15	67	4.75e-10	2.65e-09	Bch01G047250;Bch02G038710;Bch03G026720;Bch03G036360;Bch04G024230;Bch05G043340;Bch06G007680;Bch06G048210;Bch07G013670;Bch07G021250;Bch08G028230;Bch08G036850;Bch09G023520;Bch09G041880;Bch09G070120
Cellular Component	GO:0005838	proteasome regulatory particle	14	61	1.27e-09	6.8e-09	Bch01G016570;Bch02G003580;Bch02G012920;Bch03G004270;Bch03G012650;Bch03G056430;Bch04G027640;Bch05G013030;Bch07G013470;Bch08G024030;Bch08G028080;Bch09G041510;Bch10G018680;Bch10G031220
Cellular Component	GO:0022624	proteasome accessory complex	14	61	1.27e-09	6.8e-09	Bch01G016570;Bch02G003580;Bch02G012920;Bch03G004270;Bch03G012650;Bch03G056430;Bch04G027640;Bch05G013030;Bch07G013470;Bch08G024030;Bch08G028080;Bch09G041510;Bch10G018680;Bch10G031220
Cellular Component	GO:0098800	inner mitochondrial membrane protein complex	27	241	1.49e-09	7.81e-09	Bch01G044540;Bch02G003140;Bch02G008580;Bch02G012100;Bch02G044010;Bch02G044190;Bch03G004010;Bch03G009470;Bch03G011880;Bch03G038010;Bch03G049680;Bch04G008260;Bch05G020020;Bch05G041000;Bch06G002370;Bch06G012030;Bch06G043750;Bch06G043930;Bch08G005970;Bch08G034470;Bch09G003420;Bch09G003500;Bch09G050250;Bch09G066440;Bch10G020010;Bch10G024270;Bch10G031760
Cellular Component	GO:0098803	respiratory chain complex	22	166	2.13e-09	1.1e-08	Bch01G044540;Bch02G003140;Bch02G008580;Bch02G012100;Bch02G044010;Bch02G044190;Bch03G009470;Bch03G011880;Bch03G038010;Bch05G020020;Bch05G041000;Bch06G002370;Bch06G012030;Bch06G043750;Bch06G043930;Bch08G005970;Bch08G034470;Bch09G003420;Bch09G003500;Bch09G066440;Bch10G020010;Bch10G024270
Cellular Component	GO:1902495	transmembrane transporter complex	12	44	2.28e-09	1.15e-08	Bch02G012100;Bch02G044010;Bch03G011880;Bch05G020020;Bch06G002370;Bch06G012030;Bch06G043930;Bch08G005970;Bch08G034470;Bch09G003420;Bch09G066440;Bch10G020010
Cellular Component	GO:0005746	mitochondrial respiratory chain	22	171	3.74e-09	1.86e-08	Bch01G044540;Bch02G003140;Bch02G008580;Bch02G012100;Bch02G044010;Bch02G044190;Bch03G009470;Bch03G011880;Bch03G038010;Bch05G020020;Bch05G041000;Bch06G002370;Bch06G012030;Bch06G043750;Bch06G043930;Bch08G005970;Bch08G034470;Bch09G003420;Bch09G003500;Bch09G066440;Bch10G020010;Bch10G024270
Cellular Component	GO:0098798	mitochondrial protein complex	27	255	5.11e-09	2.49e-08	Bch01G044540;Bch02G003140;Bch02G008580;Bch02G012100;Bch02G044010;Bch02G044190;Bch03G004010;Bch03G009470;Bch03G011880;Bch03G038010;Bch03G049680;Bch04G008260;Bch05G020020;Bch05G041000;Bch06G002370;Bch06G012030;Bch06G043750;Bch06G043930;Bch08G005970;Bch08G034470;Bch09G003420;Bch09G003500;Bch09G050250;Bch09G066440;Bch10G020010;Bch10G024270;Bch10G031760
Cellular Component	GO:0043231	intracellular membrane-bounded organelle	784	25048	6.75e-09	3.23e-08	Bch01G000130;Bch01G000250;Bch01G000270;Bch01G000390;Bch01G001270;Bch01G002820;Bch01G003840;Bch01G003890;Bch01G005520;Bch01G005640;Bch01G006120;Bch01G006460;Bch01G006720;Bch01G006980;Bch01G009750;Bch01G009760;Bch01G010720;Bch01G010890;Bch01G016570;Bch01G017900;Bch01G018670;Bch01G018860;Bch01G019200;Bch01G019420;Bch01G020330;Bch01G020420;Bch01G021400;Bch01G021480;Bch01G021560;Bch01G022240;Bch01G022…
Cellular Component	GO:0005618	cell wall	79	1407	7.04e-09	3.31e-08	Bch01G003890;Bch01G024400;Bch01G026290;Bch01G041630;Bch01G048470;Bch01G049890;Bch01G051480;Bch02G002590;Bch02G005770;Bch02G006430;Bch02G010060;Bch02G011830;Bch02G012920;Bch02G014110;Bch02G047670;Bch02G049490;Bch02G050050;Bch03G003170;Bch03G006570;Bch03G007190;Bch03G010510;Bch03G011750;Bch03G012650;Bch03G013550;Bch03G020870;Bch03G021040;Bch03G022530;Bch03G026120;Bch03G033240;Bch03G034330;Bch03G035…
Cellular Component	GO:0043227	membrane-bounded organelle	784	25056	7.42e-09	3.43e-08	Bch01G000130;Bch01G000250;Bch01G000270;Bch01G000390;Bch01G001270;Bch01G002820;Bch01G003840;Bch01G003890;Bch01G005520;Bch01G005640;Bch01G006120;Bch01G006460;Bch01G006720;Bch01G006980;Bch01G009750;Bch01G009760;Bch01G010720;Bch01G010890;Bch01G016570;Bch01G017900;Bch01G018670;Bch01G018860;Bch01G019200;Bch01G019420;Bch01G020330;Bch01G020420;Bch01G021400;Bch01G021480;Bch01G021560;Bch01G022240;Bch01G022…
Cellular Component	GO:0030312	external encapsulating structure	79	1410	7.73e-09	3.51e-08	Bch01G003890;Bch01G024400;Bch01G026290;Bch01G041630;Bch01G048470;Bch01G049890;Bch01G051480;Bch02G002590;Bch02G005770;Bch02G006430;Bch02G010060;Bch02G011830;Bch02G012920;Bch02G014110;Bch02G047670;Bch02G049490;Bch02G050050;Bch03G003170;Bch03G006570;Bch03G007190;Bch03G010510;Bch03G011750;Bch03G012650;Bch03G013550;Bch03G020870;Bch03G021040;Bch03G022530;Bch03G026120;Bch03G033240;Bch03G034330;Bch03G035…
Cellular Component	GO:0035145	exon-exon junction complex	6	8	1.35e-08	6.05e-08	Bch01G038820;Bch03G041900;Bch05G020430;Bch05G033330;Bch06G002770;Bch08G006170
Cellular Component	GO:1990351	transporter complex	12	51	1.43e-08	6.27e-08	Bch02G012100;Bch02G044010;Bch03G011880;Bch05G020020;Bch06G002370;Bch06G012030;Bch06G043930;Bch08G005970;Bch08G034470;Bch09G003420;Bch09G066440;Bch10G020010
Cellular Component	GO:0070469	respiratory chain	22	185	1.62e-08	7.02e-08	Bch01G044540;Bch02G003140;Bch02G008580;Bch02G012100;Bch02G044010;Bch02G044190;Bch03G009470;Bch03G011880;Bch03G038010;Bch05G020020;Bch05G041000;Bch06G002370;Bch06G012030;Bch06G043750;Bch06G043930;Bch08G005970;Bch08G034470;Bch09G003420;Bch09G003500;Bch09G066440;Bch10G020010;Bch10G024270
Cellular Component	GO:0008541	proteasome regulatory particle, lid subcomplex	9	27	3.34e-08	1.42e-07	Bch01G016570;Bch02G003580;Bch03G004270;Bch03G056430;Bch07G013470;Bch08G024030;Bch08G028080;Bch09G041510;Bch10G031220
Cellular Component	GO:0070069	cytochrome complex	12	55	3.56e-08	1.49e-07	Bch02G012100;Bch02G044010;Bch03G011880;Bch05G020020;Bch06G002370;Bch06G012030;Bch06G043930;Bch08G005970;Bch08G034470;Bch09G003420;Bch09G066440;Bch10G020010
Cellular Component	GO:0044455	mitochondrial membrane part	27	297	1.25e-07	5.17e-07	Bch01G044540;Bch02G003140;Bch02G008580;Bch02G012100;Bch02G044010;Bch02G044190;Bch03G004010;Bch03G009470;Bch03G011880;Bch03G038010;Bch03G049680;Bch04G008260;Bch05G020020;Bch05G041000;Bch06G002370;Bch06G012030;Bch06G043750;Bch06G043930;Bch08G005970;Bch08G034470;Bch09G003420;Bch09G003500;Bch09G050250;Bch09G066440;Bch10G020010;Bch10G024270;Bch10G031760
Cellular Component	GO:0016023	cytoplasmic, membrane-bounded vesicle	19	162	1.9e-07	7.7e-07	Bch01G047250;Bch02G038710;Bch03G026180;Bch03G026720;Bch03G036360;Bch04G024230;Bch04G037150;Bch05G000800;Bch05G043340;Bch06G007680;Bch06G048210;Bch07G013670;Bch07G021250;Bch08G028230;Bch08G030840;Bch08G036850;Bch09G023520;Bch09G041880;Bch09G070120
Cellular Component	GO:0005737	cytoplasm	616	19044	2.18e-07	8.72e-07	Bch01G000250;Bch01G000390;Bch01G002820;Bch01G003530;Bch01G003840;Bch01G003890;Bch01G005640;Bch01G006460;Bch01G006980;Bch01G007990;Bch01G009550;Bch01G009650;Bch01G009750;Bch01G009760;Bch01G010720;Bch01G010890;Bch01G016570;Bch01G018790;Bch01G018860;Bch01G019420;Bch01G021400;Bch01G021480;Bch01G022240;Bch01G022590;Bch01G024640;Bch01G025610;Bch01G026290;Bch01G027260;Bch01G034730;Bch01G034850;Bch01G035…
Cellular Component	GO:0031410	cytoplasmic vesicle	19	164	2.3e-07	9.07e-07	Bch01G047250;Bch02G038710;Bch03G026180;Bch03G026720;Bch03G036360;Bch04G024230;Bch04G037150;Bch05G000800;Bch05G043340;Bch06G007680;Bch06G048210;Bch07G013670;Bch07G021250;Bch08G028230;Bch08G030840;Bch08G036850;Bch09G023520;Bch09G041880;Bch09G070120
Cellular Component	GO:0030135	coated vesicle	15	108	4.09e-07	1.59e-06	Bch01G047250;Bch02G038710;Bch03G026720;Bch03G036360;Bch04G024230;Bch05G043340;Bch06G007680;Bch06G048210;Bch07G013670;Bch07G021250;Bch08G028230;Bch08G036850;Bch09G023520;Bch09G041880;Bch09G070120
Cellular Component	GO:0031988	membrane-bounded vesicle	19	176	6.92e-07	2.65e-06	Bch01G047250;Bch02G038710;Bch03G026180;Bch03G026720;Bch03G036360;Bch04G024230;Bch04G037150;Bch05G000800;Bch05G043340;Bch06G007680;Bch06G048210;Bch07G013670;Bch07G021250;Bch08G028230;Bch08G030840;Bch08G036850;Bch09G023520;Bch09G041880;Bch09G070120
Cellular Component	GO:0005740	mitochondrial envelope	36	518	9.19e-07	3.47e-06	Bch01G044540;Bch02G003140;Bch02G005770;Bch02G008580;Bch02G012100;Bch02G044010;Bch02G044190;Bch03G004010;Bch03G006570;Bch03G009470;Bch03G011880;Bch03G020430;Bch03G038010;Bch03G049680;Bch04G007590;Bch04G008260;Bch04G030390;Bch05G009590;Bch05G020020;Bch05G041000;Bch06G002370;Bch06G012030;Bch06G043750;Bch06G043930;Bch07G023440;Bch08G005970;Bch08G034470;Bch09G003420;Bch09G003500;Bch09G050250;Bch09G050…
Cellular Component	GO:0071944	cell periphery	274	7513	1.64e-06	6.1e-06	Bch01G000390;Bch01G003840;Bch01G003890;Bch01G005640;Bch01G006490;Bch01G009550;Bch01G009760;Bch01G011050;Bch01G016570;Bch01G021400;Bch01G024400;Bch01G025610;Bch01G026290;Bch01G040840;Bch01G041630;Bch01G046990;Bch01G047250;Bch01G047410;Bch01G047550;Bch01G047580;Bch01G047920;Bch01G048470;Bch01G049390;Bch01G049890;Bch01G051480;Bch02G000510;Bch02G002590;Bch02G003140;Bch02G004860;Bch02G004900;Bch02G005…
Cellular Component	GO:0030665	clathrin-coated vesicle membrane	9	41	1.75e-06	6.43e-06	Bch01G047250;Bch02G038710;Bch03G026720;Bch03G036360;Bch04G024230;Bch05G043340;Bch06G048210;Bch07G021250;Bch09G023520
Cellular Component	GO:0031982	vesicle	19	188	1.88e-06	6.82e-06	Bch01G047250;Bch02G038710;Bch03G026180;Bch03G026720;Bch03G036360;Bch04G024230;Bch04G037150;Bch05G000800;Bch05G043340;Bch06G007680;Bch06G048210;Bch07G013670;Bch07G021250;Bch08G028230;Bch08G030840;Bch08G036850;Bch09G023520;Bch09G041880;Bch09G070120
Cellular Component	GO:0016020	membrane	377	10956	2.53e-06	9.04e-06	Bch01G000390;Bch01G003840;Bch01G003890;Bch01G005640;Bch01G006490;Bch01G006980;Bch01G009760;Bch01G011050;Bch01G016570;Bch01G018860;Bch01G019420;Bch01G021400;Bch01G024400;Bch01G024640;Bch01G025610;Bch01G026290;Bch01G034730;Bch01G038820;Bch01G040840;Bch01G041630;Bch01G044540;Bch01G044730;Bch01G045380;Bch01G046990;Bch01G047250;Bch01G047410;Bch01G047550;Bch01G047580;Bch01G047920;Bch01G049390;Bch01G049…
Cellular Component	GO:0005886	plasma membrane	241	6506	2.98e-06	1.05e-05	Bch01G000390;Bch01G003840;Bch01G003890;Bch01G005640;Bch01G006490;Bch01G009760;Bch01G011050;Bch01G016570;Bch01G021400;Bch01G024400;Bch01G025610;Bch01G026290;Bch01G040840;Bch01G041630;Bch01G046990;Bch01G047250;Bch01G047410;Bch01G047550;Bch01G047580;Bch01G047920;Bch01G049390;Bch01G049890;Bch02G000510;Bch02G003140;Bch02G004860;Bch02G004900;Bch02G005280;Bch02G005950;Bch02G006640;Bch02G008040;Bch02G008…
Cellular Component	GO:0000786	nucleosome	12	83	3.8e-06	1.32e-05	Bch02G011810;Bch02G047580;Bch03G011740;Bch03G026650;Bch04G024380;Bch06G014300;Bch06G039720;Bch07G021390;Bch08G033640;Bch09G005500;Bch09G065130;Bch10G020370
Cellular Component	GO:0008287	protein serine/threonine phosphatase complex	14	113	3.96e-06	1.34e-05	Bch01G017900;Bch01G038600;Bch02G012430;Bch03G012160;Bch03G057470;Bch05G032970;Bch06G014450;Bch07G015160;Bch08G023560;Bch08G029720;Bch08G033550;Bch09G044000;Bch09G064990;Bch10G019540
Cellular Component	GO:1903293	phosphatase complex	14	113	3.96e-06	1.34e-05	Bch01G017900;Bch01G038600;Bch02G012430;Bch03G012160;Bch03G057470;Bch05G032970;Bch06G014450;Bch07G015160;Bch08G023560;Bch08G029720;Bch08G033550;Bch09G044000;Bch09G064990;Bch10G019540
Cellular Component	GO:0005743	mitochondrial inner membrane	30	422	4.66e-06	1.56e-05	Bch01G044540;Bch02G003140;Bch02G005770;Bch02G008580;Bch02G012100;Bch02G044010;Bch02G044190;Bch03G004010;Bch03G006570;Bch03G009470;Bch03G011880;Bch03G038010;Bch03G049680;Bch04G008260;Bch05G020020;Bch05G041000;Bch06G002370;Bch06G012030;Bch06G043750;Bch06G043930;Bch08G005970;Bch08G034470;Bch09G003420;Bch09G003500;Bch09G050250;Bch09G066440;Bch10G020010;Bch10G024270;Bch10G028040;Bch10G031760
Cellular Component	GO:0005753	mitochondrial proton-transporting ATP synthase complex	9	48	7.02e-06	2.32e-05	Bch02G003140;Bch02G012100;Bch03G004010;Bch03G011880;Bch03G049680;Bch04G008260;Bch09G050250;Bch10G020010;Bch10G031760
Cellular Component	GO:0044815	DNA packaging complex	12	89	7.97e-06	2.6e-05	Bch02G011810;Bch02G047580;Bch03G011740;Bch03G026650;Bch04G024380;Bch06G014300;Bch06G039720;Bch07G021390;Bch08G033640;Bch09G005500;Bch09G065130;Bch10G020370
Cellular Component	GO:1902494	catalytic complex	57	1092	8.45e-06	2.73e-05	Bch01G017900;Bch01G038600;Bch01G044540;Bch02G003140;Bch02G008580;Bch02G012100;Bch02G012430;Bch02G015100;Bch02G028420;Bch02G044010;Bch02G044190;Bch03G009470;Bch03G011880;Bch03G012160;Bch03G014480;Bch03G020430;Bch03G022700;Bch03G038010;Bch03G057470;Bch04G030390;Bch04G032490;Bch05G006600;Bch05G009590;Bch05G020020;Bch05G032970;Bch05G041000;Bch06G002370;Bch06G012030;Bch06G014450;Bch06G014760;Bch06G043…
Cellular Component	GO:0000159	protein phosphatase type 2A complex	8	39	1.13e-05	3.62e-05	Bch01G038600;Bch05G032970;Bch06G014450;Bch07G015160;Bch08G029720;Bch08G033550;Bch09G044000;Bch09G064990
Cellular Component	GO:0044429	mitochondrial part	40	675	1.15e-05	3.62e-05	Bch01G044540;Bch02G003140;Bch02G005770;Bch02G008580;Bch02G012100;Bch02G044010;Bch02G044190;Bch03G004010;Bch03G006570;Bch03G009470;Bch03G011880;Bch03G020430;Bch03G038010;Bch03G049680;Bch03G057870;Bch04G007590;Bch04G008260;Bch04G030390;Bch05G009590;Bch05G019170;Bch05G020020;Bch05G041000;Bch06G001390;Bch06G002370;Bch06G012030;Bch06G043750;Bch06G043930;Bch07G023440;Bch08G005190;Bch08G005970;Bch08G034…
Cellular Component	GO:0005798	Golgi-associated vesicle	10	64	1.2e-05	3.74e-05	Bch03G026180;Bch03G026720;Bch04G024230;Bch04G037150;Bch05G000800;Bch07G013670;Bch07G021250;Bch08G028230;Bch08G030840;Bch09G041880
Cellular Component	GO:0098796	membrane protein complex	51	966	1.86e-05	5.73e-05	Bch01G003840;Bch01G044540;Bch01G047250;Bch02G003140;Bch02G008580;Bch02G012100;Bch02G020120;Bch02G028420;Bch02G038710;Bch02G044010;Bch02G044190;Bch03G004010;Bch03G009470;Bch03G011880;Bch03G026720;Bch03G036360;Bch03G038010;Bch03G049680;Bch03G064790;Bch04G008260;Bch04G024230;Bch05G020020;Bch05G041000;Bch05G043340;Bch06G002370;Bch06G012030;Bch06G014760;Bch06G043750;Bch06G043930;Bch06G048210;Bch07G021…
Cellular Component	GO:0005839	proteasome core complex	9	54	1.91e-05	5.82e-05	Bch01G006980;Bch03G061660;Bch04G001610;Bch06G009370;Bch07G027150;Bch08G021250;Bch08G035270;Bch09G057930;Bch09G068350
Cellular Component	GO:0032993	protein-DNA complex	12	97	1.95e-05	5.86e-05	Bch02G011810;Bch02G047580;Bch03G011740;Bch03G026650;Bch04G024380;Bch06G014300;Bch06G039720;Bch07G021390;Bch08G033640;Bch09G005500;Bch09G065130;Bch10G020370
Cellular Component	GO:0019866	organelle inner membrane	32	518	3.83e-05	0.000114141	Bch01G024640;Bch01G044540;Bch02G003140;Bch02G005770;Bch02G008580;Bch02G012100;Bch02G044010;Bch02G044190;Bch03G004010;Bch03G006570;Bch03G009470;Bch03G011880;Bch03G038010;Bch03G049050;Bch03G049680;Bch04G008260;Bch05G020020;Bch05G041000;Bch06G002370;Bch06G012030;Bch06G043750;Bch06G043930;Bch08G005970;Bch08G034470;Bch09G003420;Bch09G003500;Bch09G050250;Bch09G066440;Bch10G020010;Bch10G024270;Bch10G028…
Cellular Component	GO:0016469	proton-transporting two-sector ATPase complex	15	156	4e-05	0.000117723	Bch01G003840;Bch02G003140;Bch02G012100;Bch03G004010;Bch03G011880;Bch03G026720;Bch03G049680;Bch03G064790;Bch04G008260;Bch04G024230;Bch07G021250;Bch08G019110;Bch09G050250;Bch10G020010;Bch10G031760
Cellular Component	GO:0000220	vacuolar proton-transporting V-type ATPase, V0 domain	5	16	6.07e-05	0.000176791	Bch01G003840;Bch03G026720;Bch04G024230;Bch07G021250;Bch08G019110
Cellular Component	GO:0031966	mitochondrial membrane	30	487	6.96e-05	0.000200481	Bch01G044540;Bch02G003140;Bch02G005770;Bch02G008580;Bch02G012100;Bch02G044010;Bch02G044190;Bch03G004010;Bch03G006570;Bch03G009470;Bch03G011880;Bch03G038010;Bch03G049680;Bch04G008260;Bch05G020020;Bch05G041000;Bch06G002370;Bch06G012030;Bch06G043750;Bch06G043930;Bch08G005970;Bch08G034470;Bch09G003420;Bch09G003500;Bch09G050250;Bch09G066440;Bch10G020010;Bch10G024270;Bch10G028040;Bch10G031760
Cellular Component	GO:0000138	Golgi trans cisterna	3	4	8.86e-05	0.000244914	Bch01G051480;Bch03G033240;Bch05G048350
Cellular Component	GO:0043680	filiform apparatus	3	4	8.86e-05	0.000244914	Bch01G024400;Bch03G049230;Bch09G049490
Cellular Component	GO:0045240	dihydrolipoyl dehydrogenase complex	3	4	8.86e-05	0.000244914	Bch02G015100;Bch03G014480;Bch10G014520
Cellular Component	GO:0045252	oxoglutarate dehydrogenase complex	3	4	8.86e-05	0.000244914	Bch02G015100;Bch03G014480;Bch10G014520
Cellular Component	GO:0033177	proton-transporting two-sector ATPase complex, proton-transporting domain	9	69	0.000139551	0.000381629	Bch01G003840;Bch03G026720;Bch03G049680;Bch03G064790;Bch04G008260;Bch04G024230;Bch07G021250;Bch08G019110;Bch09G050250
Cellular Component	GO:0030140	trans-Golgi network transport vesicle	6	30	0.000168422	0.00045137	Bch03G026720;Bch04G024230;Bch07G013670;Bch07G021250;Bch08G028230;Bch09G041880
Cellular Component	GO:0033179	proton-transporting V-type ATPase, V0 domain	6	30	0.000168422	0.00045137	Bch01G003840;Bch03G026720;Bch03G064790;Bch04G024230;Bch07G021250;Bch08G019110
Cellular Component	GO:0044431	Golgi apparatus part	34	614	0.000186019	0.000493595	Bch01G005640;Bch01G021480;Bch01G034850;Bch01G051480;Bch02G009730;Bch02G015620;Bch03G010230;Bch03G014860;Bch03G025140;Bch03G026180;Bch03G026720;Bch03G033240;Bch03G044070;Bch03G050910;Bch03G062670;Bch04G024230;Bch04G035740;Bch04G037150;Bch05G000800;Bch05G004850;Bch05G048350;Bch07G010980;Bch07G013240;Bch07G013670;Bch07G021250;Bch08G015170;Bch08G020380;Bch08G027850;Bch08G028230;Bch08G030840;Bch09G041…
Cellular Component	GO:0098791	Golgi subcompartment	30	522	0.000233266	0.000612894	Bch01G005640;Bch01G021480;Bch01G034850;Bch01G051480;Bch02G009730;Bch02G015620;Bch03G010230;Bch03G014860;Bch03G025140;Bch03G026720;Bch03G033240;Bch03G044070;Bch03G050910;Bch03G062670;Bch04G024230;Bch04G035740;Bch05G004850;Bch05G048350;Bch07G010980;Bch07G013240;Bch07G013670;Bch07G021250;Bch08G015170;Bch08G020380;Bch08G027850;Bch08G028230;Bch09G041190;Bch09G041880;Bch10G013800;Bch10G022990
Cellular Component	GO:0030662	coated vesicle membrane	9	78	0.000358161	0.000931914	Bch01G047250;Bch02G038710;Bch03G026720;Bch03G036360;Bch04G024230;Bch05G043340;Bch06G048210;Bch07G021250;Bch09G023520
Cellular Component	GO:0000015	phosphopyruvate hydratase complex	3	6	0.000424689	0.00109439	Bch03G020430;Bch04G030390;Bch05G009590
Cellular Component	GO:0030659	cytoplasmic vesicle membrane	9	82	0.000520618	0.00131628	Bch01G047250;Bch02G038710;Bch03G026720;Bch03G036360;Bch04G024230;Bch05G043340;Bch06G048210;Bch07G021250;Bch09G023520
Cellular Component	GO:0044433	cytoplasmic vesicle part	9	82	0.000520618	0.00131628	Bch01G047250;Bch02G038710;Bch03G026720;Bch03G036360;Bch04G024230;Bch05G043340;Bch06G048210;Bch07G021250;Bch09G023520
Cellular Component	GO:0030125	clathrin vesicle coat	6	38	0.000645918	0.00161781	Bch01G047250;Bch02G038710;Bch03G036360;Bch05G043340;Bch06G048210;Bch09G023520
Cellular Component	GO:0045239	tricarboxylic acid cycle enzyme complex	3	7	0.000727535	0.00180537	Bch02G015100;Bch03G014480;Bch10G014520
Cellular Component	GO:0000785	chromatin	12	142	0.000747117	0.00183695	Bch02G011810;Bch02G047580;Bch03G011740;Bch03G026650;Bch04G024380;Bch06G014300;Bch06G039720;Bch07G021390;Bch08G033640;Bch09G005500;Bch09G065130;Bch10G020370
Cellular Component	GO:0012506	vesicle membrane	9	87	0.000803987	0.0019588	Bch01G047250;Bch02G038710;Bch03G026720;Bch03G036360;Bch04G024230;Bch05G043340;Bch06G048210;Bch07G021250;Bch09G023520
Cellular Component	GO:0030095	chloroplast photosystem II	6	41	0.00097897	0.00236364	Bch02G020120;Bch07G034710;Bch07G036660;Bch08G038760;Bch09G072000;Bch10G006360
Cellular Component	GO:0045334	clathrin-coated endocytic vesicle	3	8	0.00113955	0.00272678	Bch06G007680;Bch08G036850;Bch09G070120
Cellular Component	GO:0016471	vacuolar proton-transporting V-type ATPase complex	5	29	0.001216	0.00288396	Bch01G003840;Bch03G026720;Bch04G024230;Bch07G021250;Bch08G019110
Cellular Component	GO:0009654	photosystem II oxygen evolving complex	6	43	0.00126525	0.00297445	Bch02G028420;Bch07G029370;Bch07G046610;Bch08G038760;Bch09G072000;Bch10G006360
Cellular Component	GO:0000276	mitochondrial proton-transporting ATP synthase complex, coupling factor F(o)	3	9	0.00167339	0.00389973	Bch03G049680;Bch04G008260;Bch09G050250
Cellular Component	GO:0016604	nuclear body	9	97	0.00174507	0.00403172	Bch01G038820;Bch03G041900;Bch05G020430;Bch05G033330;Bch06G002770;Bch06G007190;Bch08G006170;Bch08G037220;Bch09G070340
Cellular Component	GO:0008540	proteasome regulatory particle, base subcomplex	5	33	0.00221371	0.00507071	Bch02G012920;Bch03G012650;Bch04G027640;Bch05G013030;Bch10G018680
Cellular Component	GO:0045259	proton-transporting ATP synthase complex	9	101	0.00230811	0.00524215	Bch02G003140;Bch02G012100;Bch03G004010;Bch03G011880;Bch03G049680;Bch04G008260;Bch09G050250;Bch10G020010;Bch10G031760
Cellular Component	GO:0005850	eukaryotic translation initiation factor 2 complex	2	3	0.00235806	0.00531059	Bch03G023000;Bch05G006280
Cellular Component	GO:0048046	apoplast	40	883	0.00266524	0.00595238	Bch01G047580;Bch02G003370;Bch02G008040;Bch02G009960;Bch03G004140;Bch03G008860;Bch03G010400;Bch03G020430;Bch03G021040;Bch03G036660;Bch04G001610;Bch04G002930;Bch04G007590;Bch04G030390;Bch04G031110;Bch05G008610;Bch05G009590;Bch05G019170;Bch05G028580;Bch05G043790;Bch06G001390;Bch07G013470;Bch07G023440;Bch07G026130;Bch07G027150;Bch07G040770;Bch08G005190;Bch08G011760;Bch08G028080;Bch08G038760;Bch09G038…
Cellular Component	GO:0009536	plastid	243	7334	0.00323605	0.00716745	Bch01G000250;Bch01G002820;Bch01G003840;Bch01G006460;Bch01G010720;Bch01G010890;Bch01G016570;Bch01G018860;Bch01G024640;Bch01G025610;Bch01G037620;Bch01G040840;Bch01G041630;Bch01G044770;Bch01G045220;Bch01G047580;Bch01G049790;Bch01G049890;Bch01G051720;Bch02G000510;Bch02G000950;Bch02G003140;Bch02G005770;Bch02G006430;Bch02G008040;Bch02G008580;Bch02G009630;Bch02G009700;Bch02G009960;Bch02G010700;Bch02G011…
Cellular Component	GO:0033176	proton-transporting V-type ATPase complex	6	52	0.00340825	0.00748697	Bch01G003840;Bch03G026720;Bch03G064790;Bch04G024230;Bch07G021250;Bch08G019110
Cellular Component	GO:0005802	trans-Golgi network	24	467	0.00402542	0.00877083	Bch01G021480;Bch01G034850;Bch02G009730;Bch02G015620;Bch03G010230;Bch03G014860;Bch03G025140;Bch03G026720;Bch03G044070;Bch03G050910;Bch04G024230;Bch04G035740;Bch05G004850;Bch07G010980;Bch07G013240;Bch07G013670;Bch07G021250;Bch08G015170;Bch08G027850;Bch08G028230;Bch09G041190;Bch09G041880;Bch10G013800;Bch10G022990
Cellular Component	GO:0000164	protein phosphatase type 1 complex	3	12	0.00411283	0.0088179	Bch02G012430;Bch03G012160;Bch10G019540
Cellular Component	GO:0005853	eukaryotic translation elongation factor 1 complex	3	12	0.00411283	0.0088179	Bch06G007070;Bch08G037300;Bch09G070410
Molecular Function	GO:0003735	structural constituent of ribosome	96	814	4.83215e-30	2.10199e-27	Bch01G003890;Bch01G018860;Bch01G021400;Bch01G025610;Bch01G026290;Bch01G043860;Bch01G045220;Bch01G047410;Bch01G047580;Bch01G049390;Bch01G049890;Bch02G006430;Bch02G009700;Bch02G011830;Bch02G014110;Bch02G019890;Bch02G037760;Bch02G049490;Bch03G007190;Bch03G007760;Bch03G010210;Bch03G011750;Bch03G013550;Bch03G020180;Bch03G020870;Bch03G034330;Bch03G034680;Bch03G036470;Bch03G036660;Bch03G037620;Bch03G038…
Molecular Function	GO:0005198	structural molecule activity	102	1017	3.63618e-26	7.90868e-24	Bch01G003890;Bch01G018860;Bch01G021400;Bch01G025610;Bch01G026290;Bch01G043860;Bch01G045220;Bch01G047410;Bch01G047580;Bch01G049390;Bch01G049890;Bch02G006430;Bch02G009700;Bch02G011830;Bch02G014110;Bch02G019890;Bch02G037760;Bch02G047670;Bch02G049490;Bch03G007190;Bch03G007760;Bch03G010210;Bch03G011750;Bch03G013550;Bch03G020180;Bch03G020870;Bch03G021040;Bch03G034330;Bch03G034680;Bch03G036470;Bch03G036…
Molecular Function	GO:0005507	copper ion binding	40	475	1.13633e-08	1.64767e-06	Bch01G006490;Bch01G047580;Bch02G003140;Bch02G008040;Bch02G009960;Bch03G004010;Bch03G008860;Bch03G010400;Bch03G020430;Bch03G036660;Bch03G049680;Bch03G057870;Bch03G062080;Bch04G002930;Bch04G007590;Bch04G008260;Bch04G030390;Bch05G009590;Bch05G019170;Bch05G043790;Bch06G001390;Bch06G007070;Bch06G014130;Bch07G016180;Bch07G023440;Bch07G026130;Bch08G005190;Bch08G020960;Bch08G030840;Bch08G033730;Bch08G037…
Molecular Function	GO:0019209	kinase activator activity	6	10	1.58922e-07	1.38262e-05	Bch02G040960;Bch06G006500;Bch06G046640;Bch08G037700;Bch09G024790;Bch09G070660
Molecular Function	GO:0045153	electron transporter, transferring electrons within CoQH2-cytochrome c reductase complex activity	6	10	1.58922e-07	1.38262e-05	Bch02G044010;Bch06G012030;Bch06G043930;Bch08G034470;Bch09G003420;Bch09G066440
Molecular Function	GO:0016004	phospholipase activator activity	6	11	3.40479e-07	1.93078e-05	Bch03G026180;Bch04G037150;Bch05G000800;Bch07G016180;Bch08G030840;Bch09G045850
Molecular Function	GO:0060229	lipase activator activity	6	11	3.40479e-07	1.93078e-05	Bch03G026180;Bch04G037150;Bch05G000800;Bch07G016180;Bch08G030840;Bch09G045850
Molecular Function	GO:0008047	enzyme activator activity	12	62	3.55086e-07	1.93078e-05	Bch02G040960;Bch03G026180;Bch04G037150;Bch05G000800;Bch06G006500;Bch06G046640;Bch07G016180;Bch08G030840;Bch08G037700;Bch09G024790;Bch09G045850;Bch09G070660
Molecular Function	GO:0004366	glycerol-3-phosphate O-acyltransferase activity	6	13	1.19937e-06	4.98367e-05	Bch03G021040;Bch04G031110;Bch05G008610;Bch05G028370;Bch08G011680;Bch09G038060
Molecular Function	GO:0004843	thiol-dependent ubiquitin-specific protease activity	9	37	1.3748e-06	4.98367e-05	Bch01G044160;Bch02G002240;Bch02G013170;Bch03G002800;Bch03G012800;Bch03G037830;Bch05G041420;Bch10G018400;Bch10G033480
Molecular Function	GO:0036459	thiol-dependent ubiquitinyl hydrolase activity	9	37	1.3748e-06	4.98367e-05	Bch01G044160;Bch02G002240;Bch02G013170;Bch03G002800;Bch03G012800;Bch03G037830;Bch05G041420;Bch10G018400;Bch10G033480
Molecular Function	GO:0101005	ubiquitinyl hydrolase activity	9	37	1.3748e-06	4.98367e-05	Bch01G044160;Bch02G002240;Bch02G013170;Bch03G002800;Bch03G012800;Bch03G037830;Bch05G041420;Bch10G018400;Bch10G033480
Molecular Function	GO:0003700	transcription factor activity, sequence-specific DNA binding	132	2888	2.17649e-06	7.26689e-05	Bch01G000130;Bch01G001270;Bch01G006720;Bch01G019200;Bch01G021560;Bch01G041300;Bch01G041630;Bch01G044530;Bch01G047440;Bch01G050910;Bch02G001170;Bch02G005020;Bch02G007080;Bch02G007140;Bch02G008290;Bch02G011610;Bch02G011930;Bch02G015160;Bch02G016540;Bch02G019730;Bch02G020530;Bch02G021360;Bch02G023010;Bch02G024500;Bch02G025640;Bch02G028800;Bch02G039460;Bch02G042240;Bch02G049940;Bch02G052330;Bch03G001…
Molecular Function	GO:0001071	nucleic acid binding transcription factor activity	132	2892	2.33877e-06	7.26689e-05	Bch01G000130;Bch01G001270;Bch01G006720;Bch01G019200;Bch01G021560;Bch01G041300;Bch01G041630;Bch01G044530;Bch01G047440;Bch01G050910;Bch02G001170;Bch02G005020;Bch02G007080;Bch02G007140;Bch02G008290;Bch02G011610;Bch02G011930;Bch02G015160;Bch02G016540;Bch02G019730;Bch02G020530;Bch02G021360;Bch02G023010;Bch02G024500;Bch02G025640;Bch02G028800;Bch02G039460;Bch02G042240;Bch02G049940;Bch02G052330;Bch03G001…
Molecular Function	GO:0030234	enzyme regulator activity	35	492	4.68305e-06	0.000135808	Bch02G003370;Bch02G040960;Bch03G004140;Bch03G018440;Bch03G026130;Bch03G026180;Bch03G057870;Bch04G000800;Bch04G027000;Bch04G027620;Bch04G027640;Bch04G037110;Bch04G037150;Bch05G000800;Bch05G000900;Bch05G013030;Bch05G013090;Bch05G013830;Bch06G006500;Bch06G014450;Bch06G046640;Bch07G015160;Bch07G016180;Bch07G027840;Bch08G029720;Bch08G030840;Bch08G033550;Bch08G037700;Bch09G024790;Bch09G044000;Bch09G045…
Molecular Function	GO:0046983	protein dimerization activity	54	939	9.32407e-06	0.00022957	Bch01G000390;Bch01G041630;Bch02G011810;Bch02G016540;Bch02G021360;Bch02G023010;Bch02G042240;Bch02G047580;Bch02G049940;Bch03G011740;Bch03G015530;Bch03G022830;Bch03G025580;Bch03G026650;Bch03G040260;Bch03G047530;Bch03G057870;Bch04G000830;Bch04G002820;Bch04G024380;Bch04G032590;Bch04G036260;Bch05G005730;Bch05G006510;Bch05G036790;Bch06G015450;Bch06G016650;Bch06G035390;Bch06G039720;Bch06G045430;Bch06G051…
Molecular Function	GO:0004298	threonine-type endopeptidase activity	9	46	9.49946e-06	0.00022957	Bch01G006980;Bch03G061660;Bch04G001610;Bch06G009370;Bch07G027150;Bch08G021250;Bch08G035270;Bch09G057930;Bch09G068350
Molecular Function	GO:0070003	threonine-type peptidase activity	9	46	9.49946e-06	0.00022957	Bch01G006980;Bch03G061660;Bch04G001610;Bch06G009370;Bch07G027150;Bch08G021250;Bch08G035270;Bch09G057930;Bch09G068350
Molecular Function	GO:0005515	protein binding	217	5455	1.69526e-05	0.000388126	Bch01G000390;Bch01G006720;Bch01G007990;Bch01G011050;Bch01G017900;Bch01G022590;Bch01G027260;Bch01G034850;Bch01G037030;Bch01G038530;Bch01G038820;Bch01G041630;Bch01G044130;Bch01G044530;Bch01G046990;Bch01G049070;Bch01G049730;Bch01G051480;Bch01G052020;Bch02G004790;Bch02G005280;Bch02G007140;Bch02G007310;Bch02G007400;Bch02G009960;Bch02G010060;Bch02G010700;Bch02G011790;Bch02G011810;Bch02G012920;Bch02G016…
Molecular Function	GO:0004018	N6-(1,2-dicarboxyethyl)AMP AMP-lyase (fumarate-forming) activity	3	3	2.91694e-05	0.000488027	Bch01G010720;Bch03G052190;Bch08G016220
Molecular Function	GO:0004331	fructose-2,6-bisphosphate 2-phosphatase activity	3	3	2.91694e-05	0.000488027	Bch08G038600;Bch09G071780;Bch10G006730
Molecular Function	GO:0004455	ketol-acid reductoisomerase activity	3	3	2.91694e-05	0.000488027	Bch04G002930;Bch07G026130;Bch09G055980
Molecular Function	GO:0008974	phosphoribulokinase activity	3	3	2.91694e-05	0.000488027	Bch05G028580;Bch08G011760;Bch09G038230
Molecular Function	GO:0016508	long-chain-enoyl-CoA hydratase activity	3	3	2.91694e-05	0.000488027	Bch01G048470;Bch03G035500;Bch05G045220
Molecular Function	GO:0018812	3-hydroxyacyl-CoA dehydratase activity	3	3	2.91694e-05	0.000488027	Bch01G048470;Bch03G035500;Bch05G045220
Molecular Function	GO:0090411	brassinosteroid binding	3	3	2.91694e-05	0.000488027	Bch06G013910;Bch08G033870;Bch09G065430
Molecular Function	GO:0016417	S-acyltransferase activity	6	21	3.07007e-05	0.000489664	Bch02G009730;Bch02G015100;Bch03G010230;Bch03G014480;Bch10G014520;Bch10G022990
Molecular Function	GO:0019783	ubiquitin-like protein-specific protease activity	9	53	3.15186e-05	0.000489664	Bch01G044160;Bch02G002240;Bch02G013170;Bch03G002800;Bch03G012800;Bch03G037830;Bch05G041420;Bch10G018400;Bch10G033480
Molecular Function	GO:0098772	molecular function regulator	35	543	3.7706e-05	0.000553844	Bch02G003370;Bch02G040960;Bch03G004140;Bch03G018440;Bch03G026130;Bch03G026180;Bch03G057870;Bch04G000800;Bch04G027000;Bch04G027620;Bch04G027640;Bch04G037110;Bch04G037150;Bch05G000800;Bch05G000900;Bch05G013030;Bch05G013090;Bch05G013830;Bch06G006500;Bch06G014450;Bch06G046640;Bch07G015160;Bch07G016180;Bch07G027840;Bch08G029720;Bch08G030840;Bch08G033550;Bch08G037700;Bch09G024790;Bch09G044000;Bch09G045…
Molecular Function	GO:0003676	nucleic acid binding	210	5315	3.81961e-05	0.000553844	Bch01G000130;Bch01G001270;Bch01G006720;Bch01G009750;Bch01G018790;Bch01G021560;Bch01G038820;Bch01G041630;Bch01G044530;Bch01G044710;Bch01G045220;Bch01G046560;Bch01G047440;Bch01G048920;Bch01G050910;Bch02G001170;Bch02G003140;Bch02G006430;Bch02G007080;Bch02G007310;Bch02G008290;Bch02G009700;Bch02G011610;Bch02G011810;Bch02G011930;Bch02G014700;Bch02G015160;Bch02G015620;Bch02G016540;Bch02G019730;Bch02G020…
Molecular Function	GO:0005496	steroid binding	6	24	7.03644e-05	0.000987372	Bch01G000390;Bch06G013910;Bch06G051080;Bch08G026340;Bch08G033870;Bch09G065430
Molecular Function	GO:0000035	acyl binding	3	4	0.00011399	0.0013851	Bch02G009730;Bch03G010230;Bch10G022990
Molecular Function	GO:0004149	dihydrolipoyllysine-residue succinyltransferase activity	3	4	0.00011399	0.0013851	Bch02G015100;Bch03G014480;Bch10G014520
Molecular Function	GO:0016748	succinyltransferase activity	3	4	0.00011399	0.0013851	Bch02G015100;Bch03G014480;Bch10G014520
Molecular Function	GO:0016751	S-succinyltransferase activity	3	4	0.00011399	0.0013851	Bch02G015100;Bch03G014480;Bch10G014520
Molecular Function	GO:0005525	GTP binding	29	441	0.000120997	0.0013851	Bch01G009760;Bch02G011850;Bch02G047670;Bch03G011770;Bch03G025140;Bch03G026180;Bch03G051310;Bch04G035740;Bch04G037150;Bch05G000800;Bch05G004850;Bch06G005620;Bch06G007680;Bch07G013640;Bch07G016180;Bch07G032120;Bch08G015720;Bch08G028190;Bch08G030840;Bch08G036850;Bch08G038170;Bch08G039970;Bch09G041860;Bch09G045850;Bch09G070120;Bch09G071180;Bch09G073240;Bch10G003610;Bch10G020320
Molecular Function	GO:0019001	guanyl nucleotide binding	29	441	0.000120997	0.0013851	Bch01G009760;Bch02G011850;Bch02G047670;Bch03G011770;Bch03G025140;Bch03G026180;Bch03G051310;Bch04G035740;Bch04G037150;Bch05G000800;Bch05G004850;Bch06G005620;Bch06G007680;Bch07G013640;Bch07G016180;Bch07G032120;Bch08G015720;Bch08G028190;Bch08G030840;Bch08G036850;Bch08G038170;Bch08G039970;Bch09G041860;Bch09G045850;Bch09G070120;Bch09G071180;Bch09G073240;Bch10G003610;Bch10G020320
Molecular Function	GO:0032561	guanyl ribonucleotide binding	29	441	0.000120997	0.0013851	Bch01G009760;Bch02G011850;Bch02G047670;Bch03G011770;Bch03G025140;Bch03G026180;Bch03G051310;Bch04G035740;Bch04G037150;Bch05G000800;Bch05G004850;Bch06G005620;Bch06G007680;Bch07G013640;Bch07G016180;Bch07G032120;Bch08G015720;Bch08G028190;Bch08G030840;Bch08G036850;Bch08G038170;Bch08G039970;Bch09G041860;Bch09G045850;Bch09G070120;Bch09G071180;Bch09G073240;Bch10G003610;Bch10G020320
Molecular Function	GO:0008444	CDP-diacylglycerol-glycerol-3-phosphate 3-phosphatidyltransferase activity	3	5	0.000278423	0.00269142	Bch04G005600;Bch07G024520;Bch09G052870
Molecular Function	GO:0016842	amidine-lyase activity	3	5	0.000278423	0.00269142	Bch01G010720;Bch03G052190;Bch08G016220
Molecular Function	GO:0043139	5'-3' DNA helicase activity	3	5	0.000278423	0.00269142	Bch02G010700;Bch03G010940;Bch10G021810
Molecular Function	GO:0043141	ATP-dependent 5'-3' DNA helicase activity	3	5	0.000278423	0.00269142	Bch02G010700;Bch03G010940;Bch10G021810
Molecular Function	GO:0052731	phosphocholine phosphatase activity	3	5	0.000278423	0.00269142	Bch06G014440;Bch08G033560;Bch09G065000
Molecular Function	GO:0052732	phosphoethanolamine phosphatase activity	3	5	0.000278423	0.00269142	Bch06G014440;Bch08G033560;Bch09G065000
Molecular Function	GO:0071614	linoleic acid epoxygenase activity	3	5	0.000278423	0.00269142	Bch05G028370;Bch08G011680;Bch09G038060
Molecular Function	GO:0046914	transition metal ion binding	130	3190	0.000498198	0.00464052	Bch01G000270;Bch01G006490;Bch01G019200;Bch01G021560;Bch01G038610;Bch01G044710;Bch01G047580;Bch01G048920;Bch02G000530;Bch02G000950;Bch02G003140;Bch02G005950;Bch02G007080;Bch02G008040;Bch02G009730;Bch02G009960;Bch02G010050;Bch02G011610;Bch02G015100;Bch02G015620;Bch02G019820;Bch02G020120;Bch02G031200;Bch02G039460;Bch02G040050;Bch02G044010;Bch02G044190;Bch03G000710;Bch03G001170;Bch03G004010;Bch03G006…
Molecular Function	GO:0004634	phosphopyruvate hydratase activity	3	6	0.000544061	0.00464052	Bch03G020430;Bch04G030390;Bch05G009590
Molecular Function	GO:0008825	cyclopropane-fatty-acyl-phospholipid synthase activity	3	6	0.000544061	0.00464052	Bch01G035330;Bch03G043980;Bch07G011470
Molecular Function	GO:0030295	protein kinase activator activity	3	6	0.000544061	0.00464052	Bch06G006500;Bch08G037700;Bch09G070660
Molecular Function	GO:0030942	endoplasmic reticulum signal peptide binding	3	6	0.000544061	0.00464052	Bch03G024650;Bch04G035230;Bch05G004070
Molecular Function	GO:0043425	bHLH transcription factor binding	3	6	0.000544061	0.00464052	Bch06G035390;Bch07G002860;Bch09G012640
Molecular Function	GO:0008601	protein phosphatase type 2A regulator activity	6	36	0.000743396	0.0062188	Bch06G014450;Bch07G015160;Bch08G029720;Bch08G033550;Bch09G044000;Bch09G064990
Molecular Function	GO:0004165	dodecenoyl-CoA delta-isomerase activity	3	7	0.000930281	0.00724038	Bch01G048470;Bch03G035500;Bch05G045220
Molecular Function	GO:0009001	serine O-acetyltransferase activity	3	7	0.000930281	0.00724038	Bch05G017720;Bch06G000050;Bch08G003310
Molecular Function	GO:0016412	serine O-acyltransferase activity	3	7	0.000930281	0.00724038	Bch05G017720;Bch06G000050;Bch08G003310
Molecular Function	GO:0003873	6-phosphofructo-2-kinase activity	2	2	0.000948739	0.00724038	Bch09G071780;Bch10G006730
Molecular Function	GO:0008692	3-hydroxybutyryl-CoA epimerase activity	2	2	0.000948739	0.00724038	Bch03G035500;Bch05G045220
Molecular Function	GO:0001872	(1->3)-beta-D-glucan binding	3	8	0.00145438	0.0095857	Bch02G050050;Bch03G047720;Bch09G007480
Molecular Function	GO:0003857	3-hydroxyacyl-CoA dehydrogenase activity	3	8	0.00145438	0.0095857	Bch01G048470;Bch03G035500;Bch05G045220
Molecular Function	GO:0003871	5-methyltetrahydropteroyltriglutamate-homocysteine S-methyltransferase activity	3	8	0.00145438	0.0095857	Bch02G008040;Bch03G008860;Bch10G025080
Molecular Function	GO:0004449	isocitrate dehydrogenase (NAD+) activity	3	8	0.00145438	0.0095857	Bch02G000950;Bch03G001170;Bch10G036310
Molecular Function	GO:0008705	methionine synthase activity	3	8	0.00145438	0.0095857	Bch02G008040;Bch03G008860;Bch10G025080
Molecular Function	GO:0015089	high-affinity copper ion transmembrane transporter activity	3	8	0.00145438	0.0095857	Bch02G012370;Bch03G012090;Bch10G019620
Molecular Function	GO:0015369	calcium:proton antiporter activity	3	8	0.00145438	0.0095857	Bch01G045380;Bch03G038670;Bch05G040150
Molecular Function	GO:0042084	5-methyltetrahydrofolate-dependent methyltransferase activity	3	8	0.00145438	0.0095857	Bch02G008040;Bch03G008860;Bch10G025080
Molecular Function	GO:0042085	5-methyltetrahydropteroyltri-L-glutamate-dependent methyltransferase activity	3	8	0.00145438	0.0095857	Bch02G008040;Bch03G008860;Bch10G025080
Molecular Function	GO:0008565	protein transporter activity	17	243	0.00151565	0.00984039	Bch01G005640;Bch01G022240;Bch01G040840;Bch02G007400;Bch03G008390;Bch03G018000;Bch03G040620;Bch03G050440;Bch03G062670;Bch04G026530;Bch04G035970;Bch05G005260;Bch05G014140;Bch05G036090;Bch08G014770;Bch08G020380;Bch10G025830
Molecular Function	GO:0019207	kinase regulator activity	9	88	0.00156209	0.00999277	Bch02G040960;Bch03G018440;Bch04G027620;Bch05G013090;Bch06G006500;Bch06G046640;Bch08G037700;Bch09G024790;Bch09G070660
Biological Process	GO:0001510	RNA methylation	75	488	4.29472e-31	7.07769e-28	Bch01G003890;Bch01G018860;Bch01G021400;Bch01G025610;Bch01G026290;Bch01G038530;Bch01G047410;Bch01G047580;Bch01G049390;Bch01G049890;Bch02G006430;Bch02G010700;Bch02G011830;Bch02G019890;Bch02G037760;Bch02G049490;Bch03G007190;Bch03G007760;Bch03G010940;Bch03G011750;Bch03G034330;Bch03G034680;Bch03G036470;Bch03G036660;Bch03G048420;Bch03G050960;Bch03G058020;Bch03G064720;Bch04G000530;Bch04G002580;Bch04G007…
Biological Process	GO:0006412	translation	124	1567	1.60972e-22	1.32641e-19	Bch01G003890;Bch01G018860;Bch01G021400;Bch01G025610;Bch01G026290;Bch01G043860;Bch01G045220;Bch01G047410;Bch01G047580;Bch01G049390;Bch01G049790;Bch01G049890;Bch02G006430;Bch02G009700;Bch02G011830;Bch02G014110;Bch02G019890;Bch02G032520;Bch02G037760;Bch02G049490;Bch03G007190;Bch03G007760;Bch03G010210;Bch03G011750;Bch03G013550;Bch03G018000;Bch03G020180;Bch03G020870;Bch03G023000;Bch03G024650;Bch03G029…
Biological Process	GO:0043043	peptide biosynthetic process	124	1594	6.8818e-22	3.7804e-19	Bch01G003890;Bch01G018860;Bch01G021400;Bch01G025610;Bch01G026290;Bch01G043860;Bch01G045220;Bch01G047410;Bch01G047580;Bch01G049390;Bch01G049790;Bch01G049890;Bch02G006430;Bch02G009700;Bch02G011830;Bch02G014110;Bch02G019890;Bch02G032520;Bch02G037760;Bch02G049490;Bch03G007190;Bch03G007760;Bch03G010210;Bch03G011750;Bch03G013550;Bch03G018000;Bch03G020180;Bch03G020870;Bch03G023000;Bch03G024650;Bch03G029…
Biological Process	GO:0043604	amide biosynthetic process	124	1641	7.86575e-21	2.86848e-18	Bch01G003890;Bch01G018860;Bch01G021400;Bch01G025610;Bch01G026290;Bch01G043860;Bch01G045220;Bch01G047410;Bch01G047580;Bch01G049390;Bch01G049790;Bch01G049890;Bch02G006430;Bch02G009700;Bch02G011830;Bch02G014110;Bch02G019890;Bch02G032520;Bch02G037760;Bch02G049490;Bch03G007190;Bch03G007760;Bch03G010210;Bch03G011750;Bch03G013550;Bch03G018000;Bch03G020180;Bch03G020870;Bch03G023000;Bch03G024650;Bch03G029…
Biological Process	GO:0006518	peptide metabolic process	124	1643	8.70291e-21	2.86848e-18	Bch01G003890;Bch01G018860;Bch01G021400;Bch01G025610;Bch01G026290;Bch01G043860;Bch01G045220;Bch01G047410;Bch01G047580;Bch01G049390;Bch01G049790;Bch01G049890;Bch02G006430;Bch02G009700;Bch02G011830;Bch02G014110;Bch02G019890;Bch02G032520;Bch02G037760;Bch02G049490;Bch03G007190;Bch03G007760;Bch03G010210;Bch03G011750;Bch03G013550;Bch03G018000;Bch03G020180;Bch03G020870;Bch03G023000;Bch03G024650;Bch03G029…
Biological Process	GO:0006006	glucose metabolic process	72	663	1.12807e-20	3.09843e-18	Bch01G003840;Bch01G038530;Bch01G038600;Bch01G044130;Bch01G044710;Bch01G046990;Bch02G002240;Bch02G003580;Bch02G007400;Bch02G009960;Bch02G010060;Bch02G010700;Bch02G012920;Bch02G047670;Bch03G002800;Bch03G004270;Bch03G008390;Bch03G010400;Bch03G010510;Bch03G010940;Bch03G012650;Bch03G020430;Bch03G021040;Bch03G025260;Bch03G026270;Bch03G037020;Bch03G037800;Bch03G038200;Bch03G064790;Bch04G001610;Bch04G002…
Biological Process	GO:0044267	cellular protein metabolic process	339	7105	2.61724e-20	6.16173e-18	Bch01G000250;Bch01G000390;Bch01G003890;Bch01G005640;Bch01G006980;Bch01G009550;Bch01G009650;Bch01G009760;Bch01G011050;Bch01G016570;Bch01G017900;Bch01G018860;Bch01G021400;Bch01G024400;Bch01G025610;Bch01G026290;Bch01G038530;Bch01G043860;Bch01G044160;Bch01G044540;Bch01G044710;Bch01G045220;Bch01G045750;Bch01G047410;Bch01G047550;Bch01G047580;Bch01G048470;Bch01G049390;Bch01G049790;Bch01G049890;Bch02G000…
Biological Process	GO:0019318	hexose metabolic process	75	742	1.14261e-19	2.35378e-17	Bch01G003840;Bch01G038530;Bch01G038600;Bch01G044130;Bch01G044710;Bch01G046990;Bch02G002240;Bch02G003580;Bch02G007400;Bch02G009960;Bch02G010060;Bch02G010700;Bch02G012920;Bch02G047670;Bch03G002800;Bch03G004270;Bch03G008390;Bch03G010400;Bch03G010510;Bch03G010940;Bch03G012650;Bch03G020430;Bch03G021040;Bch03G025260;Bch03G026270;Bch03G037020;Bch03G037800;Bch03G038200;Bch03G064790;Bch04G001610;Bch04G002…
Biological Process	GO:0009451	RNA modification	75	745	1.44221e-19	2.64085e-17	Bch01G003890;Bch01G018860;Bch01G021400;Bch01G025610;Bch01G026290;Bch01G038530;Bch01G047410;Bch01G047580;Bch01G049390;Bch01G049890;Bch02G006430;Bch02G010700;Bch02G011830;Bch02G019890;Bch02G037760;Bch02G049490;Bch03G007190;Bch03G007760;Bch03G010940;Bch03G011750;Bch03G034330;Bch03G034680;Bch03G036470;Bch03G036660;Bch03G048420;Bch03G050960;Bch03G058020;Bch03G064720;Bch04G000530;Bch04G002580;Bch04G007…
Biological Process	GO:0051603	proteolysis involved in cellular protein catabolic process	87	995	1.3537e-18	2.2309e-16	Bch01G006980;Bch01G009650;Bch01G016570;Bch01G038530;Bch01G044160;Bch01G044540;Bch01G048470;Bch02G000530;Bch02G000950;Bch02G002240;Bch02G003580;Bch02G007400;Bch02G010060;Bch02G010700;Bch02G012920;Bch02G014470;Bch02G016440;Bch02G044010;Bch02G047670;Bch03G000710;Bch03G001170;Bch03G002800;Bch03G004270;Bch03G008390;Bch03G010510;Bch03G010940;Bch03G012650;Bch03G012800;Bch03G015400;Bch03G021040;Bch03G022…
Biological Process	GO:0043603	cellular amide metabolic process	124	1763	2.64145e-18	3.95737e-16	Bch01G003890;Bch01G018860;Bch01G021400;Bch01G025610;Bch01G026290;Bch01G043860;Bch01G045220;Bch01G047410;Bch01G047580;Bch01G049390;Bch01G049790;Bch01G049890;Bch02G006430;Bch02G009700;Bch02G011830;Bch02G014110;Bch02G019890;Bch02G032520;Bch02G037760;Bch02G049490;Bch03G007190;Bch03G007760;Bch03G010210;Bch03G011750;Bch03G013550;Bch03G018000;Bch03G020180;Bch03G020870;Bch03G023000;Bch03G024650;Bch03G029…
Biological Process	GO:0005996	monosaccharide metabolic process	78	859	1.08899e-17	1.49554e-15	Bch01G003840;Bch01G009550;Bch01G038530;Bch01G038600;Bch01G044130;Bch01G044710;Bch01G046990;Bch02G002240;Bch02G003580;Bch02G007400;Bch02G009960;Bch02G010060;Bch02G010700;Bch02G012920;Bch02G047670;Bch03G002800;Bch03G004270;Bch03G008390;Bch03G010400;Bch03G010510;Bch03G010940;Bch03G012650;Bch03G020430;Bch03G021040;Bch03G025260;Bch03G026270;Bch03G037020;Bch03G037800;Bch03G038200;Bch03G059290;Bch03G064…
Biological Process	GO:0044265	cellular macromolecule catabolic process	101	1315	1.61754e-17	2.05055e-15	Bch01G006980;Bch01G009650;Bch01G016570;Bch01G038530;Bch01G044160;Bch01G044540;Bch01G048470;Bch01G049070;Bch02G000530;Bch02G000950;Bch02G002240;Bch02G003580;Bch02G007400;Bch02G010060;Bch02G010700;Bch02G012920;Bch02G014470;Bch02G016440;Bch02G044010;Bch02G047670;Bch03G000710;Bch03G001170;Bch03G002800;Bch03G004270;Bch03G008390;Bch03G010510;Bch03G010940;Bch03G012650;Bch03G012800;Bch03G015400;Bch03G018…
Biological Process	GO:0044257	cellular protein catabolic process	87	1040	2.09083e-17	2.4612e-15	Bch01G006980;Bch01G009650;Bch01G016570;Bch01G038530;Bch01G044160;Bch01G044540;Bch01G048470;Bch02G000530;Bch02G000950;Bch02G002240;Bch02G003580;Bch02G007400;Bch02G010060;Bch02G010700;Bch02G012920;Bch02G014470;Bch02G016440;Bch02G044010;Bch02G047670;Bch03G000710;Bch03G001170;Bch03G002800;Bch03G004270;Bch03G008390;Bch03G010510;Bch03G010940;Bch03G012650;Bch03G012800;Bch03G015400;Bch03G021040;Bch03G022…
Biological Process	GO:0006511	ubiquitin-dependent protein catabolic process	73	781	2.70852e-17	2.97576e-15	Bch01G006980;Bch01G009650;Bch01G016570;Bch01G044160;Bch01G044540;Bch01G048470;Bch02G000530;Bch02G000950;Bch02G002240;Bch02G003580;Bch02G012920;Bch02G014470;Bch02G016440;Bch02G044010;Bch03G000710;Bch03G001170;Bch03G002800;Bch03G004270;Bch03G012650;Bch03G012800;Bch03G015400;Bch03G022700;Bch03G035500;Bch03G037830;Bch03G038010;Bch03G049680;Bch03G056430;Bch03G059070;Bch03G061660;Bch04G000770;Bch04G001…
Biological Process	GO:0019941	modification-dependent protein catabolic process	73	793	6.16661e-17	5.97798e-15	Bch01G006980;Bch01G009650;Bch01G016570;Bch01G044160;Bch01G044540;Bch01G048470;Bch02G000530;Bch02G000950;Bch02G002240;Bch02G003580;Bch02G012920;Bch02G014470;Bch02G016440;Bch02G044010;Bch03G000710;Bch03G001170;Bch03G002800;Bch03G004270;Bch03G012650;Bch03G012800;Bch03G015400;Bch03G022700;Bch03G035500;Bch03G037830;Bch03G038010;Bch03G049680;Bch03G056430;Bch03G059070;Bch03G061660;Bch04G000770;Bch04G001…
Biological Process	GO:0043632	modification-dependent macromolecule catabolic process	73	793	6.16661e-17	5.97798e-15	Bch01G006980;Bch01G009650;Bch01G016570;Bch01G044160;Bch01G044540;Bch01G048470;Bch02G000530;Bch02G000950;Bch02G002240;Bch02G003580;Bch02G012920;Bch02G014470;Bch02G016440;Bch02G044010;Bch03G000710;Bch03G001170;Bch03G002800;Bch03G004270;Bch03G012650;Bch03G012800;Bch03G015400;Bch03G022700;Bch03G035500;Bch03G037830;Bch03G038010;Bch03G049680;Bch03G056430;Bch03G059070;Bch03G061660;Bch04G000770;Bch04G001…
Biological Process	GO:0019538	protein metabolic process	349	7771	1.09981e-16	1.00694e-14	Bch01G000250;Bch01G000390;Bch01G003890;Bch01G005640;Bch01G006980;Bch01G009550;Bch01G009650;Bch01G009760;Bch01G011050;Bch01G011470;Bch01G016570;Bch01G017900;Bch01G018860;Bch01G021400;Bch01G024400;Bch01G025610;Bch01G026290;Bch01G038530;Bch01G043860;Bch01G044160;Bch01G044540;Bch01G044710;Bch01G044770;Bch01G045220;Bch01G045750;Bch01G047410;Bch01G047550;Bch01G047580;Bch01G048470;Bch01G049390;Bch01G049…
Biological Process	GO:0030163	protein catabolic process	87	1071	1.24035e-16	1.07584e-14	Bch01G006980;Bch01G009650;Bch01G016570;Bch01G038530;Bch01G044160;Bch01G044540;Bch01G048470;Bch02G000530;Bch02G000950;Bch02G002240;Bch02G003580;Bch02G007400;Bch02G010060;Bch02G010700;Bch02G012920;Bch02G014470;Bch02G016440;Bch02G044010;Bch02G047670;Bch03G000710;Bch03G001170;Bch03G002800;Bch03G004270;Bch03G008390;Bch03G010510;Bch03G010940;Bch03G012650;Bch03G012800;Bch03G015400;Bch03G021040;Bch03G022…
Biological Process	GO:0044724	single-organism carbohydrate catabolic process	74	830	2.10356e-16	1.73333e-14	Bch01G003840;Bch01G006980;Bch01G011050;Bch01G024400;Bch01G038600;Bch01G044130;Bch01G044540;Bch01G044710;Bch01G046990;Bch02G002240;Bch02G003580;Bch02G009960;Bch02G044010;Bch03G002800;Bch03G004270;Bch03G010400;Bch03G020430;Bch03G025260;Bch03G026270;Bch03G037020;Bch03G037800;Bch03G038010;Bch03G038200;Bch03G049230;Bch03G052400;Bch03G061660;Bch03G064790;Bch04G001610;Bch04G002930;Bch04G007590;Bch04G030…
Biological Process	GO:0044260	cellular macromolecule metabolic process	525	13452	5.73138e-15	4.49777e-13	Bch01G000130;Bch01G000250;Bch01G000390;Bch01G001270;Bch01G003890;Bch01G005640;Bch01G006120;Bch01G006460;Bch01G006720;Bch01G006980;Bch01G009550;Bch01G009650;Bch01G009760;Bch01G011050;Bch01G016570;Bch01G017900;Bch01G018790;Bch01G018860;Bch01G019200;Bch01G021400;Bch01G021560;Bch01G024400;Bch01G024640;Bch01G025610;Bch01G026290;Bch01G038530;Bch01G038820;Bch01G041630;Bch01G043860;Bch01G044160;Bch01G044…
Biological Process	GO:0022613	ribonucleoprotein complex biogenesis	68	790	2.05126e-14	1.53658e-12	Bch01G018860;Bch01G024640;Bch01G026290;Bch01G045220;Bch01G047410;Bch01G047580;Bch02G009700;Bch02G010060;Bch02G014110;Bch02G020120;Bch02G032520;Bch03G007760;Bch03G010210;Bch03G010510;Bch03G013550;Bch03G018000;Bch03G029670;Bch03G036470;Bch03G036660;Bch03G038570;Bch03G049050;Bch03G058020;Bch03G064790;Bch04G000530;Bch04G002130;Bch04G002580;Bch04G007120;Bch04G026530;Bch05G014140;Bch05G019880;Bch05G028…
Biological Process	GO:0051788	response to misfolded protein	47	427	4.05648e-14	2.90656e-12	Bch01G006980;Bch01G009650;Bch01G016570;Bch01G044540;Bch01G048470;Bch02G000950;Bch02G003580;Bch02G012920;Bch02G014470;Bch02G044010;Bch03G001170;Bch03G004270;Bch03G012650;Bch03G035500;Bch03G038010;Bch03G049680;Bch03G056430;Bch03G059070;Bch03G061660;Bch04G001610;Bch04G007590;Bch04G008260;Bch04G027640;Bch05G013030;Bch05G041000;Bch05G045220;Bch06G012030;Bch06G043930;Bch07G013470;Bch07G015160;Bch07G023…
Biological Process	GO:1901564	organonitrogen compound metabolic process	247	5168	5.12413e-14	3.51857e-12	Bch01G003890;Bch01G005520;Bch01G006980;Bch01G010720;Bch01G011050;Bch01G018860;Bch01G021400;Bch01G024400;Bch01G024640;Bch01G025610;Bch01G026290;Bch01G034850;Bch01G037620;Bch01G038530;Bch01G043860;Bch01G044130;Bch01G044540;Bch01G045220;Bch01G047410;Bch01G047580;Bch01G049390;Bch01G049790;Bch01G049890;Bch02G001040;Bch02G003140;Bch02G003580;Bch02G005770;Bch02G005950;Bch02G006430;Bch02G008040;Bch02G008…
Biological Process	GO:0006094	gluconeogenesis	47	437	9.58784e-14	6.32031e-12	Bch01G038530;Bch01G044130;Bch02G003580;Bch02G007400;Bch02G009960;Bch02G010060;Bch02G010700;Bch02G012920;Bch02G047670;Bch03G004270;Bch03G008390;Bch03G010400;Bch03G010510;Bch03G010940;Bch03G012650;Bch03G020430;Bch03G021040;Bch03G037800;Bch04G001610;Bch04G002930;Bch04G007590;Bch04G027640;Bch04G030390;Bch04G031110;Bch05G008610;Bch05G009590;Bch05G013030;Bch05G019170;Bch05G041490;Bch06G001390;Bch06G014…
Biological Process	GO:0080129	proteasome core complex assembly	40	329	1.30273e-13	8.07941e-12	Bch01G006980;Bch01G009650;Bch01G016570;Bch01G044540;Bch01G048470;Bch02G003580;Bch02G012920;Bch02G044010;Bch03G004270;Bch03G012650;Bch03G035500;Bch03G038010;Bch03G049680;Bch03G056430;Bch03G059070;Bch03G061660;Bch04G001610;Bch04G007590;Bch04G008260;Bch05G041000;Bch05G045220;Bch06G012030;Bch06G043930;Bch07G013470;Bch07G015160;Bch07G023440;Bch07G027150;Bch08G021250;Bch08G022720;Bch08G024030;Bch08G028…
Biological Process	GO:0009058	biosynthetic process	513	13255	1.32369e-13	8.07941e-12	Bch01G000130;Bch01G000390;Bch01G001270;Bch01G003890;Bch01G005520;Bch01G005640;Bch01G006120;Bch01G006460;Bch01G006720;Bch01G009650;Bch01G009760;Bch01G010720;Bch01G016570;Bch01G018860;Bch01G019200;Bch01G019420;Bch01G021400;Bch01G021560;Bch01G024400;Bch01G024640;Bch01G025610;Bch01G026290;Bch01G034850;Bch01G035330;Bch01G037620;Bch01G038530;Bch01G041630;Bch01G043420;Bch01G043860;Bch01G044130;Bch01G044…
Biological Process	GO:0043248	proteasome assembly	46	426	1.52685e-13	8.98659e-12	Bch01G006980;Bch01G009650;Bch01G016570;Bch01G044540;Bch01G048470;Bch02G000950;Bch02G003580;Bch02G012920;Bch02G014470;Bch02G044010;Bch03G001170;Bch03G004270;Bch03G012650;Bch03G035500;Bch03G038010;Bch03G049680;Bch03G056430;Bch03G059070;Bch03G061660;Bch04G001610;Bch04G007590;Bch04G008260;Bch04G027640;Bch05G013030;Bch05G041000;Bch05G045220;Bch06G012030;Bch06G043930;Bch07G013470;Bch07G015160;Bch07G023…
Biological Process	GO:0043414	macromolecule methylation	86	1196	2.01171e-13	1.14321e-11	Bch01G001270;Bch01G003890;Bch01G018860;Bch01G021400;Bch01G025610;Bch01G026290;Bch01G038530;Bch01G047410;Bch01G047580;Bch01G049390;Bch01G049890;Bch02G006430;Bch02G010700;Bch02G011830;Bch02G019890;Bch02G037760;Bch02G049490;Bch03G007190;Bch03G007760;Bch03G010940;Bch03G011750;Bch03G034330;Bch03G034680;Bch03G036470;Bch03G036660;Bch03G042010;Bch03G048420;Bch03G050960;Bch03G058020;Bch03G064720;Bch03G067…
Biological Process	GO:0019319	hexose biosynthetic process	47	447	2.20458e-13	1.21105e-11	Bch01G038530;Bch01G044130;Bch02G003580;Bch02G007400;Bch02G009960;Bch02G010060;Bch02G010700;Bch02G012920;Bch02G047670;Bch03G004270;Bch03G008390;Bch03G010400;Bch03G010510;Bch03G010940;Bch03G012650;Bch03G020430;Bch03G021040;Bch03G037800;Bch04G001610;Bch04G002930;Bch04G007590;Bch04G027640;Bch04G030390;Bch04G031110;Bch05G008610;Bch05G009590;Bch05G013030;Bch05G019170;Bch05G041490;Bch06G001390;Bch06G014…
Biological Process	GO:0009057	macromolecule catabolic process	101	1562	9.61078e-13	5.10921e-11	Bch01G006980;Bch01G009650;Bch01G016570;Bch01G038530;Bch01G044160;Bch01G044540;Bch01G048470;Bch01G049070;Bch02G000530;Bch02G000950;Bch02G002240;Bch02G003580;Bch02G007400;Bch02G010060;Bch02G010700;Bch02G012920;Bch02G014470;Bch02G016440;Bch02G044010;Bch02G047670;Bch03G000710;Bch03G001170;Bch03G002800;Bch03G004270;Bch03G008390;Bch03G010510;Bch03G010940;Bch03G012650;Bch03G012800;Bch03G015400;Bch03G018…
Biological Process	GO:0042254	ribosome biogenesis	62	742	1.10885e-12	5.71056e-11	Bch01G018860;Bch01G024640;Bch01G026290;Bch01G045220;Bch01G047410;Bch01G047580;Bch02G009700;Bch02G010060;Bch02G014110;Bch02G020120;Bch03G007760;Bch03G010210;Bch03G010510;Bch03G013550;Bch03G036470;Bch03G036660;Bch03G038570;Bch03G049050;Bch03G058020;Bch03G064790;Bch04G000530;Bch04G002130;Bch04G002580;Bch04G007120;Bch05G019880;Bch05G028580;Bch05G040300;Bch05G043530;Bch05G043790;Bch06G002170;Bch06G014…
Biological Process	GO:0046364	monosaccharide biosynthetic process	47	471	1.46427e-12	7.31246e-11	Bch01G038530;Bch01G044130;Bch02G003580;Bch02G007400;Bch02G009960;Bch02G010060;Bch02G010700;Bch02G012920;Bch02G047670;Bch03G004270;Bch03G008390;Bch03G010400;Bch03G010510;Bch03G010940;Bch03G012650;Bch03G020430;Bch03G021040;Bch03G037800;Bch04G001610;Bch04G002930;Bch04G007590;Bch04G027640;Bch04G030390;Bch04G031110;Bch05G008610;Bch05G009590;Bch05G013030;Bch05G019170;Bch05G041490;Bch06G001390;Bch06G014…
Biological Process	GO:0034641	cellular nitrogen compound metabolic process	429	10738	1.76859e-12	8.57246e-11	Bch01G000130;Bch01G001270;Bch01G003890;Bch01G006460;Bch01G006720;Bch01G006980;Bch01G010720;Bch01G011050;Bch01G016570;Bch01G018790;Bch01G018860;Bch01G019200;Bch01G021400;Bch01G021560;Bch01G024400;Bch01G024640;Bch01G025610;Bch01G026290;Bch01G034850;Bch01G037620;Bch01G038530;Bch01G038820;Bch01G041630;Bch01G043860;Bch01G044130;Bch01G044530;Bch01G044540;Bch01G045220;Bch01G047410;Bch01G047440;Bch01G047…
Biological Process	GO:0009126	purine nucleoside monophosphate metabolic process	65	821	3.41541e-12	1.5635e-10	Bch01G006980;Bch01G010720;Bch01G011050;Bch01G024400;Bch01G044130;Bch01G044540;Bch02G003140;Bch02G003580;Bch02G008580;Bch02G009960;Bch02G044010;Bch02G044190;Bch03G004010;Bch03G004270;Bch03G009470;Bch03G010400;Bch03G020430;Bch03G037800;Bch03G038010;Bch03G049230;Bch03G049680;Bch03G052190;Bch03G052400;Bch03G061660;Bch04G001610;Bch04G002930;Bch04G007590;Bch04G008260;Bch04G030390;Bch05G009590;Bch05G019…
Biological Process	GO:0009167	purine ribonucleoside monophosphate metabolic process	65	821	3.41541e-12	1.5635e-10	Bch01G006980;Bch01G010720;Bch01G011050;Bch01G024400;Bch01G044130;Bch01G044540;Bch02G003140;Bch02G003580;Bch02G008580;Bch02G009960;Bch02G044010;Bch02G044190;Bch03G004010;Bch03G004270;Bch03G009470;Bch03G010400;Bch03G020430;Bch03G037800;Bch03G038010;Bch03G049230;Bch03G049680;Bch03G052190;Bch03G052400;Bch03G061660;Bch04G001610;Bch04G002930;Bch04G007590;Bch04G008260;Bch04G030390;Bch05G009590;Bch05G019…
Biological Process	GO:1901575	organic substance catabolic process	174	3405	4.65796e-12	2.07468e-10	Bch01G003840;Bch01G006980;Bch01G009650;Bch01G011050;Bch01G016570;Bch01G024400;Bch01G034850;Bch01G038530;Bch01G038600;Bch01G044130;Bch01G044160;Bch01G044540;Bch01G044710;Bch01G046990;Bch01G048470;Bch01G049070;Bch02G000530;Bch02G000950;Bch02G002240;Bch02G003580;Bch02G007400;Bch02G009730;Bch02G009960;Bch02G010010;Bch02G010060;Bch02G010700;Bch02G012920;Bch02G014470;Bch02G016440;Bch02G044010;Bch02G047…
Biological Process	GO:0044085	cellular component biogenesis	171	3329	4.90768e-12	2.12838e-10	Bch01G000390;Bch01G006490;Bch01G006980;Bch01G009650;Bch01G016570;Bch01G018860;Bch01G024640;Bch01G026290;Bch01G044540;Bch01G045220;Bch01G047410;Bch01G047580;Bch01G047920;Bch01G048470;Bch01G051480;Bch02G000950;Bch02G003580;Bch02G005120;Bch02G005280;Bch02G006640;Bch02G007400;Bch02G009700;Bch02G010010;Bch02G010060;Bch02G011810;Bch02G012920;Bch02G014110;Bch02G014470;Bch02G020120;Bch02G025870;Bch02G028…
Biological Process	GO:0016052	carbohydrate catabolic process	74	1013	5.10684e-12	2.15797e-10	Bch01G003840;Bch01G006980;Bch01G011050;Bch01G024400;Bch01G038600;Bch01G044130;Bch01G044540;Bch01G044710;Bch01G046990;Bch02G002240;Bch02G003580;Bch02G009960;Bch02G044010;Bch03G002800;Bch03G004270;Bch03G010400;Bch03G020430;Bch03G025260;Bch03G026270;Bch03G037020;Bch03G037800;Bch03G038010;Bch03G038200;Bch03G049230;Bch03G052400;Bch03G061660;Bch03G064790;Bch04G001610;Bch04G002930;Bch04G007590;Bch04G030…
Biological Process	GO:0006807	nitrogen compound metabolic process	451	11517	6.58028e-12	2.71107e-10	Bch01G000130;Bch01G001270;Bch01G003890;Bch01G005520;Bch01G006460;Bch01G006720;Bch01G006980;Bch01G010720;Bch01G011050;Bch01G016570;Bch01G018790;Bch01G018860;Bch01G019200;Bch01G021400;Bch01G021560;Bch01G024400;Bch01G024640;Bch01G025610;Bch01G026290;Bch01G034850;Bch01G037620;Bch01G038530;Bch01G038820;Bch01G041630;Bch01G043860;Bch01G044130;Bch01G044530;Bch01G044540;Bch01G045220;Bch01G047410;Bch01G047…
Biological Process	GO:0043170	macromolecule metabolic process	538	14344	7.22543e-12	2.90427e-10	Bch01G000130;Bch01G000250;Bch01G000390;Bch01G001270;Bch01G003890;Bch01G005640;Bch01G006120;Bch01G006460;Bch01G006720;Bch01G006980;Bch01G009550;Bch01G009650;Bch01G009760;Bch01G011050;Bch01G011470;Bch01G016570;Bch01G017900;Bch01G018790;Bch01G018860;Bch01G019200;Bch01G021400;Bch01G021560;Bch01G024400;Bch01G024640;Bch01G025610;Bch01G026290;Bch01G038530;Bch01G038820;Bch01G041630;Bch01G043860;Bch01G044…
Biological Process	GO:0010467	gene expression	317	7427	7.96026e-12	3.12345e-10	Bch01G000130;Bch01G001270;Bch01G003890;Bch01G006460;Bch01G006720;Bch01G011470;Bch01G016570;Bch01G018790;Bch01G018860;Bch01G019200;Bch01G021400;Bch01G021560;Bch01G024640;Bch01G025610;Bch01G026290;Bch01G038820;Bch01G041630;Bch01G043860;Bch01G044530;Bch01G045220;Bch01G047410;Bch01G047440;Bch01G047580;Bch01G048920;Bch01G049390;Bch01G049790;Bch01G049890;Bch01G050910;Bch02G001170;Bch02G005020;Bch02G005…
Biological Process	GO:0044237	cellular metabolic process	660	18541	8.59408e-12	3.29373e-10	Bch01G000130;Bch01G000250;Bch01G000390;Bch01G001270;Bch01G003890;Bch01G005520;Bch01G005640;Bch01G006120;Bch01G006460;Bch01G006490;Bch01G006720;Bch01G006980;Bch01G009550;Bch01G009650;Bch01G009760;Bch01G010720;Bch01G011050;Bch01G016570;Bch01G017900;Bch01G018790;Bch01G018860;Bch01G019200;Bch01G021400;Bch01G021560;Bch01G022240;Bch01G024400;Bch01G024640;Bch01G025610;Bch01G026290;Bch01G034850;Bch01G037…
Biological Process	GO:0009161	ribonucleoside monophosphate metabolic process	65	843	1.08099e-11	4.04881e-10	Bch01G006980;Bch01G010720;Bch01G011050;Bch01G024400;Bch01G044130;Bch01G044540;Bch02G003140;Bch02G003580;Bch02G008580;Bch02G009960;Bch02G044010;Bch02G044190;Bch03G004010;Bch03G004270;Bch03G009470;Bch03G010400;Bch03G020430;Bch03G037800;Bch03G038010;Bch03G049230;Bch03G049680;Bch03G052190;Bch03G052400;Bch03G061660;Bch04G001610;Bch04G002930;Bch04G007590;Bch04G008260;Bch04G030390;Bch05G009590;Bch05G019…
Biological Process	GO:0009259	ribonucleotide metabolic process	80	1160	1.20652e-11	4.41856e-10	Bch01G006980;Bch01G010720;Bch01G011050;Bch01G021400;Bch01G024400;Bch01G038530;Bch01G044130;Bch01G044540;Bch01G049890;Bch02G003140;Bch02G003580;Bch02G008580;Bch02G009960;Bch02G044010;Bch02G044190;Bch03G004010;Bch03G004270;Bch03G009470;Bch03G010400;Bch03G020430;Bch03G034330;Bch03G037800;Bch03G038010;Bch03G049230;Bch03G049680;Bch03G050960;Bch03G052190;Bch03G052400;Bch03G057870;Bch03G061660;Bch04G001…
Biological Process	GO:0048589	developmental growth	110	1843	1.27942e-11	4.58367e-10	Bch01G000250;Bch01G000390;Bch01G003840;Bch01G006490;Bch01G007990;Bch01G009760;Bch01G011050;Bch01G016570;Bch01G024400;Bch01G046990;Bch01G051470;Bch02G000950;Bch02G001170;Bch02G002590;Bch02G003580;Bch02G004900;Bch02G005280;Bch02G007400;Bch02G009730;Bch02G011610;Bch02G012920;Bch02G014470;Bch02G015160;Bch02G020530;Bch02G021360;Bch02G023010;Bch02G025870;Bch03G001170;Bch03G001380;Bch03G003170;Bch03G004…
Biological Process	GO:0009123	nucleoside monophosphate metabolic process	65	850	1.5438e-11	5.41316e-10	Bch01G006980;Bch01G010720;Bch01G011050;Bch01G024400;Bch01G044130;Bch01G044540;Bch02G003140;Bch02G003580;Bch02G008580;Bch02G009960;Bch02G044010;Bch02G044190;Bch03G004010;Bch03G004270;Bch03G009470;Bch03G010400;Bch03G020430;Bch03G037800;Bch03G038010;Bch03G049230;Bch03G049680;Bch03G052190;Bch03G052400;Bch03G061660;Bch04G001610;Bch04G002930;Bch04G007590;Bch04G008260;Bch04G030390;Bch05G009590;Bch05G019…
Biological Process	GO:0046034	ATP metabolic process	62	790	1.58606e-11	5.44547e-10	Bch01G006980;Bch01G011050;Bch01G024400;Bch01G044130;Bch01G044540;Bch02G003140;Bch02G003580;Bch02G008580;Bch02G009960;Bch02G044010;Bch02G044190;Bch03G004010;Bch03G004270;Bch03G009470;Bch03G010400;Bch03G020430;Bch03G037800;Bch03G038010;Bch03G049230;Bch03G049680;Bch03G052400;Bch03G061660;Bch04G001610;Bch04G002930;Bch04G007590;Bch04G008260;Bch04G030390;Bch05G009590;Bch05G019170;Bch05G020020;Bch05G041…
Biological Process	GO:0006139	nucleobase-containing compound metabolic process	378	9320	2.11234e-11	7.10435e-10	Bch01G000130;Bch01G001270;Bch01G003890;Bch01G006460;Bch01G006720;Bch01G006980;Bch01G010720;Bch01G011050;Bch01G016570;Bch01G018790;Bch01G018860;Bch01G019200;Bch01G021400;Bch01G021560;Bch01G024400;Bch01G024640;Bch01G025610;Bch01G026290;Bch01G034850;Bch01G038530;Bch01G038820;Bch01G041630;Bch01G044130;Bch01G044530;Bch01G044540;Bch01G045220;Bch01G047410;Bch01G047440;Bch01G047580;Bch01G048920;Bch01G049…
Biological Process	GO:0009144	purine nucleoside triphosphate metabolic process	62	798	2.4098e-11	7.78697e-10	Bch01G006980;Bch01G011050;Bch01G024400;Bch01G044130;Bch01G044540;Bch02G003140;Bch02G003580;Bch02G008580;Bch02G009960;Bch02G044010;Bch02G044190;Bch03G004010;Bch03G004270;Bch03G009470;Bch03G010400;Bch03G020430;Bch03G037800;Bch03G038010;Bch03G049230;Bch03G049680;Bch03G052400;Bch03G061660;Bch04G001610;Bch04G002930;Bch04G007590;Bch04G008260;Bch04G030390;Bch05G009590;Bch05G019170;Bch05G020020;Bch05G041…
Biological Process	GO:0009205	purine ribonucleoside triphosphate metabolic process	62	798	2.4098e-11	7.78697e-10	Bch01G006980;Bch01G011050;Bch01G024400;Bch01G044130;Bch01G044540;Bch02G003140;Bch02G003580;Bch02G008580;Bch02G009960;Bch02G044010;Bch02G044190;Bch03G004010;Bch03G004270;Bch03G009470;Bch03G010400;Bch03G020430;Bch03G037800;Bch03G038010;Bch03G049230;Bch03G049680;Bch03G052400;Bch03G061660;Bch04G001610;Bch04G002930;Bch04G007590;Bch04G008260;Bch04G030390;Bch05G009590;Bch05G019170;Bch05G020020;Bch05G041…
Biological Process	GO:0009059	macromolecule biosynthetic process	343	8272	2.59284e-11	8.21732e-10	Bch01G000130;Bch01G000390;Bch01G001270;Bch01G003890;Bch01G005640;Bch01G006120;Bch01G006460;Bch01G006720;Bch01G009760;Bch01G016570;Bch01G018860;Bch01G019200;Bch01G021400;Bch01G021560;Bch01G024400;Bch01G025610;Bch01G026290;Bch01G041630;Bch01G043860;Bch01G044530;Bch01G045220;Bch01G045750;Bch01G047410;Bch01G047440;Bch01G047580;Bch01G047920;Bch01G048920;Bch01G049390;Bch01G049790;Bch01G049890;Bch01G050…
Biological Process	GO:0009199	ribonucleoside triphosphate metabolic process	62	805	3.45556e-11	1.07448e-09	Bch01G006980;Bch01G011050;Bch01G024400;Bch01G044130;Bch01G044540;Bch02G003140;Bch02G003580;Bch02G008580;Bch02G009960;Bch02G044010;Bch02G044190;Bch03G004010;Bch03G004270;Bch03G009470;Bch03G010400;Bch03G020430;Bch03G037800;Bch03G038010;Bch03G049230;Bch03G049680;Bch03G052400;Bch03G061660;Bch04G001610;Bch04G002930;Bch04G007590;Bch04G008260;Bch04G030390;Bch05G009590;Bch05G019170;Bch05G020020;Bch05G041…
Biological Process	GO:1901566	organonitrogen compound biosynthetic process	185	3782	3.5226e-11	1.07504e-09	Bch01G003890;Bch01G010720;Bch01G018860;Bch01G021400;Bch01G024640;Bch01G025610;Bch01G026290;Bch01G034850;Bch01G037620;Bch01G038530;Bch01G043860;Bch01G045220;Bch01G047410;Bch01G047580;Bch01G049390;Bch01G049790;Bch01G049890;Bch02G001040;Bch02G003140;Bch02G006430;Bch02G008040;Bch02G008640;Bch02G009700;Bch02G009960;Bch02G011830;Bch02G014110;Bch02G019890;Bch02G020120;Bch02G028420;Bch02G032520;Bch02G037…
Biological Process	GO:0009141	nucleoside triphosphate metabolic process	62	809	4.23615e-11	1.2693e-09	Bch01G006980;Bch01G011050;Bch01G024400;Bch01G044130;Bch01G044540;Bch02G003140;Bch02G003580;Bch02G008580;Bch02G009960;Bch02G044010;Bch02G044190;Bch03G004010;Bch03G004270;Bch03G009470;Bch03G010400;Bch03G020430;Bch03G037800;Bch03G038010;Bch03G049230;Bch03G049680;Bch03G052400;Bch03G061660;Bch04G001610;Bch04G002930;Bch04G007590;Bch04G008260;Bch04G030390;Bch05G009590;Bch05G019170;Bch05G020020;Bch05G041…
Biological Process	GO:0046128	purine ribonucleoside metabolic process	65	872	4.58789e-11	1.34872e-09	Bch01G006980;Bch01G011050;Bch01G024400;Bch01G044130;Bch01G044540;Bch02G003140;Bch02G003580;Bch02G008580;Bch02G008640;Bch02G009960;Bch02G044010;Bch02G044190;Bch03G004010;Bch03G004270;Bch03G009470;Bch03G009510;Bch03G010400;Bch03G020430;Bch03G037800;Bch03G038010;Bch03G049230;Bch03G049680;Bch03G052400;Bch03G061660;Bch04G001610;Bch04G002930;Bch04G007590;Bch04G008260;Bch04G030390;Bch05G009590;Bch05G019…
Biological Process	GO:0046483	heterocycle metabolic process	404	10174	4.66485e-11	1.34872e-09	Bch01G000130;Bch01G001270;Bch01G003890;Bch01G005520;Bch01G006460;Bch01G006720;Bch01G006980;Bch01G010720;Bch01G011050;Bch01G016570;Bch01G018790;Bch01G018860;Bch01G019200;Bch01G021400;Bch01G021560;Bch01G024400;Bch01G024640;Bch01G025610;Bch01G026290;Bch01G034850;Bch01G037620;Bch01G038530;Bch01G038820;Bch01G041630;Bch01G044130;Bch01G044530;Bch01G044540;Bch01G045220;Bch01G047410;Bch01G047440;Bch01G047…
Biological Process	GO:0042278	purine nucleoside metabolic process	65	875	5.30373e-11	1.50699e-09	Bch01G006980;Bch01G011050;Bch01G024400;Bch01G044130;Bch01G044540;Bch02G003140;Bch02G003580;Bch02G008580;Bch02G008640;Bch02G009960;Bch02G044010;Bch02G044190;Bch03G004010;Bch03G004270;Bch03G009470;Bch03G009510;Bch03G010400;Bch03G020430;Bch03G037800;Bch03G038010;Bch03G049230;Bch03G049680;Bch03G052400;Bch03G061660;Bch04G001610;Bch04G002930;Bch04G007590;Bch04G008260;Bch04G030390;Bch05G009590;Bch05G019…
Biological Process	GO:0009150	purine ribonucleotide metabolic process	65	879	6.42657e-11	1.79508e-09	Bch01G006980;Bch01G010720;Bch01G011050;Bch01G024400;Bch01G044130;Bch01G044540;Bch02G003140;Bch02G003580;Bch02G008580;Bch02G009960;Bch02G044010;Bch02G044190;Bch03G004010;Bch03G004270;Bch03G009470;Bch03G010400;Bch03G020430;Bch03G037800;Bch03G038010;Bch03G049230;Bch03G049680;Bch03G052190;Bch03G052400;Bch03G061660;Bch04G001610;Bch04G002930;Bch04G007590;Bch04G008260;Bch04G030390;Bch05G009590;Bch05G019…
Biological Process	GO:0044249	cellular biosynthetic process	469	12257	7.23171e-11	1.98631e-09	Bch01G000130;Bch01G001270;Bch01G003890;Bch01G005520;Bch01G005640;Bch01G006120;Bch01G006460;Bch01G006720;Bch01G009650;Bch01G009760;Bch01G010720;Bch01G016570;Bch01G018860;Bch01G019200;Bch01G021400;Bch01G021560;Bch01G024400;Bch01G024640;Bch01G025610;Bch01G026290;Bch01G034850;Bch01G037620;Bch01G038530;Bch01G041630;Bch01G043420;Bch01G043860;Bch01G044530;Bch01G044540;Bch01G045220;Bch01G045750;Bch01G046…
Biological Process	GO:0034645	cellular macromolecule biosynthetic process	334	8081	9.08922e-11	2.45558e-09	Bch01G000130;Bch01G001270;Bch01G003890;Bch01G005640;Bch01G006120;Bch01G006460;Bch01G006720;Bch01G009760;Bch01G016570;Bch01G018860;Bch01G019200;Bch01G021400;Bch01G021560;Bch01G024400;Bch01G025610;Bch01G026290;Bch01G041630;Bch01G043860;Bch01G044530;Bch01G045220;Bch01G045750;Bch01G047410;Bch01G047440;Bch01G047580;Bch01G047920;Bch01G048920;Bch01G049390;Bch01G049790;Bch01G049890;Bch01G050910;Bch01G051…
Biological Process	GO:0046686	response to cadmium ion	80	1217	1.23741e-10	3.28913e-09	Bch01G006980;Bch01G011050;Bch01G024400;Bch01G044130;Bch01G044540;Bch01G047580;Bch01G051480;Bch02G003580;Bch02G008040;Bch02G009960;Bch02G011930;Bch02G015100;Bch02G044010;Bch02G047670;Bch03G004010;Bch03G004270;Bch03G008860;Bch03G010400;Bch03G011800;Bch03G014480;Bch03G020430;Bch03G033240;Bch03G036660;Bch03G037800;Bch03G038010;Bch03G049230;Bch03G052400;Bch03G061660;Bch04G001610;Bch04G002930;Bch04G007…
Biological Process	GO:0006096	glycolytic process	49	574	1.32418e-10	3.40977e-09	Bch01G006980;Bch01G011050;Bch01G024400;Bch01G044130;Bch01G044540;Bch02G003580;Bch02G009960;Bch02G044010;Bch03G004270;Bch03G010400;Bch03G020430;Bch03G037800;Bch03G038010;Bch03G049230;Bch03G052400;Bch03G061660;Bch04G001610;Bch04G002930;Bch04G007590;Bch04G030390;Bch05G009590;Bch05G019170;Bch05G020020;Bch05G041000;Bch05G041490;Bch06G001390;Bch06G002370;Bch06G012030;Bch06G014760;Bch06G043930;Bch07G023…
Biological Process	GO:0006757	ATP generation from ADP	49	574	1.32418e-10	3.40977e-09	Bch01G006980;Bch01G011050;Bch01G024400;Bch01G044130;Bch01G044540;Bch02G003580;Bch02G009960;Bch02G044010;Bch03G004270;Bch03G010400;Bch03G020430;Bch03G037800;Bch03G038010;Bch03G049230;Bch03G052400;Bch03G061660;Bch04G001610;Bch04G002930;Bch04G007590;Bch04G030390;Bch05G009590;Bch05G019170;Bch05G020020;Bch05G041000;Bch05G041490;Bch06G001390;Bch06G002370;Bch06G012030;Bch06G014760;Bch06G043930;Bch07G023…
Biological Process	GO:0010498	proteasomal protein catabolic process	44	483	1.51461e-10	3.84013e-09	Bch01G006980;Bch01G016570;Bch01G038530;Bch01G048470;Bch02G000950;Bch02G003580;Bch02G007400;Bch02G010060;Bch02G010700;Bch02G012920;Bch02G014470;Bch02G047670;Bch03G001170;Bch03G004270;Bch03G008390;Bch03G010510;Bch03G010940;Bch03G012650;Bch03G021040;Bch03G022700;Bch03G035500;Bch03G056430;Bch03G061660;Bch04G001610;Bch04G027640;Bch04G031110;Bch04G032490;Bch05G006600;Bch05G008610;Bch05G013030;Bch05G045…
Biological Process	GO:0009060	aerobic respiration	23	150	2.08794e-10	5.21353e-09	Bch01G044540;Bch02G000950;Bch02G015100;Bch02G044010;Bch02G044190;Bch03G001170;Bch03G014480;Bch03G038010;Bch05G019170;Bch05G020020;Bch05G041000;Bch06G001390;Bch06G002370;Bch06G012030;Bch06G043750;Bch06G043930;Bch08G005190;Bch08G005970;Bch08G034470;Bch09G003500;Bch09G066440;Bch10G014520;Bch10G036310
Biological Process	GO:0006165	nucleoside diphosphate phosphorylation	49	582	2.13061e-10	5.24067e-09	Bch01G006980;Bch01G011050;Bch01G024400;Bch01G044130;Bch01G044540;Bch02G003580;Bch02G009960;Bch02G044010;Bch03G004270;Bch03G010400;Bch03G020430;Bch03G037800;Bch03G038010;Bch03G049230;Bch03G052400;Bch03G061660;Bch04G001610;Bch04G002930;Bch04G007590;Bch04G030390;Bch05G009590;Bch05G019170;Bch05G020020;Bch05G041000;Bch05G041490;Bch06G001390;Bch06G002370;Bch06G012030;Bch06G014760;Bch06G043930;Bch07G023…
Biological Process	GO:0009119	ribonucleoside metabolic process	65	906	2.26266e-10	5.48363e-09	Bch01G006980;Bch01G011050;Bch01G024400;Bch01G044130;Bch01G044540;Bch02G003140;Bch02G003580;Bch02G008580;Bch02G008640;Bch02G009960;Bch02G044010;Bch02G044190;Bch03G004010;Bch03G004270;Bch03G009470;Bch03G009510;Bch03G010400;Bch03G020430;Bch03G037800;Bch03G038010;Bch03G049230;Bch03G049680;Bch03G052400;Bch03G061660;Bch04G001610;Bch04G002930;Bch04G007590;Bch04G008260;Bch04G030390;Bch05G009590;Bch05G019…
Biological Process	GO:0009944	polarity specification of adaxial/abaxial axis	24	167	3.34888e-10	7.99848e-09	Bch01G001270;Bch02G001170;Bch02G005280;Bch02G007140;Bch02G011610;Bch02G020530;Bch03G001380;Bch03G006120;Bch03G008130;Bch03G011550;Bch03G067230;Bch06G016650;Bch06G017630;Bch07G017720;Bch07G018330;Bch07G034310;Bch07G037130;Bch08G025520;Bch08G031950;Bch08G032390;Bch10G020640;Bch10G026190;Bch10G028630;Bch10G036090
Biological Process	GO:0044238	primary metabolic process	647	18346	3.49063e-10	8.10427e-09	Bch01G000130;Bch01G000250;Bch01G000390;Bch01G001270;Bch01G003840;Bch01G003890;Bch01G005640;Bch01G006120;Bch01G006460;Bch01G006720;Bch01G006980;Bch01G009550;Bch01G009650;Bch01G009760;Bch01G010720;Bch01G011050;Bch01G011470;Bch01G016570;Bch01G017900;Bch01G018790;Bch01G018860;Bch01G019200;Bch01G019420;Bch01G021400;Bch01G021560;Bch01G024400;Bch01G024640;Bch01G025610;Bch01G026290;Bch01G034850;Bch01G035…
Biological Process	GO:0040007	growth	120	2195	3.49152e-10	8.10427e-09	Bch01G000250;Bch01G000390;Bch01G003840;Bch01G005640;Bch01G006490;Bch01G007990;Bch01G009760;Bch01G011050;Bch01G016570;Bch01G024400;Bch01G034730;Bch01G046990;Bch01G051470;Bch02G000950;Bch02G001170;Bch02G002590;Bch02G003580;Bch02G004900;Bch02G005280;Bch02G006640;Bch02G007400;Bch02G009730;Bch02G011610;Bch02G012920;Bch02G014470;Bch02G015160;Bch02G020530;Bch02G021360;Bch02G023010;Bch02G025870;Bch02G047…
Biological Process	GO:0009056	catabolic process	185	3890	3.59728e-10	8.23378e-09	Bch01G003840;Bch01G006980;Bch01G009650;Bch01G011050;Bch01G016570;Bch01G022240;Bch01G024400;Bch01G034850;Bch01G038530;Bch01G038600;Bch01G041300;Bch01G044130;Bch01G044160;Bch01G044540;Bch01G044710;Bch01G046990;Bch01G048470;Bch01G049070;Bch02G000530;Bch02G000950;Bch02G002240;Bch02G003580;Bch02G007400;Bch02G009730;Bch02G009960;Bch02G010010;Bch02G010060;Bch02G010700;Bch02G012920;Bch02G014470;Bch02G016…
Biological Process	GO:0009135	purine nucleoside diphosphate metabolic process	49	592	3.80662e-10	8.25436e-09	Bch01G006980;Bch01G011050;Bch01G024400;Bch01G044130;Bch01G044540;Bch02G003580;Bch02G009960;Bch02G044010;Bch03G004270;Bch03G010400;Bch03G020430;Bch03G037800;Bch03G038010;Bch03G049230;Bch03G052400;Bch03G061660;Bch04G001610;Bch04G002930;Bch04G007590;Bch04G030390;Bch05G009590;Bch05G019170;Bch05G020020;Bch05G041000;Bch05G041490;Bch06G001390;Bch06G002370;Bch06G012030;Bch06G014760;Bch06G043930;Bch07G023…
Biological Process	GO:0009179	purine ribonucleoside diphosphate metabolic process	49	592	3.80662e-10	8.25436e-09	Bch01G006980;Bch01G011050;Bch01G024400;Bch01G044130;Bch01G044540;Bch02G003580;Bch02G009960;Bch02G044010;Bch03G004270;Bch03G010400;Bch03G020430;Bch03G037800;Bch03G038010;Bch03G049230;Bch03G052400;Bch03G061660;Bch04G001610;Bch04G002930;Bch04G007590;Bch04G030390;Bch05G009590;Bch05G019170;Bch05G020020;Bch05G041000;Bch05G041490;Bch06G001390;Bch06G002370;Bch06G012030;Bch06G014760;Bch06G043930;Bch07G023…
Biological Process	GO:0009185	ribonucleoside diphosphate metabolic process	49	592	3.80662e-10	8.25436e-09	Bch01G006980;Bch01G011050;Bch01G024400;Bch01G044130;Bch01G044540;Bch02G003580;Bch02G009960;Bch02G044010;Bch03G004270;Bch03G010400;Bch03G020430;Bch03G037800;Bch03G038010;Bch03G049230;Bch03G052400;Bch03G061660;Bch04G001610;Bch04G002930;Bch04G007590;Bch04G030390;Bch05G009590;Bch05G019170;Bch05G020020;Bch05G041000;Bch05G041490;Bch06G001390;Bch06G002370;Bch06G012030;Bch06G014760;Bch06G043930;Bch07G023…
Biological Process	GO:0046031	ADP metabolic process	49	592	3.80662e-10	8.25436e-09	Bch01G006980;Bch01G011050;Bch01G024400;Bch01G044130;Bch01G044540;Bch02G003580;Bch02G009960;Bch02G044010;Bch03G004270;Bch03G010400;Bch03G020430;Bch03G037800;Bch03G038010;Bch03G049230;Bch03G052400;Bch03G061660;Bch04G001610;Bch04G002930;Bch04G007590;Bch04G030390;Bch05G009590;Bch05G019170;Bch05G020020;Bch05G041000;Bch05G041490;Bch06G001390;Bch06G002370;Bch06G012030;Bch06G014760;Bch06G043930;Bch07G023…
Biological Process	GO:0046939	nucleotide phosphorylation	49	593	4.03065e-10	8.62665e-09	Bch01G006980;Bch01G011050;Bch01G024400;Bch01G044130;Bch01G044540;Bch02G003580;Bch02G009960;Bch02G044010;Bch03G004270;Bch03G010400;Bch03G020430;Bch03G037800;Bch03G038010;Bch03G049230;Bch03G052400;Bch03G061660;Bch04G001610;Bch04G002930;Bch04G007590;Bch04G030390;Bch05G009590;Bch05G019170;Bch05G020020;Bch05G041000;Bch05G041490;Bch06G001390;Bch06G002370;Bch06G012030;Bch06G014760;Bch06G043930;Bch07G023…
Biological Process	GO:1901576	organic substance biosynthetic process	482	12806	4.2714e-10	9.0247e-09	Bch01G000130;Bch01G000390;Bch01G001270;Bch01G003890;Bch01G005640;Bch01G006120;Bch01G006460;Bch01G006720;Bch01G009760;Bch01G010720;Bch01G016570;Bch01G018860;Bch01G019200;Bch01G019420;Bch01G021400;Bch01G021560;Bch01G024400;Bch01G024640;Bch01G025610;Bch01G026290;Bch01G034850;Bch01G035330;Bch01G037620;Bch01G038530;Bch01G041630;Bch01G043860;Bch01G044130;Bch01G044530;Bch01G045220;Bch01G045750;Bch01G047…
Biological Process	GO:0065001	specification of axis polarity	24	170	4.86151e-10	1.01415e-08	Bch01G001270;Bch02G001170;Bch02G005280;Bch02G007140;Bch02G011610;Bch02G020530;Bch03G001380;Bch03G006120;Bch03G008130;Bch03G011550;Bch03G067230;Bch06G016650;Bch06G017630;Bch07G017720;Bch07G018330;Bch07G034310;Bch07G037130;Bch08G025520;Bch08G031950;Bch08G032390;Bch10G020640;Bch10G026190;Bch10G028630;Bch10G036090
Biological Process	GO:0060560	developmental growth involved in morphogenesis	86	1393	5.42722e-10	1.11801e-08	Bch01G000250;Bch01G000390;Bch01G003840;Bch01G007990;Bch01G009760;Bch01G011050;Bch01G016570;Bch01G024400;Bch01G046990;Bch02G000950;Bch02G002590;Bch02G003580;Bch02G004900;Bch02G007400;Bch02G009730;Bch02G012920;Bch02G014470;Bch02G015160;Bch02G021360;Bch02G025870;Bch03G001170;Bch03G003170;Bch03G004270;Bch03G005580;Bch03G008390;Bch03G010230;Bch03G012650;Bch03G014530;Bch03G017850;Bch03G021040;Bch03G022…
Biological Process	GO:0032259	methylation	89	1466	6.11324e-10	1.24378e-08	Bch01G001270;Bch01G003890;Bch01G018860;Bch01G021400;Bch01G025610;Bch01G026290;Bch01G038530;Bch01G047410;Bch01G047580;Bch01G049390;Bch01G049890;Bch02G006430;Bch02G010700;Bch02G011830;Bch02G019890;Bch02G037760;Bch02G049490;Bch03G007190;Bch03G007760;Bch03G010940;Bch03G011750;Bch03G034330;Bch03G034680;Bch03G036470;Bch03G036660;Bch03G042010;Bch03G048420;Bch03G050960;Bch03G058020;Bch03G064720;Bch03G067…
Biological Process	GO:0072521	purine-containing compound metabolic process	68	996	6.95425e-10	1.39763e-08	Bch01G006980;Bch01G010720;Bch01G011050;Bch01G024400;Bch01G044130;Bch01G044540;Bch02G003140;Bch02G003580;Bch02G008580;Bch02G008640;Bch02G009960;Bch02G044010;Bch02G044190;Bch03G004010;Bch03G004270;Bch03G009470;Bch03G009510;Bch03G010400;Bch03G020430;Bch03G037800;Bch03G038010;Bch03G049230;Bch03G049680;Bch03G052190;Bch03G052400;Bch03G061660;Bch04G001610;Bch04G002930;Bch04G007590;Bch04G008260;Bch04G030…
Biological Process	GO:0009132	nucleoside diphosphate metabolic process	49	603	7.08175e-10	1.40494e-08	Bch01G006980;Bch01G011050;Bch01G024400;Bch01G044130;Bch01G044540;Bch02G003580;Bch02G009960;Bch02G044010;Bch03G004270;Bch03G010400;Bch03G020430;Bch03G037800;Bch03G038010;Bch03G049230;Bch03G052400;Bch03G061660;Bch04G001610;Bch04G002930;Bch04G007590;Bch04G030390;Bch05G009590;Bch05G019170;Bch05G020020;Bch05G041000;Bch05G041490;Bch06G001390;Bch06G002370;Bch06G012030;Bch06G014760;Bch06G043930;Bch07G023…
Biological Process	GO:0009116	nucleoside metabolic process	65	932	7.1669e-10	1.40494e-08	Bch01G006980;Bch01G011050;Bch01G024400;Bch01G044130;Bch01G044540;Bch02G003140;Bch02G003580;Bch02G008580;Bch02G008640;Bch02G009960;Bch02G044010;Bch02G044190;Bch03G004010;Bch03G004270;Bch03G009470;Bch03G009510;Bch03G010400;Bch03G020430;Bch03G037800;Bch03G038010;Bch03G049230;Bch03G049680;Bch03G052400;Bch03G061660;Bch04G001610;Bch04G002930;Bch04G007590;Bch04G008260;Bch04G030390;Bch05G009590;Bch05G019…
Biological Process	GO:0044271	cellular nitrogen compound biosynthetic process	309	7468	7.24636e-10	1.40494e-08	Bch01G000130;Bch01G001270;Bch01G003890;Bch01G006460;Bch01G006720;Bch01G010720;Bch01G018860;Bch01G019200;Bch01G021400;Bch01G021560;Bch01G025610;Bch01G026290;Bch01G034850;Bch01G037620;Bch01G038530;Bch01G041630;Bch01G043860;Bch01G044530;Bch01G045220;Bch01G047410;Bch01G047440;Bch01G047580;Bch01G048920;Bch01G049390;Bch01G049790;Bch01G049890;Bch01G050910;Bch02G001170;Bch02G003140;Bch02G005020;Bch02G006…
Biological Process	GO:0009943	adaxial/abaxial axis specification	24	176	9.98612e-10	1.91362e-08	Bch01G001270;Bch02G001170;Bch02G005280;Bch02G007140;Bch02G011610;Bch02G020530;Bch03G001380;Bch03G006120;Bch03G008130;Bch03G011550;Bch03G067230;Bch06G016650;Bch06G017630;Bch07G017720;Bch07G018330;Bch07G034310;Bch07G037130;Bch08G025520;Bch08G031950;Bch08G032390;Bch10G020640;Bch10G026190;Bch10G028630;Bch10G036090
Biological Process	GO:0006163	purine nucleotide metabolic process	65	949	1.47841e-09	2.80049e-08	Bch01G006980;Bch01G010720;Bch01G011050;Bch01G024400;Bch01G044130;Bch01G044540;Bch02G003140;Bch02G003580;Bch02G008580;Bch02G009960;Bch02G044010;Bch02G044190;Bch03G004010;Bch03G004270;Bch03G009470;Bch03G010400;Bch03G020430;Bch03G037800;Bch03G038010;Bch03G049230;Bch03G049680;Bch03G052190;Bch03G052400;Bch03G061660;Bch04G001610;Bch04G002930;Bch04G007590;Bch04G008260;Bch04G030390;Bch05G009590;Bch05G019…
Biological Process	GO:0034622	cellular macromolecular complex assembly	92	1567	1.65586e-09	3.10098e-08	Bch01G006980;Bch01G009650;Bch01G016570;Bch01G044540;Bch01G048470;Bch02G000950;Bch02G003580;Bch02G005280;Bch02G007400;Bch02G011810;Bch02G012920;Bch02G014470;Bch02G020120;Bch02G028420;Bch02G032520;Bch02G044010;Bch02G047580;Bch02G047670;Bch03G001170;Bch03G004270;Bch03G006120;Bch03G008390;Bch03G011740;Bch03G012650;Bch03G018000;Bch03G026650;Bch03G026720;Bch03G029670;Bch03G035500;Bch03G038010;Bch03G049…
Biological Process	GO:0042775	mitochondrial ATP synthesis coupled electron transport	11	35	4.42017e-09	8.18477e-08	Bch02G008580;Bch02G044010;Bch02G044190;Bch03G009470;Bch06G012030;Bch06G043750;Bch08G034470;Bch09G003420;Bch09G003500;Bch09G066440;Bch10G024270
Biological Process	GO:0000902	cell morphogenesis	90	1555	5.03882e-09	9.22664e-08	Bch01G000250;Bch01G000390;Bch01G005640;Bch01G009760;Bch01G016570;Bch01G024400;Bch01G034730;Bch01G046990;Bch02G002590;Bch02G003580;Bch02G004900;Bch02G005280;Bch02G007400;Bch02G009730;Bch02G012920;Bch02G014470;Bch02G015160;Bch02G021360;Bch02G025870;Bch02G047670;Bch03G003170;Bch03G004270;Bch03G005580;Bch03G006120;Bch03G008390;Bch03G010230;Bch03G012650;Bch03G014530;Bch03G017850;Bch03G022530;Bch03G026…
Biological Process	GO:0071840	cellular component organization or biogenesis	330	8236	5.44599e-09	9.86263e-08	Bch01G000250;Bch01G000390;Bch01G001270;Bch01G003840;Bch01G005640;Bch01G006460;Bch01G006490;Bch01G006980;Bch01G007990;Bch01G009650;Bch01G009760;Bch01G011050;Bch01G016570;Bch01G017900;Bch01G018860;Bch01G021400;Bch01G024400;Bch01G024640;Bch01G026290;Bch01G034730;Bch01G037030;Bch01G038530;Bch01G044130;Bch01G044540;Bch01G045220;Bch01G045380;Bch01G046990;Bch01G047410;Bch01G047580;Bch01G047920;Bch01G048…
Biological Process	GO:0016049	cell growth	96	1711	7.04081e-09	1.26122e-07	Bch01G000250;Bch01G000390;Bch01G003840;Bch01G005640;Bch01G007990;Bch01G009760;Bch01G011050;Bch01G016570;Bch01G024400;Bch01G034730;Bch01G046990;Bch02G000950;Bch02G002590;Bch02G003580;Bch02G004900;Bch02G006640;Bch02G007400;Bch02G009730;Bch02G012920;Bch02G014470;Bch02G015160;Bch02G021360;Bch02G025870;Bch02G047670;Bch03G001170;Bch03G003170;Bch03G004270;Bch03G005580;Bch03G007470;Bch03G008390;Bch03G010…
Biological Process	GO:0043161	proteasome-mediated ubiquitin-dependent protein catabolic process	30	290	7.20598e-09	1.27693e-07	Bch01G006980;Bch01G016570;Bch01G048470;Bch02G000950;Bch02G003580;Bch02G012920;Bch02G014470;Bch03G001170;Bch03G004270;Bch03G012650;Bch03G022700;Bch03G035500;Bch03G056430;Bch03G061660;Bch04G001610;Bch04G027640;Bch04G032490;Bch05G006600;Bch05G013030;Bch05G045220;Bch07G013470;Bch07G027150;Bch08G021250;Bch08G024030;Bch08G028080;Bch09G041510;Bch09G057930;Bch10G018680;Bch10G031220;Bch10G036310
Biological Process	GO:0009798	axis specification	24	196	8.83316e-09	1.53232e-07	Bch01G001270;Bch02G001170;Bch02G005280;Bch02G007140;Bch02G011610;Bch02G020530;Bch03G001380;Bch03G006120;Bch03G008130;Bch03G011550;Bch03G067230;Bch06G016650;Bch06G017630;Bch07G017720;Bch07G018330;Bch07G034310;Bch07G037130;Bch08G025520;Bch08G031950;Bch08G032390;Bch10G020640;Bch10G026190;Bch10G028630;Bch10G036090
Biological Process	GO:0009955	adaxial/abaxial pattern specification	24	196	8.83316e-09	1.53232e-07	Bch01G001270;Bch02G001170;Bch02G005280;Bch02G007140;Bch02G011610;Bch02G020530;Bch03G001380;Bch03G006120;Bch03G008130;Bch03G011550;Bch03G067230;Bch06G016650;Bch06G017630;Bch07G017720;Bch07G018330;Bch07G034310;Bch07G037130;Bch08G025520;Bch08G031950;Bch08G032390;Bch10G020640;Bch10G026190;Bch10G028630;Bch10G036090
Biological Process	GO:0019693	ribose phosphate metabolic process	86	1486	1.14073e-08	1.95637e-07	Bch01G006980;Bch01G010720;Bch01G011050;Bch01G021400;Bch01G024400;Bch01G038530;Bch01G044130;Bch01G044540;Bch01G049890;Bch02G003140;Bch02G003580;Bch02G005770;Bch02G008580;Bch02G009960;Bch02G044010;Bch02G044190;Bch03G004010;Bch03G004270;Bch03G006570;Bch03G009470;Bch03G010400;Bch03G020430;Bch03G034330;Bch03G037800;Bch03G038010;Bch03G049230;Bch03G049680;Bch03G050960;Bch03G052190;Bch03G052400;Bch03G057…
Biological Process	GO:0009651	response to salt stress	102	1876	1.1515e-08	1.95637e-07	Bch01G003840;Bch01G006980;Bch01G011050;Bch01G017900;Bch01G024400;Bch01G034730;Bch01G041630;Bch01G044130;Bch01G047580;Bch01G049070;Bch01G051470;Bch01G051480;Bch02G003580;Bch02G005770;Bch02G008040;Bch02G009680;Bch02G009960;Bch02G011930;Bch02G013090;Bch02G024500;Bch02G025870;Bch02G044010;Bch02G047580;Bch02G047670;Bch03G004270;Bch03G006570;Bch03G008860;Bch03G010200;Bch03G010400;Bch03G011800;Bch03G012…
Biological Process	GO:0006461	protein complex assembly	92	1633	1.23014e-08	2.06864e-07	Bch01G006490;Bch01G006980;Bch01G009650;Bch01G016570;Bch01G044540;Bch01G048470;Bch02G000950;Bch02G003580;Bch02G005280;Bch02G007400;Bch02G011810;Bch02G012920;Bch02G014470;Bch02G020120;Bch02G028420;Bch02G044010;Bch02G047580;Bch02G047670;Bch03G001170;Bch03G004270;Bch03G006120;Bch03G008390;Bch03G011740;Bch03G012650;Bch03G018000;Bch03G026650;Bch03G026720;Bch03G035500;Bch03G038010;Bch03G049680;Bch03G056…
Biological Process	GO:0010038	response to metal ion	86	1490	1.28939e-08	2.14638e-07	Bch01G006980;Bch01G011050;Bch01G024400;Bch01G044130;Bch01G044540;Bch01G047580;Bch01G047920;Bch01G051480;Bch02G003580;Bch02G008040;Bch02G009960;Bch02G011930;Bch02G015100;Bch02G044010;Bch02G047670;Bch02G052330;Bch03G004010;Bch03G004270;Bch03G008860;Bch03G010400;Bch03G011800;Bch03G014480;Bch03G020430;Bch03G033240;Bch03G036190;Bch03G036660;Bch03G037800;Bch03G038010;Bch03G049230;Bch03G052400;Bch03G061…
Biological Process	GO:0070271	protein complex biogenesis	92	1636	1.34222e-08	2.21198e-07	Bch01G006490;Bch01G006980;Bch01G009650;Bch01G016570;Bch01G044540;Bch01G048470;Bch02G000950;Bch02G003580;Bch02G005280;Bch02G007400;Bch02G011810;Bch02G012920;Bch02G014470;Bch02G020120;Bch02G028420;Bch02G044010;Bch02G047580;Bch02G047670;Bch03G001170;Bch03G004270;Bch03G006120;Bch03G008390;Bch03G011740;Bch03G012650;Bch03G018000;Bch03G026650;Bch03G026720;Bch03G035500;Bch03G038010;Bch03G049680;Bch03G056…
Biological Process	GO:0071822	protein complex subunit organization	98	1796	1.93172e-08	3.15195e-07	Bch01G006490;Bch01G006980;Bch01G007990;Bch01G009650;Bch01G016570;Bch01G044540;Bch01G048470;Bch02G000950;Bch02G003580;Bch02G005280;Bch02G007400;Bch02G011790;Bch02G011810;Bch02G012920;Bch02G014470;Bch02G020120;Bch02G028420;Bch02G044010;Bch02G047580;Bch02G047670;Bch03G001170;Bch03G004270;Bch03G006120;Bch03G008390;Bch03G011720;Bch03G011740;Bch03G012650;Bch03G018000;Bch03G026650;Bch03G026720;Bch03G035…
Biological Process	GO:0065003	macromolecular complex assembly	95	1723	1.98191e-08	3.20215e-07	Bch01G006490;Bch01G006980;Bch01G009650;Bch01G016570;Bch01G044540;Bch01G048470;Bch02G000950;Bch02G003580;Bch02G005280;Bch02G007400;Bch02G011810;Bch02G012920;Bch02G014470;Bch02G020120;Bch02G028420;Bch02G032520;Bch02G044010;Bch02G047580;Bch02G047670;Bch03G001170;Bch03G004270;Bch03G006120;Bch03G008390;Bch03G011740;Bch03G012650;Bch03G018000;Bch03G026650;Bch03G026720;Bch03G029670;Bch03G035500;Bch03G038…
Biological Process	GO:0035966	response to topologically incorrect protein	59	887	2.46176e-08	3.93882e-07	Bch01G006980;Bch01G009650;Bch01G016570;Bch01G017900;Bch01G044530;Bch01G044540;Bch01G048470;Bch02G000950;Bch02G003580;Bch02G012920;Bch02G014470;Bch02G030730;Bch02G044010;Bch02G052330;Bch03G001170;Bch03G004270;Bch03G012650;Bch03G031370;Bch03G035500;Bch03G038000;Bch03G038010;Bch03G049680;Bch03G056430;Bch03G057470;Bch03G059070;Bch03G061660;Bch04G001610;Bch04G007590;Bch04G008260;Bch04G027640;Bch05G013…
Biological Process	GO:0009853	photorespiration	35	398	2.80206e-08	4.44019e-07	Bch01G009650;Bch01G044540;Bch02G003580;Bch02G008580;Bch02G012100;Bch02G012920;Bch02G044010;Bch03G004270;Bch03G009470;Bch03G011880;Bch03G012650;Bch03G020430;Bch03G038010;Bch03G049680;Bch03G059070;Bch04G007590;Bch04G008260;Bch04G030390;Bch05G009590;Bch05G041000;Bch06G012030;Bch06G043930;Bch07G015160;Bch07G023440;Bch08G022720;Bch08G029720;Bch08G034470;Bch09G044000;Bch09G050250;Bch09G050940;Bch09G066…
Biological Process	GO:0006970	response to osmotic stress	105	1991	3.28818e-08	5.16088e-07	Bch01G003840;Bch01G006980;Bch01G011050;Bch01G017900;Bch01G024400;Bch01G034730;Bch01G041630;Bch01G044130;Bch01G047580;Bch01G049070;Bch01G051470;Bch01G051480;Bch02G003580;Bch02G004790;Bch02G005770;Bch02G008040;Bch02G009680;Bch02G009960;Bch02G011930;Bch02G013090;Bch02G024500;Bch02G025870;Bch02G044010;Bch02G047580;Bch02G047670;Bch03G004270;Bch03G005480;Bch03G006570;Bch03G008860;Bch03G010200;Bch03G010…
Biological Process	GO:0006007	glucose catabolic process	25	226	3.41866e-08	5.31505e-07	Bch01G003840;Bch01G038600;Bch01G044710;Bch01G046990;Bch02G002240;Bch03G002800;Bch03G025260;Bch03G026270;Bch03G037020;Bch03G038200;Bch03G064790;Bch04G037280;Bch05G000620;Bch05G032970;Bch05G040790;Bch05G042850;Bch07G015160;Bch07G016180;Bch08G019110;Bch08G029720;Bch08G030840;Bch09G044000;Bch09G045850;Bch10G020320;Bch10G033480
Biological Process	GO:0006725	cellular aromatic compound metabolic process	405	10700	3.68068e-08	5.66893e-07	Bch01G000130;Bch01G001270;Bch01G003890;Bch01G005520;Bch01G006460;Bch01G006720;Bch01G006980;Bch01G010720;Bch01G011050;Bch01G016570;Bch01G018790;Bch01G018860;Bch01G019200;Bch01G021400;Bch01G021560;Bch01G024400;Bch01G024640;Bch01G025610;Bch01G026290;Bch01G034850;Bch01G037620;Bch01G038530;Bch01G038820;Bch01G041630;Bch01G044130;Bch01G044530;Bch01G044540;Bch01G045220;Bch01G047410;Bch01G047440;Bch01G047…
Biological Process	GO:0009117	nucleotide metabolic process	98	1821	3.78191e-08	5.77092e-07	Bch01G006980;Bch01G010720;Bch01G011050;Bch01G021400;Bch01G024400;Bch01G038530;Bch01G044130;Bch01G044540;Bch01G049890;Bch02G003140;Bch02G003580;Bch02G005770;Bch02G007400;Bch02G008580;Bch02G009960;Bch02G013170;Bch02G044010;Bch02G044190;Bch03G004010;Bch03G004270;Bch03G006570;Bch03G008390;Bch03G009470;Bch03G010400;Bch03G012800;Bch03G018000;Bch03G020430;Bch03G023000;Bch03G034330;Bch03G037800;Bch03G038…
Biological Process	GO:0055086	nucleobase-containing small molecule metabolic process	101	1899	4.09446e-08	6.19053e-07	Bch01G006980;Bch01G010720;Bch01G011050;Bch01G021400;Bch01G024400;Bch01G038530;Bch01G044130;Bch01G044540;Bch01G049890;Bch02G003140;Bch02G003580;Bch02G005770;Bch02G007400;Bch02G008580;Bch02G008640;Bch02G009960;Bch02G013170;Bch02G044010;Bch02G044190;Bch03G004010;Bch03G004270;Bch03G006570;Bch03G008390;Bch03G009470;Bch03G009510;Bch03G010400;Bch03G012800;Bch03G018000;Bch03G020430;Bch03G023000;Bch03G034…
Biological Process	GO:0006753	nucleoside phosphate metabolic process	98	1829	4.66914e-08	6.99521e-07	Bch01G006980;Bch01G010720;Bch01G011050;Bch01G021400;Bch01G024400;Bch01G038530;Bch01G044130;Bch01G044540;Bch01G049890;Bch02G003140;Bch02G003580;Bch02G005770;Bch02G007400;Bch02G008580;Bch02G009960;Bch02G013170;Bch02G044010;Bch02G044190;Bch03G004010;Bch03G004270;Bch03G006570;Bch03G008390;Bch03G009470;Bch03G010400;Bch03G012800;Bch03G018000;Bch03G020430;Bch03G023000;Bch03G034330;Bch03G037800;Bch03G038…
Biological Process	GO:0019320	hexose catabolic process	25	233	6.2493e-08	9.1954e-07	Bch01G003840;Bch01G038600;Bch01G044710;Bch01G046990;Bch02G002240;Bch03G002800;Bch03G025260;Bch03G026270;Bch03G037020;Bch03G038200;Bch03G064790;Bch04G037280;Bch05G000620;Bch05G032970;Bch05G040790;Bch05G042850;Bch07G015160;Bch07G016180;Bch08G019110;Bch08G029720;Bch08G030840;Bch09G044000;Bch09G045850;Bch10G020320;Bch10G033480
Biological Process	GO:0046365	monosaccharide catabolic process	25	233	6.2493e-08	9.1954e-07	Bch01G003840;Bch01G038600;Bch01G044710;Bch01G046990;Bch02G002240;Bch03G002800;Bch03G025260;Bch03G026270;Bch03G037020;Bch03G038200;Bch03G064790;Bch04G037280;Bch05G000620;Bch05G032970;Bch05G040790;Bch05G042850;Bch07G015160;Bch07G016180;Bch08G019110;Bch08G029720;Bch08G030840;Bch09G044000;Bch09G045850;Bch10G020320;Bch10G033480
Biological Process	GO:0009628	response to abiotic stimulus	247	5945	7.06736e-08	1.03071e-06	Bch01G000390;Bch01G003840;Bch01G006460;Bch01G006980;Bch01G011050;Bch01G016570;Bch01G017900;Bch01G019200;Bch01G022590;Bch01G024400;Bch01G025610;Bch01G034730;Bch01G036690;Bch01G038530;Bch01G038820;Bch01G041630;Bch01G043940;Bch01G044130;Bch01G044160;Bch01G044710;Bch01G047580;Bch01G049070;Bch01G049790;Bch01G050910;Bch01G051470;Bch01G051480;Bch02G003580;Bch02G003650;Bch02G004790;Bch02G005770;Bch02G005…
Biological Process	GO:0071704	organic substance metabolic process	672	19657	7.81841e-08	1.13024e-06	Bch01G000130;Bch01G000250;Bch01G000390;Bch01G001270;Bch01G003840;Bch01G003890;Bch01G005520;Bch01G005640;Bch01G006120;Bch01G006460;Bch01G006490;Bch01G006720;Bch01G006980;Bch01G009550;Bch01G009650;Bch01G009760;Bch01G010720;Bch01G011050;Bch01G011470;Bch01G016570;Bch01G017900;Bch01G018790;Bch01G018860;Bch01G019200;Bch01G019420;Bch01G021400;Bch01G021560;Bch01G024400;Bch01G024640;Bch01G025610;Bch01G026…
Biological Process	GO:0043623	cellular protein complex assembly	80	1412	9.33854e-08	1.33825e-06	Bch01G006980;Bch01G009650;Bch01G016570;Bch01G044540;Bch01G048470;Bch02G000950;Bch02G003580;Bch02G005280;Bch02G007400;Bch02G012920;Bch02G014470;Bch02G020120;Bch02G028420;Bch02G044010;Bch02G047670;Bch03G001170;Bch03G004270;Bch03G006120;Bch03G008390;Bch03G012650;Bch03G018000;Bch03G026650;Bch03G026720;Bch03G035500;Bch03G038010;Bch03G049680;Bch03G056430;Bch03G059070;Bch03G061660;Bch04G001610;Bch04G007…
Biological Process	GO:0009826	unidimensional cell growth	68	1128	9.48135e-08	1.34701e-06	Bch01G000250;Bch01G000390;Bch01G009760;Bch01G016570;Bch01G046990;Bch02G002590;Bch02G003580;Bch02G004900;Bch02G007400;Bch02G009730;Bch02G012920;Bch02G014470;Bch02G015160;Bch02G021360;Bch02G025870;Bch03G003170;Bch03G004270;Bch03G005580;Bch03G008390;Bch03G010230;Bch03G012650;Bch03G014530;Bch03G017850;Bch03G022530;Bch03G026120;Bch03G037020;Bch03G051310;Bch03G056430;Bch04G026580;Bch04G032330;Bch04G037…
Biological Process	GO:0032989	cellular component morphogenesis	90	1662	1.08728e-07	1.53148e-06	Bch01G000250;Bch01G000390;Bch01G005640;Bch01G009760;Bch01G016570;Bch01G024400;Bch01G034730;Bch01G046990;Bch02G002590;Bch02G003580;Bch02G004900;Bch02G005280;Bch02G007400;Bch02G009730;Bch02G012920;Bch02G014470;Bch02G015160;Bch02G021360;Bch02G025870;Bch02G047670;Bch03G003170;Bch03G004270;Bch03G005580;Bch03G006120;Bch03G008390;Bch03G010230;Bch03G012650;Bch03G014530;Bch03G017850;Bch03G022530;Bch03G026…
Biological Process	GO:0009987	cellular process	778	23595	1.43204e-07	2e-06	Bch01G000130;Bch01G000250;Bch01G000390;Bch01G001270;Bch01G002820;Bch01G003840;Bch01G003890;Bch01G005520;Bch01G005640;Bch01G006120;Bch01G006460;Bch01G006490;Bch01G006720;Bch01G006980;Bch01G007990;Bch01G009550;Bch01G009650;Bch01G009760;Bch01G010720;Bch01G011050;Bch01G016570;Bch01G017900;Bch01G018790;Bch01G018860;Bch01G019200;Bch01G021400;Bch01G021560;Bch01G022240;Bch01G022590;Bch01G024400;Bch01G024…
Biological Process	GO:0009729	detection of brassinosteroid stimulus	6	10	1.52755e-07	2.11546e-06	Bch01G000390;Bch01G011050;Bch03G052400;Bch06G051080;Bch08G016390;Bch08G026340
Biological Process	GO:0048588	developmental cell growth	64	1050	1.55143e-07	2.13063e-06	Bch01G000390;Bch01G003840;Bch01G007990;Bch01G009760;Bch01G011050;Bch01G016570;Bch01G024400;Bch01G046990;Bch02G000950;Bch02G002590;Bch02G004900;Bch02G007400;Bch02G012920;Bch02G015160;Bch02G021360;Bch02G025870;Bch03G001170;Bch03G003170;Bch03G005580;Bch03G008390;Bch03G012650;Bch03G014530;Bch03G017850;Bch03G021040;Bch03G026120;Bch03G037020;Bch03G049230;Bch03G051310;Bch03G052400;Bch03G056430;Bch03G060…
Biological Process	GO:0043094	cellular metabolic compound salvage	35	431	1.97106e-07	2.68454e-06	Bch01G009650;Bch01G044540;Bch02G003580;Bch02G008580;Bch02G012100;Bch02G012920;Bch02G044010;Bch03G004270;Bch03G009470;Bch03G011880;Bch03G012650;Bch03G020430;Bch03G038010;Bch03G049680;Bch03G059070;Bch04G007590;Bch04G008260;Bch04G030390;Bch05G009590;Bch05G041000;Bch06G012030;Bch06G043930;Bch07G015160;Bch07G023440;Bch08G022720;Bch08G029720;Bch08G034470;Bch09G044000;Bch09G050250;Bch09G050940;Bch09G066…
Biological Process	GO:0048638	regulation of developmental growth	43	610	4.31208e-07	5.82484e-06	Bch01G000250;Bch01G006490;Bch01G016570;Bch01G051470;Bch02G001170;Bch02G003580;Bch02G004900;Bch02G005280;Bch02G011610;Bch02G014470;Bch02G020530;Bch02G025870;Bch03G001380;Bch03G004270;Bch03G005580;Bch03G006120;Bch03G011550;Bch03G017850;Bch03G033260;Bch03G056430;Bch03G062080;Bch04G026580;Bch05G014440;Bch05G048370;Bch06G017630;Bch06G051220;Bch07G013470;Bch07G017720;Bch07G030850;Bch07G034310;Bch07G037…
Biological Process	GO:0072524	pyridine-containing compound metabolic process	58	945	4.8043e-07	6.43697e-06	Bch01G006980;Bch01G011050;Bch01G024400;Bch01G037620;Bch01G044130;Bch01G044540;Bch02G003580;Bch02G005770;Bch02G009960;Bch02G044010;Bch03G004270;Bch03G006570;Bch03G010400;Bch03G020430;Bch03G037800;Bch03G038010;Bch03G042530;Bch03G049230;Bch03G052400;Bch03G061660;Bch04G001610;Bch04G002930;Bch04G007590;Bch04G030390;Bch05G009590;Bch05G019170;Bch05G020020;Bch05G028580;Bch05G031410;Bch05G041000;Bch05G041…
Biological Process	GO:0019637	organophosphate metabolic process	127	2688	5.22327e-07	6.94189e-06	Bch01G006980;Bch01G010720;Bch01G011050;Bch01G021400;Bch01G024400;Bch01G037620;Bch01G038530;Bch01G041630;Bch01G044130;Bch01G044540;Bch01G045220;Bch01G049890;Bch02G001040;Bch02G003140;Bch02G003580;Bch02G005770;Bch02G007400;Bch02G008580;Bch02G009960;Bch02G010010;Bch02G013170;Bch02G044010;Bch02G044190;Bch03G001250;Bch03G004010;Bch03G004270;Bch03G006570;Bch03G008390;Bch03G009470;Bch03G010400;Bch03G010…
Biological Process	GO:0006099	tricarboxylic acid cycle	12	65	5.68569e-07	7.49602e-06	Bch02G000950;Bch02G015100;Bch02G044190;Bch03G001170;Bch03G014480;Bch05G019170;Bch06G001390;Bch06G043750;Bch08G005190;Bch09G003500;Bch10G014520;Bch10G036310
Biological Process	GO:0044712	single-organism catabolic process	122	2562	6.08041e-07	7.95278e-06	Bch01G003840;Bch01G006980;Bch01G011050;Bch01G016570;Bch01G022240;Bch01G024400;Bch01G034850;Bch01G038600;Bch01G041300;Bch01G044130;Bch01G044540;Bch01G044710;Bch01G046990;Bch01G048470;Bch02G000530;Bch02G002240;Bch02G003580;Bch02G009730;Bch02G009960;Bch02G010010;Bch02G012920;Bch02G044010;Bch02G052490;Bch03G000710;Bch03G002800;Bch03G004270;Bch03G010230;Bch03G010400;Bch03G010460;Bch03G012650;Bch03G017…
Biological Process	GO:0043412	macromolecule modification	234	5738	8.25573e-07	1.07129e-05	Bch01G000250;Bch01G000390;Bch01G001270;Bch01G003890;Bch01G005640;Bch01G009550;Bch01G009760;Bch01G011050;Bch01G016570;Bch01G017900;Bch01G018860;Bch01G021400;Bch01G024400;Bch01G025610;Bch01G026290;Bch01G038530;Bch01G044710;Bch01G045750;Bch01G047410;Bch01G047550;Bch01G047580;Bch01G049390;Bch01G049890;Bch02G000510;Bch02G000530;Bch02G003370;Bch02G003580;Bch02G004900;Bch02G005280;Bch02G005950;Bch02G006…
Biological Process	GO:0006508	proteolysis	102	2058	9.83679e-07	1.26649e-05	Bch01G006980;Bch01G009650;Bch01G016570;Bch01G038530;Bch01G044160;Bch01G044540;Bch01G044770;Bch01G048470;Bch02G000530;Bch02G000950;Bch02G002240;Bch02G003580;Bch02G007400;Bch02G010060;Bch02G010700;Bch02G012430;Bch02G012920;Bch02G013170;Bch02G014470;Bch02G016440;Bch02G041950;Bch02G044010;Bch02G047670;Bch03G000710;Bch03G001170;Bch03G002800;Bch03G004270;Bch03G008390;Bch03G010510;Bch03G010940;Bch03G012…
Biological Process	GO:0044723	single-organism carbohydrate metabolic process	136	2971	1.10411e-06	1.41053e-05	Bch01G000390;Bch01G003840;Bch01G005640;Bch01G006120;Bch01G006980;Bch01G009550;Bch01G011050;Bch01G019420;Bch01G024400;Bch01G038530;Bch01G038600;Bch01G044130;Bch01G044540;Bch01G044710;Bch01G045750;Bch01G046990;Bch01G047920;Bch01G051480;Bch02G002240;Bch02G003580;Bch02G005120;Bch02G006640;Bch02G007400;Bch02G009960;Bch02G010010;Bch02G010060;Bch02G010700;Bch02G012920;Bch02G025870;Bch02G044010;Bch02G047…
Biological Process	GO:0045333	cellular respiration	27	309	1.20103e-06	1.52253e-05	Bch01G044540;Bch02G000950;Bch02G008580;Bch02G015100;Bch02G044010;Bch02G044190;Bch03G001170;Bch03G009470;Bch03G014480;Bch03G038010;Bch05G019170;Bch05G020020;Bch05G041000;Bch06G001390;Bch06G002370;Bch06G012030;Bch06G043750;Bch06G043930;Bch08G005190;Bch08G005970;Bch08G034470;Bch09G003420;Bch09G003500;Bch09G066440;Bch10G014520;Bch10G024270;Bch10G036310
Biological Process	GO:1901135	carbohydrate derivative metabolic process	136	3001	1.88865e-06	2.37596e-05	Bch01G005640;Bch01G006980;Bch01G010720;Bch01G011050;Bch01G021400;Bch01G024400;Bch01G034850;Bch01G038530;Bch01G044130;Bch01G044540;Bch01G045220;Bch01G045750;Bch01G049890;Bch01G051470;Bch01G051480;Bch02G001040;Bch02G003140;Bch02G003580;Bch02G005770;Bch02G008580;Bch02G008640;Bch02G009960;Bch02G030730;Bch02G041850;Bch02G044010;Bch02G044190;Bch03G001250;Bch03G004010;Bch03G004270;Bch03G006570;Bch03G009…
Biological Process	GO:0044248	cellular catabolic process	136	3009	2.17381e-06	2.70807e-05	Bch01G006980;Bch01G009650;Bch01G016570;Bch01G022240;Bch01G034850;Bch01G038530;Bch01G038600;Bch01G041300;Bch01G044160;Bch01G044540;Bch01G048470;Bch01G049070;Bch02G000530;Bch02G000950;Bch02G002240;Bch02G003580;Bch02G007400;Bch02G009730;Bch02G010060;Bch02G010700;Bch02G012920;Bch02G014470;Bch02G016440;Bch02G044010;Bch02G047670;Bch02G052490;Bch03G000710;Bch03G001170;Bch03G002800;Bch03G004270;Bch03G008…
Biological Process	GO:0006090	pyruvate metabolic process	59	1015	2.18552e-06	2.70807e-05	Bch01G006980;Bch01G011050;Bch01G024400;Bch01G044130;Bch01G044540;Bch01G045220;Bch02G003580;Bch02G009960;Bch02G044010;Bch03G004270;Bch03G010400;Bch03G020430;Bch03G021040;Bch03G024160;Bch03G037800;Bch03G038010;Bch03G038570;Bch03G049230;Bch03G052400;Bch03G061660;Bch04G001610;Bch04G002930;Bch04G007590;Bch04G030390;Bch04G031110;Bch05G008610;Bch05G009590;Bch05G019170;Bch05G020020;Bch05G028370;Bch05G040…
Biological Process	GO:0015980	energy derivation by oxidation of organic compounds	27	323	2.79335e-06	3.4354e-05	Bch01G044540;Bch02G000950;Bch02G008580;Bch02G015100;Bch02G044010;Bch02G044190;Bch03G001170;Bch03G009470;Bch03G014480;Bch03G038010;Bch05G019170;Bch05G020020;Bch05G041000;Bch06G001390;Bch06G002370;Bch06G012030;Bch06G043750;Bch06G043930;Bch08G005190;Bch08G005970;Bch08G034470;Bch09G003420;Bch09G003500;Bch09G066440;Bch10G014520;Bch10G024270;Bch10G036310
Biological Process	GO:0016070	RNA metabolic process	273	6997	2.8559e-06	3.48632e-05	Bch01G000130;Bch01G001270;Bch01G003890;Bch01G006460;Bch01G006720;Bch01G018790;Bch01G018860;Bch01G019200;Bch01G021400;Bch01G021560;Bch01G024640;Bch01G025610;Bch01G026290;Bch01G038530;Bch01G038820;Bch01G041630;Bch01G044530;Bch01G045220;Bch01G047410;Bch01G047440;Bch01G047580;Bch01G048920;Bch01G049070;Bch01G049390;Bch01G049790;Bch01G049890;Bch01G050910;Bch02G001170;Bch02G005020;Bch02G006430;Bch02G007…
Biological Process	GO:0046496	nicotinamide nucleotide metabolic process	55	930	2.91831e-06	3.53631e-05	Bch01G006980;Bch01G011050;Bch01G024400;Bch01G044130;Bch01G044540;Bch02G003580;Bch02G005770;Bch02G009960;Bch02G044010;Bch03G004270;Bch03G006570;Bch03G010400;Bch03G020430;Bch03G037800;Bch03G038010;Bch03G049230;Bch03G052400;Bch03G061660;Bch04G001610;Bch04G002930;Bch04G007590;Bch04G030390;Bch05G009590;Bch05G019170;Bch05G020020;Bch05G028580;Bch05G041000;Bch05G041490;Bch06G001390;Bch06G002370;Bch06G012…
Biological Process	GO:0006414	translational elongation	15	117	2.97899e-06	3.58349e-05	Bch01G047580;Bch02G009700;Bch03G010210;Bch03G024650;Bch03G036660;Bch04G035230;Bch05G004070;Bch05G043790;Bch06G005620;Bch06G007070;Bch08G037300;Bch08G038170;Bch09G070410;Bch09G071180;Bch10G023040
Biological Process	GO:0019362	pyridine nucleotide metabolic process	55	931	3.01262e-06	3.59768e-05	Bch01G006980;Bch01G011050;Bch01G024400;Bch01G044130;Bch01G044540;Bch02G003580;Bch02G005770;Bch02G009960;Bch02G044010;Bch03G004270;Bch03G006570;Bch03G010400;Bch03G020430;Bch03G037800;Bch03G038010;Bch03G049230;Bch03G052400;Bch03G061660;Bch04G001610;Bch04G002930;Bch04G007590;Bch04G030390;Bch05G009590;Bch05G019170;Bch05G020020;Bch05G028580;Bch05G041000;Bch05G041490;Bch06G001390;Bch06G002370;Bch06G012…
Biological Process	GO:0006611	protein export from nucleus	6	15	3.19173e-06	3.75712e-05	Bch01G011050;Bch02G007400;Bch03G008390;Bch03G052400;Bch08G016390;Bch10G025830
Biological Process	GO:0010076	maintenance of floral meristem identity	6	15	3.19173e-06	3.75712e-05	Bch02G021360;Bch02G042240;Bch06G045430;Bch07G033930;Bch07G037890;Bch09G025520
Biological Process	GO:0006101	citrate metabolic process	12	77	3.70673e-06	4.33241e-05	Bch02G000950;Bch02G015100;Bch02G044190;Bch03G001170;Bch03G014480;Bch05G019170;Bch06G001390;Bch06G043750;Bch08G005190;Bch09G003500;Bch10G014520;Bch10G036310
Biological Process	GO:1901360	organic cyclic compound metabolic process	405	11117	3.88565e-06	4.50114e-05	Bch01G000130;Bch01G001270;Bch01G003890;Bch01G006460;Bch01G006720;Bch01G006980;Bch01G010720;Bch01G011050;Bch01G016570;Bch01G018790;Bch01G018860;Bch01G019200;Bch01G021400;Bch01G021560;Bch01G024400;Bch01G024640;Bch01G025610;Bch01G026290;Bch01G034850;Bch01G037620;Bch01G038530;Bch01G038820;Bch01G041630;Bch01G044130;Bch01G044530;Bch01G044540;Bch01G045220;Bch01G047410;Bch01G047440;Bch01G047580;Bch01G048…
Biological Process	GO:0040008	regulation of growth	43	664	3.90572e-06	4.50114e-05	Bch01G000250;Bch01G006490;Bch01G016570;Bch01G051470;Bch02G001170;Bch02G003580;Bch02G004900;Bch02G005280;Bch02G011610;Bch02G014470;Bch02G020530;Bch02G025870;Bch03G001380;Bch03G004270;Bch03G005580;Bch03G006120;Bch03G011550;Bch03G017850;Bch03G033260;Bch03G056430;Bch03G062080;Bch04G026580;Bch05G014440;Bch05G048370;Bch06G017630;Bch06G051220;Bch07G013470;Bch07G017720;Bch07G030850;Bch07G034310;Bch07G037…
Biological Process	GO:0022607	cellular component assembly	104	2181	4.28811e-06	4.9075e-05	Bch01G000390;Bch01G006490;Bch01G006980;Bch01G009650;Bch01G016570;Bch01G024640;Bch01G044540;Bch01G048470;Bch02G000950;Bch02G003580;Bch02G005280;Bch02G006640;Bch02G007400;Bch02G011810;Bch02G012920;Bch02G014470;Bch02G020120;Bch02G028420;Bch02G032520;Bch02G044010;Bch02G047580;Bch02G047670;Bch03G001170;Bch03G004270;Bch03G006120;Bch03G007470;Bch03G008390;Bch03G011740;Bch03G012650;Bch03G018000;Bch03G026…
Biological Process	GO:0048468	cell development	79	1533	4.45116e-06	5.05898e-05	Bch01G000390;Bch01G003840;Bch01G007990;Bch01G009760;Bch01G011050;Bch01G016570;Bch01G024400;Bch01G046990;Bch02G000950;Bch02G002590;Bch02G004900;Bch02G005280;Bch02G007400;Bch02G012920;Bch02G015160;Bch02G021360;Bch02G023010;Bch02G025870;Bch03G001170;Bch03G003170;Bch03G005580;Bch03G006120;Bch03G008390;Bch03G012650;Bch03G014530;Bch03G017850;Bch03G021040;Bch03G026120;Bch03G037020;Bch03G049230;Bch03G051…
Biological Process	GO:0010074	maintenance of meristem identity	15	121	4.54891e-06	5.13466e-05	Bch01G001270;Bch02G005280;Bch02G021360;Bch02G042240;Bch02G049940;Bch03G006120;Bch03G047530;Bch03G067230;Bch06G045430;Bch07G033930;Bch07G037890;Bch08G025520;Bch09G007400;Bch09G025520;Bch10G028630
Biological Process	GO:1901657	glycosyl compound metabolic process	72	1373	6.66754e-06	7.4749e-05	Bch01G006980;Bch01G011050;Bch01G024400;Bch01G044130;Bch01G044540;Bch01G051470;Bch02G001040;Bch02G003140;Bch02G003580;Bch02G008580;Bch02G008640;Bch02G009960;Bch02G044010;Bch02G044190;Bch03G001250;Bch03G004010;Bch03G004270;Bch03G009470;Bch03G009510;Bch03G010400;Bch03G020430;Bch03G033260;Bch03G037800;Bch03G038010;Bch03G049230;Bch03G049680;Bch03G052400;Bch03G061660;Bch04G001610;Bch04G002930;Bch04G007…
Biological Process	GO:0031540	regulation of anthocyanin biosynthetic process	6	17	7.48834e-06	8.33837e-05	Bch01G041630;Bch02G049940;Bch03G040260;Bch03G047530;Bch05G036790;Bch09G007400
Biological Process	GO:0051510	regulation of unidimensional cell growth	19	193	8.29157e-06	9.17081e-05	Bch01G000250;Bch01G016570;Bch02G003580;Bch02G004900;Bch02G014470;Bch03G004270;Bch03G005580;Bch03G017850;Bch03G056430;Bch04G026580;Bch05G014440;Bch06G051220;Bch07G013470;Bch08G024030;Bch08G026570;Bch08G028080;Bch09G041510;Bch10G029340;Bch10G031220
Biological Process	GO:0006119	oxidative phosphorylation	11	70	8.63647e-06	9.42577e-05	Bch02G008580;Bch02G044010;Bch02G044190;Bch03G009470;Bch06G012030;Bch06G043750;Bch08G034470;Bch09G003420;Bch09G003500;Bch09G066440;Bch10G024270
Biological Process	GO:0042773	ATP synthesis coupled electron transport	11	70	8.63647e-06	9.42577e-05	Bch02G008580;Bch02G044010;Bch02G044190;Bch03G009470;Bch06G012030;Bch06G043750;Bch08G034470;Bch09G003420;Bch09G003500;Bch09G066440;Bch10G024270
Biological Process	GO:0006122	mitochondrial electron transport, ubiquinol to cytochrome c	5	11	1.05201e-05	0.00011406	Bch02G044010;Bch06G012030;Bch08G034470;Bch09G003420;Bch09G066440
Biological Process	GO:0006892	post-Golgi vesicle-mediated transport	6	18	1.09415e-05	0.000117089	Bch02G025870;Bch06G007680;Bch07G030850;Bch07G043390;Bch08G036850;Bch09G070120
Biological Process	GO:0006896	Golgi to vacuole transport	6	18	1.09415e-05	0.000117089	Bch02G025870;Bch06G007680;Bch07G030850;Bch07G043390;Bch08G036850;Bch09G070120
Biological Process	GO:0072350	tricarboxylic acid metabolic process	12	87	1.35277e-05	0.00014383	Bch02G000950;Bch02G015100;Bch02G044190;Bch03G001170;Bch03G014480;Bch05G019170;Bch06G001390;Bch06G043750;Bch08G005190;Bch09G003500;Bch10G014520;Bch10G036310
Biological Process	GO:0022604	regulation of cell morphogenesis	19	202	1.59002e-05	0.000167971	Bch01G000250;Bch01G016570;Bch02G003580;Bch02G004900;Bch02G014470;Bch03G004270;Bch03G005580;Bch03G017850;Bch03G056430;Bch04G026580;Bch05G014440;Bch06G051220;Bch07G013470;Bch08G024030;Bch08G026570;Bch08G028080;Bch09G041510;Bch10G029340;Bch10G031220
Biological Process	GO:0043933	macromolecular complex subunit organization	126	2856	1.72569e-05	0.000181142	Bch01G001270;Bch01G006460;Bch01G006490;Bch01G006980;Bch01G007990;Bch01G009650;Bch01G016570;Bch01G021400;Bch01G038530;Bch01G044540;Bch01G048470;Bch02G000950;Bch02G003580;Bch02G005280;Bch02G007400;Bch02G010700;Bch02G011790;Bch02G011810;Bch02G012920;Bch02G014470;Bch02G020120;Bch02G028420;Bch02G032520;Bch02G044010;Bch02G047580;Bch02G047670;Bch02G049490;Bch03G001170;Bch03G004270;Bch03G006120;Bch03G008…
Biological Process	GO:0009266	response to temperature stimulus	99	2125	1.91191e-05	0.000199419	Bch01G006980;Bch01G011050;Bch01G017900;Bch01G019200;Bch01G022590;Bch01G024400;Bch01G025610;Bch01G041630;Bch01G047580;Bch01G049790;Bch01G050910;Bch02G003650;Bch02G004790;Bch02G009960;Bch02G013090;Bch02G030730;Bch02G038360;Bch02G042240;Bch02G052330;Bch03G004310;Bch03G005480;Bch03G010400;Bch03G012740;Bch03G020430;Bch03G024160;Bch03G026270;Bch03G031370;Bch03G033630;Bch03G034440;Bch03G036660;Bch03G040…
Biological Process	GO:0019827	stem cell population maintenance	15	137	2.08e-05	0.00021424	Bch01G001270;Bch02G005280;Bch02G021360;Bch02G042240;Bch02G049940;Bch03G006120;Bch03G047530;Bch03G067230;Bch06G045430;Bch07G033930;Bch07G037890;Bch08G025520;Bch09G007400;Bch09G025520;Bch10G028630
Biological Process	GO:0098727	maintenance of cell number	15	137	2.08e-05	0.00021424	Bch01G001270;Bch02G005280;Bch02G021360;Bch02G042240;Bch02G049940;Bch03G006120;Bch03G047530;Bch03G067230;Bch06G045430;Bch07G033930;Bch07G037890;Bch08G025520;Bch09G007400;Bch09G025520;Bch10G028630
Biological Process	GO:0009720	detection of hormone stimulus	6	20	2.16777e-05	0.000220523	Bch01G000390;Bch01G011050;Bch03G052400;Bch06G051080;Bch08G016390;Bch08G026340
Biological Process	GO:0009726	detection of endogenous stimulus	6	20	2.16777e-05	0.000220523	Bch01G000390;Bch01G011050;Bch03G052400;Bch06G051080;Bch08G016390;Bch08G026340
Biological Process	GO:0009932	cell tip growth	46	787	2.51516e-05	0.000254293	Bch01G000390;Bch01G009760;Bch01G046990;Bch02G002590;Bch02G004900;Bch02G007400;Bch02G009730;Bch02G012920;Bch02G015160;Bch02G021360;Bch02G025870;Bch03G003170;Bch03G005580;Bch03G008390;Bch03G010230;Bch03G012650;Bch03G014530;Bch03G017850;Bch03G026120;Bch03G037020;Bch03G051310;Bch04G026580;Bch04G037100;Bch05G000910;Bch05G014440;Bch05G042850;Bch06G051080;Bch07G013470;Bch07G013640;Bch07G030850;Bch07G033…
Biological Process	GO:0010073	meristem maintenance	40	649	2.62028e-05	0.000257312	Bch01G001270;Bch01G006490;Bch01G051470;Bch02G001170;Bch02G005280;Bch02G011610;Bch02G020530;Bch02G021360;Bch02G025870;Bch02G042240;Bch02G049940;Bch03G001380;Bch03G006120;Bch03G011550;Bch03G033260;Bch03G047530;Bch03G062080;Bch03G067230;Bch05G048370;Bch06G016650;Bch06G017630;Bch06G045430;Bch07G017720;Bch07G018330;Bch07G030850;Bch07G033930;Bch07G034310;Bch07G037130;Bch07G037890;Bch07G043390;Bch08G020…
Biological Process	GO:0006003	fructose 2,6-bisphosphate metabolic process	3	3	2.85729e-05	0.000257312	Bch08G038600;Bch09G071780;Bch10G006730
Biological Process	GO:0006522	alanine metabolic process	3	3	2.85729e-05	0.000257312	Bch06G014130;Bch08G033730;Bch09G065260
Biological Process	GO:0006524	alanine catabolic process	3	3	2.85729e-05	0.000257312	Bch06G014130;Bch08G033730;Bch09G065260
Biological Process	GO:0009078	pyruvate family amino acid metabolic process	3	3	2.85729e-05	0.000257312	Bch06G014130;Bch08G033730;Bch09G065260
Biological Process	GO:0009080	pyruvate family amino acid catabolic process	3	3	2.85729e-05	0.000257312	Bch06G014130;Bch08G033730;Bch09G065260
Biological Process	GO:0019481	L-alanine catabolic process, by transamination	3	3	2.85729e-05	0.000257312	Bch06G014130;Bch08G033730;Bch09G065260
Biological Process	GO:0033240	positive regulation of cellular amine metabolic process	3	3	2.85729e-05	0.000257312	Bch02G025870;Bch07G030850;Bch07G043390
Biological Process	GO:0035280	miRNA loading onto RISC involved in gene silencing by miRNA	3	3	2.85729e-05	0.000257312	Bch03G018000;Bch04G026530;Bch05G014140
Biological Process	GO:0042149	cellular response to glucose starvation	3	3	2.85729e-05	0.000257312	Bch06G006500;Bch08G037700;Bch09G070660
Biological Process	GO:0042851	L-alanine metabolic process	3	3	2.85729e-05	0.000257312	Bch06G014130;Bch08G033730;Bch09G065260
Biological Process	GO:0042853	L-alanine catabolic process	3	3	2.85729e-05	0.000257312	Bch06G014130;Bch08G033730;Bch09G065260
Biological Process	GO:0045764	positive regulation of cellular amino acid metabolic process	3	3	2.85729e-05	0.000257312	Bch02G025870;Bch07G030850;Bch07G043390
Biological Process	GO:0048498	establishment of petal orientation	3	3	2.85729e-05	0.000257312	Bch02G001170;Bch03G001380;Bch10G036090
Biological Process	GO:0048559	establishment of floral organ orientation	3	3	2.85729e-05	0.000257312	Bch02G001170;Bch03G001380;Bch10G036090
Biological Process	GO:0048560	establishment of anatomical structure orientation	3	3	2.85729e-05	0.000257312	Bch02G001170;Bch03G001380;Bch10G036090
Biological Process	GO:0048561	establishment of organ orientation	3	3	2.85729e-05	0.000257312	Bch02G001170;Bch03G001380;Bch10G036090
Biological Process	GO:0070922	small RNA loading onto RISC	3	3	2.85729e-05	0.000257312	Bch03G018000;Bch04G026530;Bch05G014140
Biological Process	GO:0090358	positive regulation of tryptophan metabolic process	3	3	2.85729e-05	0.000257312	Bch02G025870;Bch07G030850;Bch07G043390
Biological Process	GO:0090428	perianth development	3	3	2.85729e-05	0.000257312	Bch02G001170;Bch03G001380;Bch10G036090
Biological Process	GO:0007264	small GTPase mediated signal transduction	18	194	3.16476e-05	0.000283453	Bch01G009760;Bch02G011850;Bch03G011770;Bch03G025140;Bch03G026180;Bch03G051310;Bch04G035740;Bch04G037150;Bch05G000800;Bch05G004850;Bch07G013640;Bch07G016180;Bch08G015720;Bch08G028190;Bch08G030840;Bch09G041860;Bch09G045850;Bch10G020320
Biological Process	GO:0016043	cellular component organization	282	7490	3.26502e-05	0.000290852	Bch01G000250;Bch01G000390;Bch01G001270;Bch01G003840;Bch01G005640;Bch01G006460;Bch01G006490;Bch01G006980;Bch01G007990;Bch01G009650;Bch01G009760;Bch01G011050;Bch01G016570;Bch01G017900;Bch01G021400;Bch01G024400;Bch01G024640;Bch01G034730;Bch01G037030;Bch01G038530;Bch01G044130;Bch01G044540;Bch01G045220;Bch01G045380;Bch01G046990;Bch01G047580;Bch01G048470;Bch01G051470;Bch01G051480;Bch02G000950;Bch02G002…
Biological Process	GO:0050793	regulation of developmental process	90	1920	3.75599e-05	0.000332789	Bch01G000250;Bch01G000390;Bch01G006490;Bch01G016570;Bch01G017900;Bch01G038530;Bch01G038600;Bch01G051470;Bch02G000530;Bch02G001170;Bch02G003580;Bch02G004900;Bch02G005020;Bch02G005280;Bch02G010700;Bch02G011610;Bch02G014470;Bch02G020530;Bch02G021360;Bch02G025870;Bch02G049490;Bch02G049940;Bch03G000710;Bch03G001380;Bch03G004270;Bch03G005580;Bch03G005860;Bch03G006120;Bch03G010940;Bch03G011550;Bch03G017…
Biological Process	GO:0006334	nucleosome assembly	12	98	4.55859e-05	0.00039749	Bch02G011810;Bch02G047580;Bch03G011740;Bch03G026650;Bch04G024380;Bch06G014300;Bch06G039720;Bch07G021390;Bch08G033640;Bch09G005500;Bch09G065130;Bch10G020370
Biological Process	GO:0034728	nucleosome organization	12	98	4.55859e-05	0.00039749	Bch02G011810;Bch02G047580;Bch03G011740;Bch03G026650;Bch04G024380;Bch06G014300;Bch06G039720;Bch07G021390;Bch08G033640;Bch09G005500;Bch09G065130;Bch10G020370
Biological Process	GO:0042752	regulation of circadian rhythm	12	98	4.55859e-05	0.00039749	Bch01G036690;Bch03G022700;Bch03G022830;Bch03G043370;Bch04G032490;Bch04G032590;Bch05G006510;Bch05G006600;Bch05G029880;Bch06G007880;Bch08G036740;Bch09G070030
Biological Process	GO:0009855	determination of bilateral symmetry	21	258	5.10553e-05	0.000442838	Bch01G001270;Bch02G001170;Bch02G005280;Bch02G011610;Bch02G020530;Bch03G001380;Bch03G006120;Bch03G011550;Bch03G067230;Bch06G016650;Bch06G017630;Bch07G017720;Bch07G018330;Bch07G034310;Bch07G037130;Bch08G025520;Bch08G031950;Bch08G032390;Bch10G020640;Bch10G028630;Bch10G036090
Biological Process	GO:0010262	somatic embryogenesis	6	23	5.21921e-05	0.000450328	Bch02G005020;Bch03G005860;Bch04G000830;Bch07G027760;Bch09G058980;Bch10G029040
Biological Process	GO:0009799	specification of symmetry	21	259	5.39938e-05	0.000463447	Bch01G001270;Bch02G001170;Bch02G005280;Bch02G011610;Bch02G020530;Bch03G001380;Bch03G006120;Bch03G011550;Bch03G067230;Bch06G016650;Bch06G017630;Bch07G017720;Bch07G018330;Bch07G034310;Bch07G037130;Bch08G025520;Bch08G031950;Bch08G032390;Bch10G020640;Bch10G028630;Bch10G036090
Biological Process	GO:0043543	protein acylation	26	362	5.90111e-05	0.000503887	Bch01G009760;Bch02G003370;Bch02G015620;Bch02G041950;Bch03G004140;Bch03G014860;Bch03G026180;Bch03G051310;Bch04G037150;Bch05G000800;Bch06G013650;Bch06G045720;Bch07G015160;Bch07G016180;Bch08G015720;Bch08G029720;Bch08G030840;Bch08G034020;Bch09G013210;Bch09G025200;Bch09G044000;Bch09G045850;Bch09G064080;Bch09G065640;Bch10G013800;Bch10G031440
Biological Process	GO:0009407	toxin catabolic process	31	470	6.06981e-05	0.000512977	Bch01G006980;Bch01G016570;Bch01G022240;Bch01G038600;Bch01G041300;Bch01G048470;Bch02G003580;Bch02G012920;Bch03G004270;Bch03G012650;Bch03G017260;Bch03G035500;Bch03G040380;Bch03G050440;Bch03G056430;Bch03G061660;Bch04G001610;Bch04G025540;Bch05G015510;Bch05G032970;Bch05G036530;Bch05G045220;Bch07G027150;Bch08G014770;Bch08G021250;Bch08G024030;Bch08G027260;Bch09G040330;Bch09G057930;Bch10G018680;Bch10G031…
Biological Process	GO:0090487	secondary metabolite catabolic process	31	470	6.06981e-05	0.000512977	Bch01G006980;Bch01G016570;Bch01G022240;Bch01G038600;Bch01G041300;Bch01G048470;Bch02G003580;Bch02G012920;Bch03G004270;Bch03G012650;Bch03G017260;Bch03G035500;Bch03G040380;Bch03G050440;Bch03G056430;Bch03G061660;Bch04G001610;Bch04G025540;Bch05G015510;Bch05G032970;Bch05G036530;Bch05G045220;Bch07G027150;Bch08G014770;Bch08G021250;Bch08G024030;Bch08G027260;Bch09G040330;Bch09G057930;Bch10G018680;Bch10G031…
Biological Process	GO:0006796	phosphate-containing compound metabolic process	211	5413	6.79494e-05	0.000571329	Bch01G000250;Bch01G000390;Bch01G006980;Bch01G009550;Bch01G010720;Bch01G011050;Bch01G017900;Bch01G021400;Bch01G024400;Bch01G037620;Bch01G038530;Bch01G041630;Bch01G044130;Bch01G044540;Bch01G045220;Bch01G045750;Bch01G047550;Bch01G049890;Bch02G000510;Bch02G001040;Bch02G003140;Bch02G003580;Bch02G004900;Bch02G005280;Bch02G005770;Bch02G007400;Bch02G008410;Bch02G008580;Bch02G009960;Bch02G010010;Bch02G012…
Biological Process	GO:0050794	regulation of cellular process	339	9342	7.49699e-05	0.000624165	Bch01G000130;Bch01G000250;Bch01G000390;Bch01G001270;Bch01G002820;Bch01G006120;Bch01G006460;Bch01G006720;Bch01G006980;Bch01G009760;Bch01G011050;Bch01G016570;Bch01G017900;Bch01G019200;Bch01G021400;Bch01G021560;Bch01G041630;Bch01G043420;Bch01G044530;Bch01G044770;Bch01G045380;Bch01G047440;Bch01G048920;Bch01G049790;Bch01G050370;Bch01G050660;Bch01G050910;Bch02G001170;Bch02G003580;Bch02G004900;Bch02G005…
Biological Process	GO:0051186	cofactor metabolic process	80	1690	7.49907e-05	0.000624165	Bch01G006490;Bch01G006980;Bch01G011050;Bch01G024400;Bch01G037620;Bch01G044130;Bch01G044540;Bch01G045220;Bch02G001040;Bch02G003580;Bch02G005770;Bch02G009960;Bch02G044010;Bch02G047670;Bch02G052490;Bch03G001250;Bch03G004270;Bch03G006570;Bch03G010400;Bch03G020430;Bch03G021040;Bch03G037800;Bch03G038010;Bch03G038570;Bch03G042530;Bch03G049230;Bch03G052400;Bch03G061660;Bch03G062080;Bch04G001610;Bch04G002…
Biological Process	GO:0050789	regulation of biological process	383	10732	7.61131e-05	0.000630323	Bch01G000130;Bch01G000250;Bch01G000390;Bch01G001270;Bch01G002820;Bch01G006120;Bch01G006460;Bch01G006490;Bch01G006720;Bch01G006980;Bch01G009760;Bch01G011050;Bch01G016570;Bch01G017900;Bch01G019200;Bch01G021400;Bch01G021560;Bch01G036690;Bch01G038530;Bch01G038600;Bch01G041630;Bch01G043420;Bch01G044530;Bch01G044770;Bch01G045380;Bch01G047440;Bch01G048920;Bch01G049790;Bch01G050370;Bch01G050660;Bch01G050…
Biological Process	GO:0001558	regulation of cell growth	19	227	7.90058e-05	0.000651008	Bch01G000250;Bch01G016570;Bch02G003580;Bch02G004900;Bch02G014470;Bch03G004270;Bch03G005580;Bch03G017850;Bch03G056430;Bch04G026580;Bch05G014440;Bch06G051220;Bch07G013470;Bch08G024030;Bch08G026570;Bch08G028080;Bch09G041510;Bch10G029340;Bch10G031220
Biological Process	GO:0010035	response to inorganic substance	134	3184	8.26264e-05	0.000677454	Bch01G006980;Bch01G011050;Bch01G017900;Bch01G024400;Bch01G026830;Bch01G041630;Bch01G044120;Bch01G044130;Bch01G044540;Bch01G044710;Bch01G047580;Bch01G047920;Bch01G049070;Bch01G051480;Bch02G003580;Bch02G004790;Bch02G005950;Bch02G008040;Bch02G009960;Bch02G011930;Bch02G015100;Bch02G023010;Bch02G030730;Bch02G041850;Bch02G044010;Bch02G047670;Bch02G052330;Bch03G004010;Bch03G004270;Bch03G005480;Bch03G006…
Biological Process	GO:0065004	protein-DNA complex assembly	12	105	9.01286e-05	0.000731685	Bch02G011810;Bch02G047580;Bch03G011740;Bch03G026650;Bch04G024380;Bch06G014300;Bch06G039720;Bch07G021390;Bch08G033640;Bch09G005500;Bch09G065130;Bch10G020370
Biological Process	GO:0071824	protein-DNA complex subunit organization	12	105	9.01286e-05	0.000731685	Bch02G011810;Bch02G047580;Bch03G011740;Bch03G026650;Bch04G024380;Bch06G014300;Bch06G039720;Bch07G021390;Bch08G033640;Bch09G005500;Bch09G065130;Bch10G020370
Biological Process	GO:0009165	nucleotide biosynthetic process	43	759	9.27556e-05	0.00074932	Bch01G010720;Bch01G021400;Bch01G038530;Bch01G049890;Bch02G003140;Bch02G007400;Bch02G013170;Bch03G004010;Bch03G008390;Bch03G012800;Bch03G018000;Bch03G023000;Bch03G034330;Bch03G049680;Bch03G050960;Bch03G052190;Bch03G057870;Bch04G002930;Bch04G008260;Bch04G026530;Bch04G032860;Bch05G006280;Bch05G014140;Bch05G047060;Bch06G014760;Bch06G039590;Bch07G026130;Bch08G015190;Bch08G016220;Bch08G033330;Bch08G039…
Biological Process	GO:0006498	N-terminal protein lipidation	21	271	0.000103015	0.000820137	Bch01G009760;Bch02G003370;Bch02G015620;Bch02G041950;Bch03G004140;Bch03G014860;Bch03G026180;Bch03G051310;Bch04G037150;Bch05G000800;Bch06G045720;Bch07G015160;Bch07G016180;Bch08G015720;Bch08G029720;Bch08G030840;Bch09G025200;Bch09G044000;Bch09G045850;Bch10G013800;Bch10G031440
Biological Process	GO:0006499	N-terminal protein myristoylation	21	271	0.000103015	0.000820137	Bch01G009760;Bch02G003370;Bch02G015620;Bch02G041950;Bch03G004140;Bch03G014860;Bch03G026180;Bch03G051310;Bch04G037150;Bch05G000800;Bch06G045720;Bch07G015160;Bch07G016180;Bch08G015720;Bch08G029720;Bch08G030840;Bch09G025200;Bch09G044000;Bch09G045850;Bch10G013800;Bch10G031440
Biological Process	GO:0018377	protein myristoylation	21	271	0.000103015	0.000820137	Bch01G009760;Bch02G003370;Bch02G015620;Bch02G041950;Bch03G004140;Bch03G014860;Bch03G026180;Bch03G051310;Bch04G037150;Bch05G000800;Bch06G045720;Bch07G015160;Bch07G016180;Bch08G015720;Bch08G029720;Bch08G030840;Bch09G025200;Bch09G044000;Bch09G045850;Bch10G013800;Bch10G031440
Biological Process	GO:1901293	nucleoside phosphate biosynthetic process	43	763	0.000104204	0.000825615	Bch01G010720;Bch01G021400;Bch01G038530;Bch01G049890;Bch02G003140;Bch02G007400;Bch02G013170;Bch03G004010;Bch03G008390;Bch03G012800;Bch03G018000;Bch03G023000;Bch03G034330;Bch03G049680;Bch03G050960;Bch03G052190;Bch03G057870;Bch04G002930;Bch04G008260;Bch04G026530;Bch04G032860;Bch05G006280;Bch05G014140;Bch05G047060;Bch06G014760;Bch06G039590;Bch07G026130;Bch08G015190;Bch08G016220;Bch08G033330;Bch08G039…
Biological Process	GO:0006793	phosphorus metabolic process	215	5577	0.000110801	0.000872244	Bch01G000250;Bch01G000390;Bch01G006490;Bch01G006980;Bch01G009550;Bch01G010720;Bch01G011050;Bch01G017900;Bch01G021400;Bch01G024400;Bch01G037620;Bch01G038530;Bch01G041630;Bch01G044130;Bch01G044540;Bch01G045220;Bch01G045750;Bch01G047550;Bch01G049890;Bch02G000510;Bch02G001040;Bch02G003140;Bch02G003580;Bch02G004900;Bch02G005280;Bch02G005770;Bch02G007400;Bch02G008410;Bch02G008580;Bch02G009960;Bch02G010…
Biological Process	GO:0010270	photosystem II oxygen evolving complex assembly	3	4	0.000111677	0.000872244	Bch02G028420;Bch07G029370;Bch07G046610
Biological Process	GO:0051764	actin crosslink formation	3	4	0.000111677	0.000872244	Bch01G007990;Bch03G060490;Bch08G022000
Biological Process	GO:0048481	plant ovule development	25	357	0.000121076	0.000941192	Bch02G005280;Bch02G007140;Bch02G009960;Bch02G021360;Bch02G023010;Bch02G049940;Bch03G006120;Bch03G008130;Bch03G010400;Bch03G047530;Bch03G064790;Bch04G002820;Bch06G016650;Bch07G018330;Bch07G026280;Bch07G032770;Bch07G033930;Bch07G037890;Bch07G040300;Bch08G032390;Bch09G007400;Bch09G056160;Bch10G022680;Bch10G026190;Bch10G028630
Biological Process	GO:0044282	small molecule catabolic process	65	1321	0.000123128	0.000952654	Bch01G003840;Bch01G006980;Bch01G016570;Bch01G034850;Bch01G038600;Bch01G044710;Bch01G046990;Bch01G048470;Bch02G002240;Bch02G003580;Bch02G009730;Bch02G010010;Bch02G012920;Bch03G002800;Bch03G004270;Bch03G010230;Bch03G010460;Bch03G012650;Bch03G024160;Bch03G025260;Bch03G026270;Bch03G035500;Bch03G037020;Bch03G038200;Bch03G044070;Bch03G056430;Bch03G061660;Bch03G064790;Bch04G001610;Bch04G005600;Bch04G027…
Biological Process	GO:0006733	oxidoreduction coenzyme metabolic process	55	1067	0.000128588	0.000990249	Bch01G006980;Bch01G011050;Bch01G024400;Bch01G044130;Bch01G044540;Bch02G003580;Bch02G005770;Bch02G009960;Bch02G044010;Bch03G004270;Bch03G006570;Bch03G010400;Bch03G020430;Bch03G037800;Bch03G038010;Bch03G049230;Bch03G052400;Bch03G061660;Bch04G001610;Bch04G002930;Bch04G007590;Bch04G030390;Bch05G009590;Bch05G019170;Bch05G020020;Bch05G028580;Bch05G041000;Bch05G041490;Bch06G001390;Bch06G002370;Bch06G012…
Biological Process	GO:0035670	plant-type ovary development	25	359	0.0001321	0.00101256	Bch02G005280;Bch02G007140;Bch02G009960;Bch02G021360;Bch02G023010;Bch02G049940;Bch03G006120;Bch03G008130;Bch03G010400;Bch03G047530;Bch03G064790;Bch04G002820;Bch06G016650;Bch07G018330;Bch07G026280;Bch07G032770;Bch07G033930;Bch07G037890;Bch07G040300;Bch08G032390;Bch09G007400;Bch09G056160;Bch10G022680;Bch10G026190;Bch10G028630
Biological Process	GO:0031365	N-terminal protein amino acid modification	21	277	0.00013992	0.00106753	Bch01G009760;Bch02G003370;Bch02G015620;Bch02G041950;Bch03G004140;Bch03G014860;Bch03G026180;Bch03G051310;Bch04G037150;Bch05G000800;Bch06G045720;Bch07G015160;Bch07G016180;Bch08G015720;Bch08G029720;Bch08G030840;Bch09G025200;Bch09G044000;Bch09G045850;Bch10G013800;Bch10G031440
Biological Process	GO:0008152	metabolic process	712	21796	0.000154097	0.00117028	Bch01G000130;Bch01G000250;Bch01G000390;Bch01G001270;Bch01G003840;Bch01G003890;Bch01G005520;Bch01G005640;Bch01G006120;Bch01G006460;Bch01G006490;Bch01G006720;Bch01G006980;Bch01G009550;Bch01G009650;Bch01G009760;Bch01G010720;Bch01G011050;Bch01G011470;Bch01G016570;Bch01G017900;Bch01G018790;Bch01G018860;Bch01G019200;Bch01G019420;Bch01G021400;Bch01G021560;Bch01G022240;Bch01G024400;Bch01G024640;Bch01G025…
Biological Process	GO:0000059	protein import into nucleus, docking	6	28	0.000170932	0.00129088	Bch02G007400;Bch03G008390;Bch03G018000;Bch04G026530;Bch05G014140;Bch10G025830
Biological Process	GO:0009404	toxin metabolic process	31	498	0.000172326	0.00129088	Bch01G006980;Bch01G016570;Bch01G022240;Bch01G038600;Bch01G041300;Bch01G048470;Bch02G003580;Bch02G012920;Bch03G004270;Bch03G012650;Bch03G017260;Bch03G035500;Bch03G040380;Bch03G050440;Bch03G056430;Bch03G061660;Bch04G001610;Bch04G025540;Bch05G015510;Bch05G032970;Bch05G036530;Bch05G045220;Bch07G027150;Bch08G014770;Bch08G021250;Bch08G024030;Bch08G027260;Bch09G040330;Bch09G057930;Bch10G018680;Bch10G031…
Biological Process	GO:0048767	root hair elongation	31	498	0.000172326	0.00129088	Bch01G000390;Bch01G003840;Bch01G007990;Bch01G011050;Bch01G016570;Bch01G024400;Bch02G000950;Bch02G012920;Bch02G025870;Bch03G001170;Bch03G012650;Bch03G021040;Bch03G049230;Bch03G052400;Bch03G056430;Bch03G060490;Bch03G064790;Bch04G031110;Bch05G008610;Bch06G051080;Bch07G030850;Bch07G040770;Bch07G043390;Bch08G016390;Bch08G019110;Bch08G022000;Bch08G024030;Bch08G026340;Bch09G049490;Bch10G018680;Bch10G036…
Biological Process	GO:0009860	pollen tube growth	34	567	0.000173354	0.00129271	Bch01G009760;Bch01G046990;Bch02G002590;Bch02G004900;Bch02G007400;Bch02G015160;Bch02G021360;Bch03G003170;Bch03G005580;Bch03G008390;Bch03G014530;Bch03G017850;Bch03G026120;Bch03G037020;Bch03G051310;Bch04G026580;Bch04G037100;Bch05G000910;Bch05G014440;Bch05G042850;Bch07G013470;Bch07G013640;Bch07G033930;Bch07G037890;Bch07G040770;Bch08G015720;Bch08G028080;Bch08G028190;Bch09G041510;Bch09G041860;Bch10G014…
Biological Process	GO:0006732	coenzyme metabolic process	68	1417	0.000177608	0.00131846	Bch01G006490;Bch01G006980;Bch01G011050;Bch01G024400;Bch01G037620;Bch01G044130;Bch01G044540;Bch02G001040;Bch02G003580;Bch02G005770;Bch02G009960;Bch02G044010;Bch02G047670;Bch03G001250;Bch03G004270;Bch03G006570;Bch03G010400;Bch03G020430;Bch03G037800;Bch03G038010;Bch03G042530;Bch03G049230;Bch03G052400;Bch03G061660;Bch03G062080;Bch04G001610;Bch04G002930;Bch04G007590;Bch04G030390;Bch05G009590;Bch05G019…
Biological Process	GO:0048856	anatomical structure development	283	7699	0.000185561	0.00137132	Bch01G000250;Bch01G000390;Bch01G001270;Bch01G002820;Bch01G003840;Bch01G005640;Bch01G006460;Bch01G006490;Bch01G007990;Bch01G009760;Bch01G011050;Bch01G016570;Bch01G019200;Bch01G022590;Bch01G024400;Bch01G024640;Bch01G034730;Bch01G036690;Bch01G038530;Bch01G038600;Bch01G046990;Bch01G049790;Bch01G050910;Bch01G051470;Bch01G051480;Bch02G000530;Bch02G000950;Bch02G001170;Bch02G002590;Bch02G003580;Bch02G004…
Biological Process	GO:0009664	plant-type cell wall organization	47	883	0.000191588	0.00140954	Bch01G021400;Bch01G044130;Bch01G047580;Bch02G002590;Bch02G006340;Bch02G006640;Bch02G010060;Bch02G011830;Bch02G012920;Bch02G019890;Bch02G021360;Bch02G050050;Bch03G003170;Bch03G007110;Bch03G007470;Bch03G010510;Bch03G011750;Bch03G012650;Bch03G022530;Bch03G036660;Bch03G037800;Bch03G047720;Bch03G050960;Bch03G057180;Bch04G032330;Bch05G006920;Bch05G041490;Bch05G043790;Bch07G013470;Bch07G013640;Bch07G033…
Biological Process	GO:0048764	trichoblast maturation	43	786	0.000198709	0.00144899	Bch01G000390;Bch01G003840;Bch01G007990;Bch01G011050;Bch01G016570;Bch01G024400;Bch02G000950;Bch02G005280;Bch02G012920;Bch02G023010;Bch02G025870;Bch03G001170;Bch03G006120;Bch03G012650;Bch03G021040;Bch03G049230;Bch03G052400;Bch03G056430;Bch03G060490;Bch03G064790;Bch04G031110;Bch05G008610;Bch06G013650;Bch06G016650;Bch06G051080;Bch07G018330;Bch07G030850;Bch07G032770;Bch07G040300;Bch07G040770;Bch07G043…
Biological Process	GO:0048765	root hair cell differentiation	43	786	0.000198709	0.00144899	Bch01G000390;Bch01G003840;Bch01G007990;Bch01G011050;Bch01G016570;Bch01G024400;Bch02G000950;Bch02G005280;Bch02G012920;Bch02G023010;Bch02G025870;Bch03G001170;Bch03G006120;Bch03G012650;Bch03G021040;Bch03G049230;Bch03G052400;Bch03G056430;Bch03G060490;Bch03G064790;Bch04G031110;Bch05G008610;Bch06G013650;Bch06G016650;Bch06G051080;Bch07G018330;Bch07G030850;Bch07G032770;Bch07G040300;Bch07G040770;Bch07G043…
Biological Process	GO:0022904	respiratory electron transport chain	11	98	0.000205921	0.00149497	Bch02G008580;Bch02G044010;Bch02G044190;Bch03G009470;Bch06G012030;Bch06G043750;Bch08G034470;Bch09G003420;Bch09G003500;Bch09G066440;Bch10G024270
Biological Process	GO:0048469	cell maturation	43	788	0.000209791	0.00151638	Bch01G000390;Bch01G003840;Bch01G007990;Bch01G011050;Bch01G016570;Bch01G024400;Bch02G000950;Bch02G005280;Bch02G012920;Bch02G023010;Bch02G025870;Bch03G001170;Bch03G006120;Bch03G012650;Bch03G021040;Bch03G049230;Bch03G052400;Bch03G056430;Bch03G060490;Bch03G064790;Bch04G031110;Bch05G008610;Bch06G013650;Bch06G016650;Bch06G051080;Bch07G018330;Bch07G030850;Bch07G032770;Bch07G040300;Bch07G040770;Bch07G043…
Biological Process	GO:0090304	nucleic acid metabolic process	290	7949	0.000251129	0.00180725	Bch01G000130;Bch01G001270;Bch01G003890;Bch01G006460;Bch01G006720;Bch01G016570;Bch01G018790;Bch01G018860;Bch01G019200;Bch01G021400;Bch01G021560;Bch01G024640;Bch01G025610;Bch01G026290;Bch01G038530;Bch01G038820;Bch01G041630;Bch01G044530;Bch01G045220;Bch01G047410;Bch01G047440;Bch01G047580;Bch01G048920;Bch01G049070;Bch01G049390;Bch01G049790;Bch01G049890;Bch01G050910;Bch02G001170;Bch02G003580;Bch02G005…
Biological Process	GO:0010469	regulation of receptor activity	3	5	0.000272815	0.00189704	Bch03G017850;Bch04G026580;Bch05G014440
Biological Process	GO:0043609	regulation of carbon utilization	3	5	0.000272815	0.00189704	Bch08G038600;Bch09G071780;Bch10G006730
Biological Process	GO:0090355	positive regulation of auxin metabolic process	3	5	0.000272815	0.00189704	Bch02G025870;Bch07G030850;Bch07G043390
Biological Process	GO:1901016	regulation of potassium ion transmembrane transporter activity	3	5	0.000272815	0.00189704	Bch03G017850;Bch04G026580;Bch05G014440
Biological Process	GO:1901379	regulation of potassium ion transmembrane transport	3	5	0.000272815	0.00189704	Bch03G017850;Bch04G026580;Bch05G014440
Biological Process	GO:1901979	regulation of inward rectifier potassium channel activity	3	5	0.000272815	0.00189704	Bch03G017850;Bch04G026580;Bch05G014440
Biological Process	GO:1904062	regulation of cation transmembrane transport	3	5	0.000272815	0.00189704	Bch03G017850;Bch04G026580;Bch05G014440
Biological Process	GO:2001257	regulation of cation channel activity	3	5	0.000272815	0.00189704	Bch03G017850;Bch04G026580;Bch05G014440
Biological Process	GO:0000904	cell morphogenesis involved in differentiation	49	952	0.00030597	0.00211865	Bch01G009760;Bch01G016570;Bch01G046990;Bch02G002590;Bch02G004900;Bch02G005280;Bch02G007400;Bch02G015160;Bch02G021360;Bch03G003170;Bch03G005580;Bch03G006120;Bch03G008390;Bch03G014530;Bch03G017850;Bch03G026120;Bch03G037020;Bch03G051310;Bch03G056430;Bch04G026580;Bch04G037100;Bch05G000910;Bch05G014440;Bch05G042850;Bch06G013650;Bch06G016650;Bch07G001660;Bch07G013470;Bch07G013640;Bch07G018330;Bch07G033…
Biological Process	GO:0006091	generation of precursor metabolites and energy	77	1691	0.000335683	0.00231467	Bch01G006980;Bch01G011050;Bch01G024400;Bch01G044130;Bch01G044540;Bch02G000950;Bch02G003580;Bch02G008580;Bch02G009960;Bch02G015100;Bch02G020120;Bch02G028420;Bch02G044010;Bch02G044190;Bch03G001170;Bch03G004270;Bch03G009470;Bch03G010400;Bch03G014480;Bch03G020430;Bch03G037800;Bch03G038010;Bch03G049230;Bch03G052400;Bch03G061660;Bch04G001610;Bch04G002930;Bch04G007590;Bch04G030390;Bch05G009590;Bch05G019…
Biological Process	GO:0044281	small molecule metabolic process	243	6539	0.000349809	0.00239288	Bch01G003840;Bch01G006980;Bch01G009550;Bch01G010720;Bch01G011050;Bch01G016570;Bch01G021400;Bch01G024400;Bch01G024640;Bch01G034850;Bch01G038530;Bch01G038600;Bch01G044130;Bch01G044540;Bch01G044710;Bch01G045220;Bch01G046990;Bch01G048470;Bch01G049790;Bch01G049890;Bch01G051470;Bch02G000950;Bch02G001040;Bch02G002240;Bch02G003140;Bch02G003580;Bch02G005770;Bch02G007400;Bch02G008040;Bch02G008580;Bch02G008…
Biological Process	GO:0010043	response to zinc ion	14	157	0.000349991	0.00239288	Bch01G006980;Bch01G047580;Bch02G008040;Bch02G052330;Bch03G008860;Bch03G036660;Bch03G061660;Bch05G043790;Bch06G007070;Bch06G033920;Bch08G021250;Bch08G037300;Bch09G009460;Bch10G025080
Biological Process	GO:0032502	developmental process	305	8454	0.000351381	0.00239288	Bch01G000250;Bch01G000390;Bch01G001270;Bch01G002820;Bch01G003840;Bch01G005640;Bch01G006460;Bch01G006490;Bch01G007990;Bch01G009760;Bch01G011050;Bch01G016570;Bch01G017900;Bch01G019200;Bch01G022590;Bch01G024400;Bch01G024640;Bch01G034730;Bch01G036690;Bch01G038530;Bch01G038600;Bch01G046990;Bch01G049790;Bch01G050910;Bch01G051470;Bch01G051480;Bch02G000530;Bch02G000950;Bch02G001170;Bch02G002590;Bch02G003…
Biological Process	GO:0006497	protein lipidation	21	298	0.000377216	0.00253735	Bch01G009760;Bch02G003370;Bch02G015620;Bch02G041950;Bch03G004140;Bch03G014860;Bch03G026180;Bch03G051310;Bch04G037150;Bch05G000800;Bch06G045720;Bch07G015160;Bch07G016180;Bch08G015720;Bch08G029720;Bch08G030840;Bch09G025200;Bch09G044000;Bch09G045850;Bch10G013800;Bch10G031440
Biological Process	GO:0042157	lipoprotein metabolic process	21	298	0.000377216	0.00253735	Bch01G009760;Bch02G003370;Bch02G015620;Bch02G041950;Bch03G004140;Bch03G014860;Bch03G026180;Bch03G051310;Bch04G037150;Bch05G000800;Bch06G045720;Bch07G015160;Bch07G016180;Bch08G015720;Bch08G029720;Bch08G030840;Bch09G025200;Bch09G044000;Bch09G045850;Bch10G013800;Bch10G031440
Biological Process	GO:0042158	lipoprotein biosynthetic process	21	298	0.000377216	0.00253735	Bch01G009760;Bch02G003370;Bch02G015620;Bch02G041950;Bch03G004140;Bch03G014860;Bch03G026180;Bch03G051310;Bch04G037150;Bch05G000800;Bch06G045720;Bch07G015160;Bch07G016180;Bch08G015720;Bch08G029720;Bch08G030840;Bch09G025200;Bch09G044000;Bch09G045850;Bch10G013800;Bch10G031440
Biological Process	GO:0009409	response to cold	66	1403	0.000379374	0.00254149	Bch01G017900;Bch01G019200;Bch01G025610;Bch01G041630;Bch01G047580;Bch01G049790;Bch02G009960;Bch02G013090;Bch02G030730;Bch02G038360;Bch02G042240;Bch02G052330;Bch03G010400;Bch03G012740;Bch03G020430;Bch03G026270;Bch03G031370;Bch03G034440;Bch03G036660;Bch03G040260;Bch03G048420;Bch03G057470;Bch03G058140;Bch04G007120;Bch04G030390;Bch04G037280;Bch05G000620;Bch05G009590;Bch05G017720;Bch05G019170;Bch05G028…
Biological Process	GO:0048441	petal development	16	197	0.000394765	0.00262327	Bch02G001170;Bch02G021360;Bch02G042240;Bch03G001380;Bch03G026130;Bch04G002820;Bch04G037110;Bch05G000900;Bch06G045430;Bch07G026280;Bch07G027840;Bch07G033930;Bch07G037890;Bch09G025520;Bch09G056160;Bch10G036090
Biological Process	GO:0048465	corolla development	16	197	0.000394765	0.00262327	Bch02G001170;Bch02G021360;Bch02G042240;Bch03G001380;Bch03G026130;Bch04G002820;Bch04G037110;Bch05G000900;Bch06G045430;Bch07G026280;Bch07G027840;Bch07G033930;Bch07G037890;Bch09G025520;Bch09G056160;Bch10G036090
Biological Process	GO:0016192	vesicle-mediated transport	59	1227	0.00044913	0.00297255	Bch01G005640;Bch01G016570;Bch01G024400;Bch01G034730;Bch01G040840;Bch01G045380;Bch01G046990;Bch01G049730;Bch02G007310;Bch02G009730;Bch02G012920;Bch02G025870;Bch02G038710;Bch02G047670;Bch03G008290;Bch03G010230;Bch03G012650;Bch03G025140;Bch03G037020;Bch03G038670;Bch03G040620;Bch03G044140;Bch03G049230;Bch03G056430;Bch03G062670;Bch04G035740;Bch05G004850;Bch05G026810;Bch05G036090;Bch05G040150;Bch05G042…
Biological Process	GO:0080147	root hair cell development	31	529	0.000485174	0.00319827	Bch01G000390;Bch01G003840;Bch01G007990;Bch01G011050;Bch01G016570;Bch01G024400;Bch02G000950;Bch02G012920;Bch02G025870;Bch03G001170;Bch03G012650;Bch03G021040;Bch03G049230;Bch03G052400;Bch03G056430;Bch03G060490;Bch03G064790;Bch04G031110;Bch05G008610;Bch06G051080;Bch07G030850;Bch07G040770;Bch07G043390;Bch08G016390;Bch08G019110;Bch08G022000;Bch08G024030;Bch08G026340;Bch09G049490;Bch10G018680;Bch10G036…
Biological Process	GO:0009745	sucrose mediated signaling	3	6	0.000533184	0.00335377	Bch01G041630;Bch03G040260;Bch05G036790
Biological Process	GO:0010110	regulation of photosynthesis, dark reaction	3	6	0.000533184	0.00335377	Bch03G026270;Bch04G037280;Bch05G000620
Biological Process	GO:0010483	pollen tube reception	3	6	0.000533184	0.00335377	Bch01G024400;Bch03G049230;Bch09G049490
Biological Process	GO:0032352	positive regulation of hormone metabolic process	3	6	0.000533184	0.00335377	Bch02G025870;Bch07G030850;Bch07G043390
Biological Process	GO:0045900	negative regulation of translational elongation	3	6	0.000533184	0.00335377	Bch03G024650;Bch04G035230;Bch05G004070
Biological Process	GO:0051014	actin filament severing	3	6	0.000533184	0.00335377	Bch01G007990;Bch03G060490;Bch08G022000
Biological Process	GO:0051703	intraspecies interaction between organisms	3	6	0.000533184	0.00335377	Bch01G024400;Bch03G049230;Bch09G049490
Biological Process	GO:0071454	cellular response to anoxia	3	6	0.000533184	0.00335377	Bch03G026270;Bch04G037280;Bch05G000620
Biological Process	GO:0080152	regulation of reductive pentose-phosphate cycle	3	6	0.000533184	0.00335377	Bch03G026270;Bch04G037280;Bch05G000620
Biological Process	GO:0080153	negative regulation of reductive pentose-phosphate cycle	3	6	0.000533184	0.00335377	Bch03G026270;Bch04G037280;Bch05G000620
Biological Process	GO:0080171	lytic vacuole organization	3	6	0.000533184	0.00335377	Bch02G025870;Bch07G030850;Bch07G043390
Biological Process	GO:0090357	regulation of tryptophan metabolic process	3	6	0.000533184	0.00335377	Bch02G025870;Bch07G030850;Bch07G043390
Biological Process	GO:0071555	cell wall organization	65	1397	0.000558818	0.00350164	Bch01G000390;Bch01G021400;Bch01G044130;Bch01G047580;Bch01G051480;Bch02G002590;Bch02G005280;Bch02G006340;Bch02G006640;Bch02G010060;Bch02G011830;Bch02G012920;Bch02G019890;Bch02G021360;Bch02G025870;Bch02G050050;Bch03G003170;Bch03G006120;Bch03G007110;Bch03G007470;Bch03G010510;Bch03G011750;Bch03G012650;Bch03G022530;Bch03G033240;Bch03G036660;Bch03G037800;Bch03G047720;Bch03G050960;Bch03G057180;Bch04G032…
Biological Process	GO:0031497	chromatin assembly	12	128	0.000578783	0.00361301	Bch02G011810;Bch02G047580;Bch03G011740;Bch03G026650;Bch04G024380;Bch06G014300;Bch06G039720;Bch07G021390;Bch08G033640;Bch09G005500;Bch09G065130;Bch10G020370
Biological Process	GO:0009641	shade avoidance	6	35	0.00061378	0.00380267	Bch03G022700;Bch03G024160;Bch04G032490;Bch04G034630;Bch05G003380;Bch05G006600
Biological Process	GO:0030042	actin filament depolymerization	6	35	0.00061378	0.00380267	Bch01G007990;Bch02G011790;Bch03G011720;Bch03G060490;Bch08G022000;Bch10G020380
Biological Process	GO:0021700	developmental maturation	58	1217	0.000621257	0.00383458	Bch01G000390;Bch01G003840;Bch01G007990;Bch01G011050;Bch01G016570;Bch01G024400;Bch01G050910;Bch02G000950;Bch02G005280;Bch02G012920;Bch02G023010;Bch02G025870;Bch02G028040;Bch02G050050;Bch03G001170;Bch03G006120;Bch03G012650;Bch03G021040;Bch03G033630;Bch03G047720;Bch03G049230;Bch03G052400;Bch03G056430;Bch03G060490;Bch03G064790;Bch04G027000;Bch04G031110;Bch05G008610;Bch05G013830;Bch05G028370;Bch05G048…
Biological Process	GO:0016051	carbohydrate biosynthetic process	81	1841	0.000663091	0.00407752	Bch01G000390;Bch01G006120;Bch01G019420;Bch01G024400;Bch01G038530;Bch01G044130;Bch01G047920;Bch01G051480;Bch02G003580;Bch02G005120;Bch02G006640;Bch02G007400;Bch02G009960;Bch02G010010;Bch02G010060;Bch02G010700;Bch02G012920;Bch02G025870;Bch02G047670;Bch03G004270;Bch03G005960;Bch03G007470;Bch03G008390;Bch03G010400;Bch03G010460;Bch03G010510;Bch03G010940;Bch03G012650;Bch03G020430;Bch03G021040;Bch03G026…
Biological Process	GO:0010054	trichoblast differentiation	43	838	0.000744301	0.00455988	Bch01G000390;Bch01G003840;Bch01G007990;Bch01G011050;Bch01G016570;Bch01G024400;Bch02G000950;Bch02G005280;Bch02G012920;Bch02G023010;Bch02G025870;Bch03G001170;Bch03G006120;Bch03G012650;Bch03G021040;Bch03G049230;Bch03G052400;Bch03G056430;Bch03G060490;Bch03G064790;Bch04G031110;Bch05G008610;Bch06G013650;Bch06G016650;Bch06G051080;Bch07G018330;Bch07G030850;Bch07G032770;Bch07G040300;Bch07G040770;Bch07G043…
Biological Process	GO:0007030	Golgi organization	28	473	0.000763075	0.00465758	Bch01G003840;Bch01G006980;Bch01G011050;Bch01G024400;Bch01G034730;Bch01G051470;Bch02G047580;Bch03G033260;Bch03G044140;Bch03G049230;Bch03G052400;Bch03G061660;Bch03G064790;Bch04G007590;Bch05G019170;Bch05G048370;Bch06G001390;Bch06G039720;Bch07G010400;Bch07G023440;Bch07G040770;Bch08G005190;Bch08G016390;Bch08G019110;Bch08G021250;Bch09G005500;Bch09G049490;Bch09G050940
Biological Process	GO:0009856	pollination	41	790	0.000787638	0.00477216	Bch01G009760;Bch01G024400;Bch01G046990;Bch02G002590;Bch02G004900;Bch02G007400;Bch02G015160;Bch02G021360;Bch02G041950;Bch03G003170;Bch03G005580;Bch03G008390;Bch03G014530;Bch03G017850;Bch03G026120;Bch03G037020;Bch03G049230;Bch03G051310;Bch04G026580;Bch04G037100;Bch05G000910;Bch05G014440;Bch05G042850;Bch06G045720;Bch07G013470;Bch07G013640;Bch07G033930;Bch07G037890;Bch07G040770;Bch08G015720;Bch08G028…
Biological Process	GO:0044706	multi-multicellular organism process	41	790	0.000787638	0.00477216	Bch01G009760;Bch01G024400;Bch01G046990;Bch02G002590;Bch02G004900;Bch02G007400;Bch02G015160;Bch02G021360;Bch02G041950;Bch03G003170;Bch03G005580;Bch03G008390;Bch03G014530;Bch03G017850;Bch03G026120;Bch03G037020;Bch03G049230;Bch03G051310;Bch04G026580;Bch04G037100;Bch05G000910;Bch05G014440;Bch05G042850;Bch06G045720;Bch07G013470;Bch07G013640;Bch07G033930;Bch07G037890;Bch07G040770;Bch08G015720;Bch08G028…
Biological Process	GO:0022603	regulation of anatomical structure morphogenesis	19	273	0.000814508	0.00491688	Bch01G000250;Bch01G016570;Bch02G003580;Bch02G004900;Bch02G014470;Bch03G004270;Bch03G005580;Bch03G017850;Bch03G056430;Bch04G026580;Bch05G014440;Bch06G051220;Bch07G013470;Bch08G024030;Bch08G026570;Bch08G028080;Bch09G041510;Bch10G029340;Bch10G031220
Biological Process	GO:0046621	negative regulation of organ growth	3	7	0.000911824	0.00534488	Bch02G001170;Bch03G001380;Bch10G036090
Biological Process	GO:0046824	positive regulation of nucleocytoplasmic transport	3	7	0.000911824	0.00534488	Bch01G011050;Bch03G052400;Bch08G016390
Biological Process	GO:0046825	regulation of protein export from nucleus	3	7	0.000911824	0.00534488	Bch01G011050;Bch03G052400;Bch08G016390
Biological Process	GO:0046827	positive regulation of protein export from nucleus	3	7	0.000911824	0.00534488	Bch01G011050;Bch03G052400;Bch08G016390
Biological Process	GO:0048656	anther wall tapetum formation	3	7	0.000911824	0.00534488	Bch01G000390;Bch06G051080;Bch08G026340
Biological Process	GO:0048657	anther wall tapetum cell differentiation	3	7	0.000911824	0.00534488	Bch01G000390;Bch06G051080;Bch08G026340
Biological Process	GO:0070070	proton-transporting V-type ATPase complex assembly	3	7	0.000911824	0.00534488	Bch03G026720;Bch04G024230;Bch07G021250
Biological Process	GO:1903651	positive regulation of cytoplasmic transport	3	7	0.000911824	0.00534488	Bch01G011050;Bch03G052400;Bch08G016390
Biological Process	GO:0048193	Golgi vesicle transport	39	746	0.000914597	0.00534488	Bch01G005640;Bch01G016570;Bch01G024400;Bch01G034730;Bch01G045380;Bch02G009730;Bch02G012920;Bch02G025870;Bch02G047670;Bch03G010230;Bch03G012650;Bch03G025140;Bch03G038670;Bch03G044140;Bch03G049230;Bch03G056430;Bch03G062670;Bch04G035740;Bch05G004850;Bch05G040150;Bch06G007680;Bch07G010400;Bch07G013670;Bch07G015010;Bch07G030850;Bch07G043390;Bch08G020380;Bch08G024030;Bch08G028230;Bch08G029580;Bch08G036…
Biological Process	GO:0071214	cellular response to abiotic stimulus	25	410	0.000945227	0.00550436	Bch01G049070;Bch02G012920;Bch02G030730;Bch02G041850;Bch02G047670;Bch03G012650;Bch03G020560;Bch03G022830;Bch03G031370;Bch03G035110;Bch04G030550;Bch04G032590;Bch05G006510;Bch05G009230;Bch05G045780;Bch06G007880;Bch06G045850;Bch07G012540;Bch08G027380;Bch08G036740;Bch09G001860;Bch09G025140;Bch09G040530;Bch09G070030;Bch10G018680
Biological Process	GO:0034605	cellular response to heat	6	38	0.000965739	0.00560401	Bch01G022590;Bch03G026270;Bch03G050200;Bch04G037280;Bch05G000620;Bch08G014560
Biological Process	GO:0019430	removal of superoxide radicals	6	39	0.00111213	0.00631997	Bch01G041630;Bch02G009960;Bch03G010400;Bch03G040260;Bch05G036790;Bch10G022680
Biological Process	GO:0042327	positive regulation of phosphorylation	6	39	0.00111213	0.00631997	Bch02G040960;Bch06G006500;Bch06G046640;Bch08G037700;Bch09G024790;Bch09G070660
Biological Process	GO:0071450	cellular response to oxygen radical	6	39	0.00111213	0.00631997	Bch01G041630;Bch02G009960;Bch03G010400;Bch03G040260;Bch05G036790;Bch10G022680
Biological Process	GO:0071451	cellular response to superoxide	6	39	0.00111213	0.00631997	Bch01G041630;Bch02G009960;Bch03G010400;Bch03G040260;Bch05G036790;Bch10G022680
Biological Process	GO:0098869	cellular oxidant detoxification	6	39	0.00111213	0.00631997	Bch01G041630;Bch02G009960;Bch03G010400;Bch03G040260;Bch05G036790;Bch10G022680
Biological Process	GO:1990748	cellular detoxification	6	39	0.00111213	0.00631997	Bch01G041630;Bch02G009960;Bch03G010400;Bch03G040260;Bch05G036790;Bch10G022680
Biological Process	GO:0009888	tissue development	109	2668	0.00114945	0.00650959	Bch01G000390;Bch01G001270;Bch01G003840;Bch01G006490;Bch01G007990;Bch01G011050;Bch01G016570;Bch01G024400;Bch01G051470;Bch02G000950;Bch02G001170;Bch02G005020;Bch02G005280;Bch02G006640;Bch02G010700;Bch02G011610;Bch02G012920;Bch02G016540;Bch02G020530;Bch02G021360;Bch02G023010;Bch02G025640;Bch02G025870;Bch02G028800;Bch02G042240;Bch02G049940;Bch03G001170;Bch03G001380;Bch03G005860;Bch03G006120;Bch03G007…
Biological Process	GO:0010562	positive regulation of phosphorus metabolic process	6	40	0.00127494	0.0071466	Bch02G040960;Bch06G006500;Bch06G046640;Bch08G037700;Bch09G024790;Bch09G070660
Biological Process	GO:0045937	positive regulation of phosphate metabolic process	6	40	0.00127494	0.0071466	Bch02G040960;Bch06G006500;Bch06G046640;Bch08G037700;Bch09G024790;Bch09G070660
Biological Process	GO:0080092	regulation of pollen tube growth	6	40	0.00127494	0.0071466	Bch02G004900;Bch03G005580;Bch03G017850;Bch04G026580;Bch05G014440;Bch10G029340
Biological Process	GO:0046777	protein autophosphorylation	21	328	0.00128837	0.00719739	Bch01G009550;Bch01G011050;Bch01G024400;Bch02G004900;Bch02G012920;Bch03G005580;Bch03G012650;Bch03G049230;Bch03G052400;Bch03G059290;Bch06G006500;Bch06G007880;Bch08G016390;Bch08G022630;Bch08G036740;Bch08G037700;Bch09G049490;Bch09G070030;Bch09G070660;Bch10G018680;Bch10G029340
Biological Process	GO:0010075	regulation of meristem growth	24	397	0.00132822	0.00739497	Bch01G006490;Bch01G051470;Bch02G001170;Bch02G005280;Bch02G011610;Bch02G020530;Bch02G025870;Bch03G001380;Bch03G006120;Bch03G011550;Bch03G033260;Bch03G062080;Bch05G048370;Bch06G017630;Bch07G017720;Bch07G030850;Bch07G034310;Bch07G037130;Bch07G043390;Bch08G020960;Bch08G031950;Bch10G020640;Bch10G028630;Bch10G036090
Biological Process	GO:0006323	DNA packaging	12	141	0.00135687	0.00752903	Bch02G011810;Bch02G047580;Bch03G011740;Bch03G026650;Bch04G024380;Bch06G014300;Bch06G039720;Bch07G021390;Bch08G033640;Bch09G005500;Bch09G065130;Bch10G020370
Biological Process	GO:0007034	vacuolar transport	21	330	0.00138859	0.00753087	Bch01G005640;Bch01G034730;Bch02G009730;Bch02G025870;Bch03G010230;Bch03G044140;Bch03G062670;Bch05G026810;Bch06G007680;Bch07G010400;Bch07G013670;Bch07G030850;Bch07G043390;Bch08G010490;Bch08G020380;Bch08G028230;Bch08G036850;Bch09G035870;Bch09G041880;Bch09G070120;Bch10G022990
Biological Process	GO:0006000	fructose metabolic process	3	8	0.00142575	0.00753087	Bch08G038600;Bch09G071780;Bch10G006730
Biological Process	GO:0015746	citrate transport	3	8	0.00142575	0.00753087	Bch01G047920;Bch03G036190;Bch05G044280
Biological Process	GO:0030641	regulation of cellular pH	3	8	0.00142575	0.00753087	Bch02G025870;Bch07G030850;Bch07G043390
Biological Process	GO:0033356	UDP-L-arabinose metabolic process	3	8	0.00142575	0.00753087	Bch01G051480;Bch03G033240;Bch05G048350
Biological Process	GO:0034389	lipid particle organization	3	8	0.00142575	0.00753087	Bch05G028370;Bch08G011680;Bch09G038060
Biological Process	GO:0045912	negative regulation of carbohydrate metabolic process	3	8	0.00142575	0.00753087	Bch03G026270;Bch04G037280;Bch05G000620
Biological Process	GO:0048654	anther morphogenesis	3	8	0.00142575	0.00753087	Bch01G000390;Bch06G051080;Bch08G026340
Biological Process	GO:0048655	anther wall tapetum morphogenesis	3	8	0.00142575	0.00753087	Bch01G000390;Bch06G051080;Bch08G026340
Biological Process	GO:0051453	regulation of intracellular pH	3	8	0.00142575	0.00753087	Bch02G025870;Bch07G030850;Bch07G043390
Biological Process	GO:0080148	negative regulation of response to water deprivation	3	8	0.00142575	0.00753087	Bch02G005950;Bch03G006810;Bch10G027750
Biological Process	GO:1901033	positive regulation of response to reactive oxygen species	3	8	0.00142575	0.00753087	Bch02G009960;Bch03G010400;Bch10G022680
Biological Process	GO:1901668	regulation of superoxide dismutase activity	3	8	0.00142575	0.00753087	Bch02G009960;Bch03G010400;Bch10G022680
Biological Process	GO:1901671	positive regulation of superoxide dismutase activity	3	8	0.00142575	0.00753087	Bch02G009960;Bch03G010400;Bch10G022680
Biological Process	GO:1904833	positive regulation of removal of superoxide radicals	3	8	0.00142575	0.00753087	Bch02G009960;Bch03G010400;Bch10G022680
Biological Process	GO:0010053	root epidermal cell differentiation	43	869	0.00150452	0.00792156	Bch01G000390;Bch01G003840;Bch01G007990;Bch01G011050;Bch01G016570;Bch01G024400;Bch02G000950;Bch02G005280;Bch02G012920;Bch02G023010;Bch02G025870;Bch03G001170;Bch03G006120;Bch03G012650;Bch03G021040;Bch03G049230;Bch03G052400;Bch03G056430;Bch03G060490;Bch03G064790;Bch04G031110;Bch05G008610;Bch06G013650;Bch06G016650;Bch06G051080;Bch07G018330;Bch07G030850;Bch07G032770;Bch07G040300;Bch07G040770;Bch07G043…
Biological Process	GO:2000241	regulation of reproductive process	45	922	0.00154689	0.00811874	Bch01G000390;Bch01G038530;Bch01G038600;Bch02G001170;Bch02G004900;Bch02G005280;Bch02G010700;Bch02G021360;Bch02G049490;Bch02G049940;Bch03G001380;Bch03G005580;Bch03G006120;Bch03G010940;Bch03G017850;Bch03G022700;Bch03G022830;Bch03G047530;Bch04G002820;Bch04G026580;Bch04G032490;Bch04G032590;Bch05G006510;Bch05G006600;Bch05G014440;Bch05G028370;Bch05G032970;Bch06G016650;Bch06G036750;Bch06G051080;Bch07G018…
Biological Process	GO:0042545	cell wall modification	41	822	0.00165702	0.00866913	Bch01G021400;Bch01G044130;Bch01G047580;Bch02G002590;Bch02G006340;Bch02G010060;Bch02G011830;Bch02G019890;Bch02G021360;Bch02G050050;Bch03G003170;Bch03G007110;Bch03G010510;Bch03G011750;Bch03G022530;Bch03G036660;Bch03G037800;Bch03G047720;Bch03G050960;Bch03G057180;Bch04G032330;Bch05G006920;Bch05G041490;Bch05G043790;Bch07G013470;Bch07G013640;Bch07G033930;Bch07G034830;Bch07G036350;Bch07G037890;Bch08G015…
Biological Process	GO:0009653	anatomical structure morphogenesis	148	3840	0.00168202	0.00877204	Bch01G000250;Bch01G000390;Bch01G001270;Bch01G003840;Bch01G005640;Bch01G007990;Bch01G009760;Bch01G011050;Bch01G016570;Bch01G024400;Bch01G034730;Bch01G046990;Bch02G000950;Bch02G001170;Bch02G002590;Bch02G003580;Bch02G004900;Bch02G005280;Bch02G007140;Bch02G007400;Bch02G009730;Bch02G011610;Bch02G012920;Bch02G014470;Bch02G015160;Bch02G016540;Bch02G020530;Bch02G021360;Bch02G023010;Bch02G025640;Bch02G025…
Biological Process	GO:0009909	regulation of flower development	39	774	0.001778	0.00924334	Bch01G000390;Bch01G038530;Bch01G038600;Bch02G001170;Bch02G005280;Bch02G010700;Bch02G021360;Bch02G049490;Bch02G049940;Bch03G001380;Bch03G006120;Bch03G010940;Bch03G022700;Bch03G022830;Bch03G047530;Bch04G002820;Bch04G032490;Bch04G032590;Bch05G006510;Bch05G006600;Bch05G028370;Bch05G032970;Bch06G016650;Bch06G036750;Bch06G051080;Bch07G018330;Bch07G026280;Bch07G033930;Bch07G037890;Bch08G011680;Bch08G026…
Biological Process	GO:0048868	pollen tube development	34	651	0.0019214	0.00995747	Bch01G009760;Bch01G046990;Bch02G002590;Bch02G004900;Bch02G007400;Bch02G015160;Bch02G021360;Bch03G003170;Bch03G005580;Bch03G008390;Bch03G014530;Bch03G017850;Bch03G026120;Bch03G037020;Bch03G051310;Bch04G026580;Bch04G037100;Bch05G000910;Bch05G014440;Bch05G042850;Bch07G013470;Bch07G013640;Bch07G033930;Bch07G037890;Bch07G040770;Bch08G015720;Bch08G028080;Bch08G028190;Bch09G041510;Bch09G041860;Bch10G014…
