# Supplementary material for: The reference genome and full-length transcriptome of pakchoi provide insights into cuticle formation and heat adaption
Source: Hortic Res. 2022 May 26;9:uhac123. doi: 10.1093/hr/uhac123 (PMC9358696; doi:10.1093/hr/uhac123)
Supplement: Suppl_uhac123 [file suppl_uhac123.zip › TableS13.xlsx]

## Sheet: Sheet1
Table S13. Δ (All-index) =1 locis in candidate region.
CHROM	POS	REF	ALT	Genotype_R03	Depth_R03	Ref_depth_R01	Alt_depth_R01	Depth_R01	SNPindex_R01	Ref_depth_R02	Alt_depth_R02	Depth_R02	SNPindex_R02
A09	9551812	C	T	T	7	7	0	7	1	0	9	9	0
A09	60927848	G	A	G	10	28	0	28	0	0	9	9	1
A09	60927859	T	C	T	9	24	0	24	0	0	10	10	1
A09	60927911	A	G	A	10	31	0	31	0	0	12	12	1
A09	60938594	T	TA	T	5	27	0	27	0	0	7	7	1
A09	60938632	T	C	T	8	32	0	32	0	0	8	8	1
A09	60938706	C	T	C	9	30	0	30	0	0	9	9	1
A09	60990996	T	C	T	13	31	0	31	0	0	14	14	1
A09	60991008	C	CATTGCTGAAGGA	C	13	28	0	28	0	0	14	14	1
A09	61097738	A	T	A	6	25	0	25	0	0	11	11	1
A09	61097746	TATCTGCGCCCTCATGTGTTCCTTTTAAACCCAAAC	T	TATCTGCGCCCTCATGTGTTCCTTTTAAACCCAAAC	6	22	0	22	0	0	9	9	1
A09	61124528	T	G	T	7	34	0	34	0	0	11	11	1
A09	61124548	CTTCTG	C	CTTCTG	9	31	0	31	0	0	10	10	1
A09	61260357	T	C	T	7	18	0	18	0	0	7	7	1
A09	61260400	TTCGAAATTCCCGAGACGAAGAGGAC	T	TTCGAAATTCCCGAGACGAAGAGGAC	8	20	0	20	0	0	9	9	1
A09	61648024	C	CCAAAAAAAAAAAAAAAAAAAAAAGTGTCCG	C	7	33	0	33	0	0	7	7	1
A09	61750154	A	T	A	11	37	0	37	0	0	8	8	1
A09	61849820	T	G	T	8	24	0	24	0	0	7	7	1
A09	61906501	T	C	T	7	38	0	38	0	0	11	11	1
A09	61994560	A	G	A	7	30	0	30	0	0	9	9	1
A09	61994582	T	C	T	10	24	0	24	0	0	8	8	1
A09	61994604	T	C	T	8	22	0	22	0	0	7	7	1
A09	62146263	A	C	A	7	34	0	34	0	0	9	9	1
A09	62166227	A	G	A	8	29	0	29	0	0	11	11	1
A09	62513122	A	G	A	13	37	0	37	0	0	8	8	1
A09	62513137	T	C	T	10	36	0	36	0	0	7	7	1
A09	62533895	T	TA	T	4	28	0	28	0	0	8	8	1
A09	62534742	C	CAAG	C	5	36	0	36	0	0	8	8	1
A09	62661178	G	GTTACGTTCTTCTGCCTTCAGATTCTAGTT	G	5	35	0	35	0	0	9	9	1
A09	62693479	G	C	G	10	37	0	37	0	0	12	12	1
A09	62693555	T	A	T	11	40	0	40	0	0	11	11	1
A09	63063848	G	GTT	GTT	8	0	22	22	0	10	0	10	1
A09	63063854	T	TTTC	T	8	24	0	24	0	0	9	9	1
A09	63063884	T	C	T	8	22	0	22	0	0	8	8	1
A09	63063895	T	C	T	8	22	0	22	0	0	7	7	1
A09	63063904	TA	T	TA	8	22	0	22	0	0	7	7	1
A09	63063921	G	T	G	6	22	0	22	0	0	7	7	1
A09	63095735	G	A	G	1	24	0	24	0	0	10	10	1
A09	63225672	C	T	C	7	36	0	36	0	0	7	7	1
A09	63333369	CCCATCACTTGTAACTCTTATTTCTTATCTTTTATAATTT	C	CCCATCACTTGTAACTCTTATTTCTTATCTTTTATAATTT	5	36	0	36	0	0	7	7	1
