# Supplementary material for: The reference genome and full-length transcriptome of pakchoi provide insights into cuticle formation and heat adaption
Source: Hortic Res. 2022 May 26;9:uhac123. doi: 10.1093/hr/uhac123 (PMC9358696; doi:10.1093/hr/uhac123)
Supplement: Suppl_uhac123 [file suppl_uhac123.zip › TableS14.xlsx]

## Sheet: Sheet1
Table S14. 22 candidate genes associated with the waxy-loci
#GeneID
Bch09G017080
Bch09G069650
Bch09G069660
Bch09G069780
Bch09G070010
Bch09G070050
Bch09G070290
Bch09G071150
Bch09G071400
Bch09G071580
Bch09G071740
Bch09G071980
Bch09G072310
Bch09G072360
Bch09G073210
Bch09G073250
Bch09G073570
Bch09G073670
Bch09G074390
Bch09G074490
Bch09G074650
Bch09G074890
