# Supplementary material for: The reference genome and full-length transcriptome of pakchoi provide insights into cuticle formation and heat adaption
Source: Hortic Res. 2022 May 26;9:uhac123. doi: 10.1093/hr/uhac123 (PMC9358696; doi:10.1093/hr/uhac123)
Supplement: Suppl_uhac123 [file suppl_uhac123.zip › TableS15.xlsx]

## Sheet: Sheet1
Table S15. Defferential expressed genes (DEG) under heat stress condition.
id	SH_0h	SH_12h	SH_24h	TH_0h	TH_12h	TH_24h
Bch01G000050	13.0161	10.2525	16.3065	13.8058	6.2555	14.5381
Bch01G000080	8.30198	3.45664	6.93954	15.024	9.25454	5.96085
Bch01G000100	18.7981	2.51523	9.49409	52.0036	13.4235	10.5629
Bch01G000120	2.84602	13.3563	15.1201	1.68004	13.4935	13.4283
Bch01G000130	9.91368	19.0604	14.8683	13.4248	15.1362	11.3968
Bch01G000140	4.67969	4.19814	3.55679	2.19436	1.4425	5.895
Bch01G000150	529.01	333.892	588.153	652.142	107.896	344.935
Bch01G000200	0.986238	7.18349	1.06541	0.664967	16.993	1.61705
Bch01G000210	0.242901	0.711679	0.585398	0.307779	5.16215	1.91693
Bch01G000230	5.91686	65.6977	72.9518	5.33696	91.2694	65.9164
Bch01G000280	44.7761	53.2494	60.3487	54.3495	38.6422	64.2264
Bch01G000290	17.5665	45.1396	43.1583	10.3253	40.4626	30.0142
Bch01G000310	9.77801	73.5703	64.4763	16.2755	36.3442	55.4798
Bch01G000320	4.29625	6.60251	9.51084	0.71423	5.77837	7.67024
Bch01G000360	1.67309	0.741448	1.42663	1.37285	0.992835	3.30428
Bch01G000430	34.7469	86.6521	144.804	44.9471	174.127	215.354
Bch01G000450	61.0088	21.8042	43.979	31.5604	5.6067	20.7818
Bch01G000520	3.62404	19.8491	17.1958	5.25988	17.1701	19.7664
Bch01G000530	4.8076	4.16973	6.19565	7.12236	5.34181	15.8587
Bch01G000550	9.63666	40.6308	9.79599	3.61829	42.3011	18.575
Bch01G000620	246.545	93.3673	195.553	287.081	64.4603	212.53
Bch01G000680	14.7597	6.67502	7.41451	27.4773	15.4798	17.4112
Bch01G000700	0.799544	0.440987	1.32443	6.31655	3.87944	5.27468
Bch01G000710	0.610552	1.13242	1.7811	2.23407	1.4323	2.47746
Bch01G000720	0.97562	0	0.237449	2.39456	0.126403	0.31606
Bch01G000730	340.937	2.92587	55.2661	756.021	2.97262	153.236
Bch01G000740	1.96588	0.851682	1.61469	1.98796	2.22919	2.48098
Bch01G000760	13.9723	65.6747	33.1232	13.4339	37.7783	60.5257
Bch01G000770	11.9622	15.5511	12.9294	12.0296	10.7984	14.525
Bch01G000790	9.36683	51.9978	71.4175	9.20609	89.2017	96.8773
Bch01G000800	50.0871	9.92971	13.1273	36.541	2.55974	15.1409
Bch01G000820	11.7271	9.87969	3.60229	14.9052	5.46152	1.36508
Bch01G000830	6.71269	64.7006	9.08566	2.94151	25.3178	12.017
Bch01G000840	0.0590749	1.85336	3.03182	0.101231	2.86801	2.96142
Bch01G000850	20.5211	34.1394	42.1318	39.7815	23.7823	76.4851
Bch01G000870	36.1017	96.774	73.1997	13.3453	62.8667	44.2685
Bch01G000910	1.54547	7.03355	4.64511	0.257927	3.53839	5.1719
Bch01G000930	0.244335	3.25668	2.53396	0.152905	2.54086	1.15911
Bch01G000940	484.2	855.959	566.803	575.172	672.741	474.243
Bch01G000960	23.8029	15.6216	19.4544	14.7299	5.03904	10.3845
Bch01G000990	87.7537	59.2394	70.0197	161.85	123.259	101.992
Bch01G001000	0.661591	8.42929	3.78735	1.67383	6.67329	3.31554
Bch01G001020	8.92199	6.35353	12.9387	24.5806	20.1333	12.6101
Bch01G001060	8.66822	8.05616	14.7608	6.1135	7.30471	17.311
Bch01G001080	5.87151	0.120436	2.49583	4.23435	0.498817	6.34046
Bch01G001110	1048.5	593.13	658.472	1324.37	260.652	642.523
Bch01G001120	19.6156	21.8935	33.4904	8.82242	13.0448	33.3469
Bch01G001130	5.5538	85.3395	72.3192	3.4581	76.9839	65.0684
Bch01G001150	45.8997	81.3888	163.992	34.0644	50.2968	70.5921
Bch01G001190	15.682	16.5042	22.3478	1.98526	5.42074	7.82002
Bch01G001230	6.78868	8.01598	16.3991	16.9529	9.64173	10.1641
Bch01G001260	12.0849	18.299	21.2767	17.6692	6.96326	17.3359
Bch01G001290	1.35417	8.39549	4.17168	0.866987	6.0104	2.57156
Bch01G001300	14.0757	7.9059	17.0828	21.2264	12.771	18.3721
Bch01G001330	3.66419	14.2716	10.7914	51.0467	79.9243	17.5602
Bch01G001350	77.7406	53.1073	58.9165	72.4812	23.643	30.1221
Bch01G001360	71.6312	57.0835	51.1737	68.7488	107.238	51.9962
Bch01G001370	11.4242	24.7936	40.5831	12.1343	44.7285	40.6203
Bch01G001390	16.0261	66.0973	81.3453	17.9146	225.387	106.232
Bch01G001400	39.0076	26.352	42.9462	25.1786	14.6953	50.0642
Bch01G001440	9.17386	2.29398	3.13751	2.93939	2.75978	3.3554
Bch01G001450	5.65099	4.4389	2.96213	4.93932	4.59698	3.93645
Bch01G001510	0.0630925	0	0.177385	0.152905	3.17428	7.27603
Bch01G001540	0.850869	0.721987	0.717095	2.54156	0.811778	1.33922
Bch01G001550	0.0616583	4.38862	2.60455	0	15.395	3.98675
Bch01G001560	24.9321	4.46815	15.9701	46.1245	0.869234	9.53745
Bch01G001570	7.72327	7.8471	17.6712	26.3176	47.1286	11.3346
Bch01G001580	89.12	52.1449	89.7434	56.594	53.6253	53.2422
Bch01G001590	0.607968	0.82207	2.33185	0.718168	2.43264	4.52139
Bch01G001600	0.299392	10.449	117.085	0.0495571	29.1603	13.9822
Bch01G001610	21.06	57.9661	45.4875	13.7339	36.6422	39.434
Bch01G001620	43.9479	49.7848	53.2188	60.2709	40.9249	52.4919
Bch01G001640	2.16721	1.11249	0.29952	0.458125	0.861738	0.186843
Bch01G001670	5.18271	8.55684	19.6612	18.4156	25.1967	20.4821
Bch01G001740	2.84286	6.18292	9.19541	2.8924	32.982	29.1668
Bch01G001760	6.57701	35.1067	72.3196	4.12853	461.631	91.8172
Bch01G001770	27.165	153.581	89.1786	52.5778	182.987	99.6667
Bch01G001820	9.15861	6.2525	11.6292	6.10439	6.45674	13.6143
Bch01G001830	5.97479	22.4543	23.5397	4.40515	33.4531	30.1292
Bch01G001850	0.560946	1.26196	1.36797	0.815313	4.29621	1.81609
Bch01G001860	3.74564	5.90176	4.39194	2.47251	12.2945	10.5484
Bch01G001910	114.497	57.8986	72.27	207.603	39.0781	111.341
Bch01G001920	4.67595	21.3741	15.7184	5.07391	30.0145	25.8978
Bch01G001940	11.218	5.20986	3.90661	2.8956	3.85345	3.72873
Bch01G001960	8.51855	21.0861	25.5312	11.8978	21.6847	27.8141
Bch01G001970	7.78062	6.925	10.7234	10.8745	6.80309	14.7125
Bch01G001980	110.717	245.668	270.865	25.2221	50.3173	100.663
Bch01G001990	0.485516	11.4141	4.12744	0.973684	8.16395	1.96646
Bch01G002000	100.22	48.9621	72.4793	134.352	39.3562	70.4473
Bch01G002070	5.06049	33.3768	14.931	2.28348	19.7797	7.43865
Bch01G002090	22.9255	105.844	39.9263	24.6932	90.6496	43.9143
Bch01G002140	36.883	20.3007	38.3164	53.6607	18.9562	37.2829
Bch01G002170	0.621455	1.02234	0.17568	0.101231	2.18403	0.43425
Bch01G002230	0.124751	5.25046	3.68234	0.202462	4.03801	4.31208
Bch01G002250	0.855171	3.51832	5.66105	1.01792	3.56007	7.41755
Bch01G002260	98.4466	19.8954	78.8848	179.755	12.5018	115.554
Bch01G002280	3.68655	23.6886	66.047	3.03895	48.6083	17.9079
Bch01G002290	3.18669	21.1499	66.5647	9.81574	74.1643	64.2292
Bch01G002300	2.73098	29.8187	8.0091	16.7739	31.2011	23.4207
Bch01G002430	6.99371	9.29729	15.6144	2.65219	60.386	18.221
Bch01G002450	0.441647	3.68757	0.478309	0	2.7388	0.697837
Bch01G002490	16.7638	18.8676	8.90662	16.3106	7.74887	9.73672
Bch01G002500	6.21194	2.24475	2.26941	6.61163	0.813179	1.47459
Bch01G002520	48.8737	6.33118	32.6766	94.9495	3.64381	53.4101
Bch01G002540	8.5968	10.9821	10.5344	61.8256	33.2812	55.5984
Bch01G002590	2.28622	4.52873	4.74842	1.42058	3.41619	5.90526
Bch01G002600	134.615	366.448	356.046	71.9626	518.074	425.976
Bch01G002650	0.440213	3.4468	1.83946	1.71945	2.85841	2.31149
Bch01G002670	3.26127	4.58885	6.20143	8.59427	4.95251	10.0039
Bch01G002680	272.666	37.9353	86.5885	1223.67	128.524	57.6073
Bch01G002690	4.29997	21.3247	14.3123	5.03026	23.9695	16.5533
Bch01G002700	0.122167	4.36885	0.539042	0.0516738	3.74453	2.08818
Bch01G002720	14.6149	7.37477	5.14102	35.2581	46.8209	43.8586
Bch01G002750	7.62461	20.4564	23.2588	2.46834	11.3313	10.6021
Bch01G002790	18.7529	7.11428	8.85161	10.9061	3.60253	8.87713
Bch01G002810	2.16032	3.59763	0.890401	3.19265	0.863735	0.306795
Bch01G002830	6.56616	7.32444	6.59092	5.52933	3.58894	7.5831
Bch01G002860	10.035	29.4283	21.8535	5.05172	26.8127	20.7993
Bch01G002970	2.06824	0.250602	0.300556	0.307779	0.0635519	0.119952
Bch01G002980	173.365	702.048	171.691	37.4386	202.426	15.9256
Bch01G003000	60.074	116.288	103.586	61.3023	75.0559	43.994
Bch01G003060	2.32693	29.4695	7.33792	1.42014	13.6063	4.61196
Bch01G003080	0.122167	1.1219	6.28975	0.200345	1.88407	2.19669
Bch01G003090	0	0.821441	5.89848	0	1.18009	2.29296
Bch01G003100	40.4403	79.8247	65.2604	17.302	64.7062	52.9129
Bch01G003120	0.49642	4.10894	2.19868	0	0.185857	0.128042
Bch01G003130	0.377121	3.68809	2.43205	0.358863	3.9169	6.29432
Bch01G003160	7.04847	7.0639	9.84472	12.8292	18.5362	8.21165
Bch01G003170	18.4833	14.0501	26.9369	16.4731	57.9831	24.3014
Bch01G003180	179.303	170.12	144.309	210.213	130.222	142.901
Bch01G003190	12.608	4.71943	10.9024	19.5744	3.11132	7.13714
Bch01G003220	7.47552	3.17585	2.42242	10.2098	8.52477	10.6162
Bch01G003240	0.182392	2.83536	1.23524	0.361422	1.4364	1.0652
Bch01G003260	55.9787	57.6375	68.7482	81.3806	65.2579	109.697
Bch01G003270	28.4542	21.5725	14.1669	21.3758	9.86904	10.0398
Bch01G003280	3.83427	4.93979	6.81973	7.18477	5.58912	20.8083
Bch01G003300	48.029	322.945	79.8386	31.4027	225.163	88.87
Bch01G003310	9.78347	23.7361	19.8811	6.10621	18.2264	26.8998
Bch01G003350	4.06425	2.07477	4.93476	5.05054	2.622	4.88404
Bch01G003390	31.5946	166.405	73.3387	29.1846	169.519	94.103
Bch01G003450	4.23507	3.22555	0.297146	3.82011	20.6405	2.24759
Bch01G003460	16.1394	15.0607	17.538	13.1265	9.24543	14.0853
Bch01G003470	0.433327	2.83599	2.80698	0.355219	1.73167	3.195
Bch01G003500	745.609	259.952	529.525	907.945	499.292	442.822
Bch01G003520	33.9381	32.8361	38.7391	42.0202	47.5864	43.9486
Bch01G003530	1.66017	2.65507	3.88725	1.42802	7.47978	3.41813
Bch01G003550	8.03528	17.3347	12.2507	9.23828	7.70059	10.7453
Bch01G003570	23.2593	20.5825	23.5406	27.5773	17.3277	22.5338
Bch01G003590	0	0	0.0607331	18.0912	15.6738	12.0621
Bch01G003600	0	0	0	5.70508	3.1376	3.67779
Bch01G003630	9.70549	16.2929	15.6048	9.2958	30.9196	27.3694
Bch01G003640	2.23973	4.94069	21.8886	1.06551	21.3385	44.1257
Bch01G003660	35.7778	58.5516	45.1207	3.5362	24.2764	25.8361
Bch01G003670	4.97305	27.725	15.2005	2.861	23.2843	15.573
Bch01G003730	25.3618	31.1837	38.735	28.9491	18.0343	44.7888
Bch01G003820	4.38689	3.22675	7.46835	4.15008	1.12204	8.1895
Bch01G003830	45.9642	8.39664	42.7061	66.1195	5.7439	45.1622
Bch01G003840	102.415	93.4636	97.0873	114.589	77.6459	106.636
Bch01G003850	17.6665	9.90047	9.48428	0.0516738	0.370417	0.059976
Bch01G003860	9.62116	4.66073	7.50837	8.07098	1.55461	2.82529
Bch01G003910	0.43763	4.21844	1.18584	0.563147	7.2049	3.4298
Bch01G003920	5.5968	4.33835	4.50341	6.29976	6.1346	9.42875
Bch01G003930	95.2088	22.5556	114.177	152.025	43.5861	144.55
Bch01G003950	198.371	119.062	180.653	124.745	47.0805	104.582
Bch01G003970	13.2943	23.1953	38.2311	3.82745	66.9435	34.9817
Bch01G003990	11.0299	20.8417	16.7364	10.4071	9.33774	25.8428
Bch01G004000	2.13076	0.912057	1.0712	5.0812	4.96859	1.6782
Bch01G004010	19.2923	10.4702	11.7933	8.7489	12.0025	18.5431
Bch01G004020	21.5206	13.7976	34.8604	34.2041	42.0001	26.0505
Bch01G004030	4.18557	3.41703	2.01892	5.98307	6.90591	11.6413
Bch01G004040	31.855	34.5501	41.9681	41.1759	36.7057	50.1129
Bch01G004050	23.9568	129.707	83.0166	18.4184	131.895	86.5677
Bch01G004060	13.8276	81.9539	35.9421	16.3988	77.0899	37.4295
Bch01G004100	3.30685	11.1632	5.88516	1.61655	9.15188	7.07048
Bch01G004110	21.0038	41.8347	4.07627	5.77098	6.84663	2.79587
Bch01G004140	2.01322	3.16685	0.653253	0.96172	7.52451	7.59783
Bch01G004160	10.9464	55.9746	23.3642	4.68818	13.8172	10.2172
Bch01G004190	0.995708	7.81618	10.9034	0.251724	9.2717	14.0559
Bch01G004200	28.8666	18.799	63.5712	38.3569	17.7209	60.6187
Bch01G004230	59.1609	57.2681	90.2991	35.9683	34.4687	100.172
Bch01G004290	9.86325	41.025	17.7156	8.74949	17.197	20.9143
Bch01G004310	24.7695	114.78	18.8882	49.2637	31.2943	18.8467
Bch01G004340	8.7153	3.70729	8.13645	8.79737	1.1775	4.95094
Bch01G004350	12.2266	28.9986	21.8429	11.6073	15.6457	31.075
Bch01G004370	679.33	334.136	475.949	832.886	214.919	426.493
Bch01G004410	3.0829	1.272	1.30554	0.65847	0.502215	0.792931
Bch01G004430	0	0.0600608	0	8.7311	4.75306	11.7214
Bch01G004440	6.90793	95.8594	14.9047	19.1925	68.4292	19.6259
Bch01G004460	15.9484	190.017	121.385	26.1224	269.605	211.621
Bch01G004470	0.0590749	5.12944	9.70284	0.0515264	19.835	10.5812
Bch01G004490	1.47262	29.7916	37.1634	0.963984	5.02027	17.2436
Bch01G004500	21.2748	153.039	94.1167	28.3693	80.6235	102.646
Bch01G004510	9.65618	63.3366	26.3983	10.3742	39.8791	34.3644
Bch01G004530	3.91971	7.03444	10.3838	4.32282	6.08814	13.3581
Bch01G004540	20.4838	10.6816	47.1341	26.7127	24.0176	39.9593
Bch01G004550	0.499003	23.8975	10.6433	0.0991142	22.174	8.5871
Bch01G004570	31.8698	16.3461	46.9546	23.0715	25.8365	22.7869
Bch01G004590	4.14485	8.19522	8.88482	2.7016	9.7865	12.6802
Bch01G004600	5.11928	22.436	17.0637	6.62826	34.2435	16.5835
Bch01G004610	17.9994	11.5733	10.7656	9.8053	5.05172	11.4313
Bch01G004620	101.368	284.3	269.191	52.8632	424.227	328.336
Bch01G004660	4.9983	2.2447	7.43448	27.8	7.67449	15.7604
Bch01G004700	14.6897	10.8035	13.0906	17.2125	7.89735	12.1436
Bch01G004740	12.0384	35.8245	30.5662	13.0268	64.6577	31.3259
Bch01G004750	1.29223	1.74359	1.36767	0.305809	2.41095	1.95223
Bch01G004760	444.984	364.779	421.582	917.04	731.393	316.397
Bch01G004770	52.7464	36.474	120.567	42.264	51.958	66.1308
Bch01G004790	157.779	108.813	70.3086	47.5829	24.0248	27.1141
Bch01G004800	10.4417	35.3351	21.5769	8.24166	32.2899	21.3831
Bch01G004820	14.3083	112.342	79.7294	14.2385	121.422	105.53
Bch01G004830	5.1156	8.81827	9.41027	4.64498	3.9088	8.85286
Bch01G004850	18.0399	29.3487	45.8989	15.4451	45.6216	57.0301
Bch01G004860	20.9252	20.5553	33.2882	19.2913	10.0719	30.1252
Bch01G004870	1.48897	6.18135	7.43356	0.714377	4.41852	6.75424
Bch01G004880	31.047	20.1319	30.2653	13.8544	19.4966	33.6523
Bch01G004890	68.6052	51.2145	70.9701	75.2401	57.511	85.3563
Bch01G004900	27.4321	10.1614	17.5264	23.9765	4.15832	16.8853
Bch01G004950	9.01119	57.8197	17.0605	7.7794	33.6458	12.8293
Bch01G004960	0.500722	2.04374	6.72458	0.35325	5.84791	8.23696
Bch01G004970	6.26959	16.2841	8.33085	5.13543	17.225	13.3488
Bch01G005020	2.09838	11.6633	4.72849	11.6834	9.34934	5.08824
Bch01G005030	54.4192	142.932	125.344	38.279	135.158	120.03
Bch01G005040	2.96073	6.15257	5.45388	3.29644	2.78547	5.8626
Bch01G005080	13.5828	21.3641	9.22971	10.189	8.65548	8.42846
Bch01G005090	0.0630925	1.58392	1.43285	0	0.932086	2.40248
Bch01G005240	1.22254	103.549	23.0171	2.4196	56.7845	17.3229
Bch01G005250	9.92145	2.74569	6.1845	19.3638	6.96316	23.4439
Bch01G005260	2.64641	0.511093	2.0632	5.5845	2.90697	11.8719
Bch01G005270	19.6413	12.9657	22.5883	33.4378	20.3921	67.9449
Bch01G005290	329.956	199.149	435.396	621.462	104.052	530
Bch01G005300	25.5417	23.5078	31.6976	19.8565	23.9152	21.2395
Bch01G005410	62.2822	13.2287	33.3829	92.228	18.8788	36.0346
Bch01G005420	31.2991	33.727	30.3092	28.7512	27.4025	22.4989
Bch01G005440	2.959	16.9843	15.2745	1.78156	20.0461	15.3107
Bch01G005480	3.54401	1.22225	1.65867	10.2277	1.433	2.95609
Bch01G005590	9.49508	20.5399	2.35213	2.94609	21.0074	3.00305
Bch01G005600	4.02297	2.83521	1.71659	1.56866	1.29711	1.21751
Bch01G005610	1.59937	10.6499	6.74637	1.26935	9.18086	6.6775
Bch01G005670	6.16263	47.5028	46.1648	4.55732	51.3516	57.6957
Bch01G005720	2.46288	0.380612	1.96768	2.24815	0.189955	0.622268
Bch01G005730	18.2584	22.1267	26.9164	37.184	21.841	28.2531
Bch01G005780	23.0754	99.9233	59.856	25.0835	64.3761	44.4266
Bch01G005860	5.61976	31.4041	33.826	3.92351	34.7689	38.2183
Bch01G005880	0	0.180654	0.0596967	0.101231	0.373115	0.937153
Bch01G005890	84.4369	67.8205	98.8943	98.559	70.7372	111.591
Bch01G005900	5.73992	5.44095	5.18401	5.09252	4.40153	8.98307
Bch01G005960	7.58563	44.0073	43.1927	5.2503	42.1607	55.8997
Bch01G006030	0.0616583	1.02219	1.90635	0.101084	1.6946	2.17242
Bch01G006060	3.09408	17.9761	6.91816	2.14284	11.1578	13.7724
Bch01G006110	17.9948	90.7013	126.073	22.0741	65.1669	147.383
Bch01G006150	2.28507	3.10621	4.76005	0.808963	0.933487	6.30928
Bch01G006170	14.6895	70.4195	40.1677	20.0603	66.0876	59.602
Bch01G006180	3.31234	41.9202	3.32854	0.763787	12.8838	1.16897
Bch01G006210	10.3375	7.50431	10.0696	12.9396	10.3669	11.4031
Bch01G006220	1956.24	526.368	944.432	2170.51	250.507	701.821
Bch01G006230	19.4601	2.26531	7.16432	47.0648	1.437	4.05835
Bch01G006240	10.524	19.5586	9.90234	15.658	16.3079	12.6698
Bch01G006270	11.9367	14.6084	13.4654	14.0611	10.6413	19.6942
Bch01G006310	5.43905	28.8493	16.6892	8.66755	17.13	17.0339
Bch01G006330	1.60597	17.185	21.3937	1.73142	21.8315	35.7259
Bch01G006350	22.8707	98.8577	60.566	30.9954	52.0004	51.9978
Bch01G006370	82.0774	77.8057	84.9598	32.9878	52.039	101.63
Bch01G006450	5.38863	4.62118	2.85808	3.99109	1.30989	2.43484
Bch01G006480	0.425292	0.872086	2.02781	0.354924	0.369016	2.37662
Bch01G006490	8.59428	2.41431	2.78608	2.57753	1.24435	1.39491
Bch01G006510	1.66275	0.891704	1.07156	1.84264	1.38234	1.40611
Bch01G006540	5.00548	40.5616	22.9546	2.4828	30.016	22.269
Bch01G006550	35.8585	47.3209	67.2513	40.8189	25.1982	74.446
Bch01G006570	2.32836	17.2837	7.14964	2.54702	14.8515	7.91864
Bch01G006610	0.310011	0.120122	0.118725	100.884	1.42821	6.70986
Bch01G006620	24.3033	81.3464	74.7064	20.601	98.7013	94.5503
Bch01G006630	1.5426	4.74978	5.87894	2.29136	7.15073	9.01127
Bch01G006680	11.7598	5.1904	5.38863	9.1051	2.05332	11.2054
Bch01G006690	34.0998	32.5544	50.4783	41.0666	25.5135	68.3092
Bch01G006740	0.179808	0.180497	2.39081	0.50586	0.18386	1.65235
Bch01G006780	8.24518	3.41756	9.8457	8.03486	1.42151	6.32781
Bch01G006790	3.29398	7.35347	5.12682	2.14874	5.53786	8.76382
Bch01G006800	8.03303	47.5411	36.8059	5.28548	48.2825	43.8111
Bch01G006880	52.833	17.9986	51.9859	119.879	28.3052	88.4755
Bch01G006890	0.0630925	1.75317	0.413798	0	1.5614	0.827054
Bch01G006910	0	0	0	0.50586	2.85582	1.16779
Bch01G006920	12.5799	7.17424	9.43891	5.06997	6.27509	9.95118
Bch01G006930	18.4887	21.5471	23.6501	20.3905	18.6521	28.1081
Bch01G006980	45.5217	37.7563	50.0644	43.412	47.0651	62.3998
Bch01G007010	0.49642	1.46317	1.77428	0.408568	2.91327	0.733542
Bch01G007020	1.78406	8.8077	5.10081	2.33742	11.8605	4.82127
Bch01G007030	1.06282	2.53438	4.28388	0.15261	3.17147	5.06632
Bch01G007040	3.99686	10.2614	7.55991	4.93656	8.20372	13.2123
Bch01G007050	14.0299	53.6082	53.3065	9.3427	44.2275	46.6198
Bch01G007080	0.42816	10.4303	3.66826	0	0	0
Bch01G007140	0.920278	4.77876	5.76717	0.359158	2.7409	5.78373
Bch01G007150	21.9883	30.8665	35.7646	30.3366	20.1642	41.7412
Bch01G007170	1.06827	10.8218	0.941873	0.452069	4.67251	1.69673
Bch01G007180	8.05967	39.2542	15.7847	4.67263	23.2127	23.2846
Bch01G007190	1.72671	1.13289	0.476236	1.06325	0.308862	0.374861
Bch01G007200	22.1822	18.6182	15.4294	30.2433	8.7381	13.5675
Bch01G007210	0.809014	3.88737	4.9358	1.33387	5.64037	6.17581
Bch01G007220	257.592	153.245	353.589	368.575	385.668	313.371
Bch01G007230	33.5184	21.6849	42.1317	38.0712	10.0016	48.6077
Bch01G007250	1.10984	13.2773	10.2337	0.918366	10.9905	11.5514
Bch01G007260	60.393	59.6364	83.2131	50.8211	65.8511	95.3403
Bch01G007270	7.26099	11.4935	10.7217	6.36084	5.65887	11.6753
Bch01G007290	2.09551	16.9034	11.2734	1.01325	12.4231	14.7518
Bch01G007310	2.09608	5.55055	0.651916	1.10857	3.74684	0.553027
Bch01G007340	3.3301	4.50959	6.74639	4.12598	3.36132	9.02031
Bch01G007400	12.1876	29.6938	13.7666	18.1908	18.4824	11.0654
Bch01G007420	3.27791	18.175	4.07828	2.90589	5.45623	6.98664
Bch01G007460	0.0616583	0.881502	9.76011	0.154727	15.4371	14.0133
Bch01G007490	30.4985	23.4127	15.3884	17.9431	35.923	9.25687
Bch01G007530	0.126185	3.25647	3.21055	0.0495571	2.05213	3.35622
Bch01G007540	12.9327	38.5161	24.0264	9.11485	29.497	34.3702
Bch01G007550	0.366217	3.14592	5.53581	0	0.986845	0.510994
Bch01G007570	8.43852	27.716	18.6902	5.03267	20.4684	26.2193
Bch01G007580	9.89951	52.5324	43.7998	2.39289	60.8105	34.8628
Bch01G007590	40.6875	316.707	138.823	21.2512	341.487	145.35
Bch01G007620	6.59734	61.99	22.1342	12.2771	64.7371	23.0546
Bch01G007630	17.4612	39.1829	25.9776	13.3659	50.0205	26.1855
Bch01G007640	6.19358	37.6081	24.8236	6.21832	29.5758	28.4545
Bch01G007660	124.224	204.409	82.5421	101.787	119.675	81.1027
Bch01G007710	23.3885	14.4103	23.3605	12.8658	12.1903	31.9496
Bch01G007720	110.394	24.1579	47.4962	45.0555	37.8615	29.7972
Bch01G007730	9.8951	22.5252	12.4933	10.8639	27.2644	8.97796
Bch01G007750	0.120733	0.821441	0.17568	0.204284	2.7402	2.09645
Bch01G007760	0	0.50089	0	0	0.995638	1.58428
Bch01G007770	5.10641	1.6128	4.25847	2.88787	2.75828	2.61124
Bch01G007780	3.99456	2.42482	4.29264	4.57711	2.55624	5.03929
Bch01G007810	3.75424	15.8338	12.0369	3.00741	16.5042	10.9092
Bch01G007820	1.40723	14.921	3.44281	1.27585	12.3714	5.71743
Bch01G007860	2.50161	25.3068	5.82789	3.22965	18.5322	6.36216
Bch01G007870	5.15034	103.018	4.63737	0.202167	68.8651	4.28515
Bch01G007880	16.0985	92.5036	111.653	14.5373	352.907	153.228
Bch01G007920	2.57069	0.120122	1.9016	2.90342	3.17358	1.93428
Bch01G007930	29.5404	23.1995	29.5127	79.0736	28.2626	45.4113
Bch01G007940	8.72098	6.47407	11.4197	13.2044	8.02515	10.3824
Bch01G007950	81.1956	293.235	277.619	69.654	378.378	222.982
Bch01G007990	3.75683	7.4759	7.55704	3.50466	13.7198	10.827
Bch01G008000	0.18526	3.89768	2.62374	0.1032	2.12707	3.59413
Bch01G008040	0.368801	7.80618	0.65673	0.0515264	1.35996	0.204199
Bch01G008050	3.11413	17.6434	7.08464	2.63162	16.2182	9.68683
Bch01G008140	26.2785	41.2126	44.1229	30.2809	47.75	73.1693
Bch01G008240	8.23489	23.6905	21.405	20.5182	55.9472	56.5003
Bch01G008280	48.1613	12.757	61.3943	46.276	103.312	25.639
Bch01G008290	6.4061	34.5772	9.51078	6.50763	15.9113	9.60158
Bch01G008300	10.8729	8.64625	13.1254	10.009	8.55645	16.007
Bch01G008320	16.2062	29.1191	25.45	7.18435	44.4158	17.9373
Bch01G008360	15.9786	104.167	33.4217	10.1734	56.0646	30.5168
Bch01G008400	21.1098	38.1979	40.6816	19.416	48.5459	40.1307
Bch01G008420	8.04823	5.73173	8.71212	6.62467	2.6076	10.1703
Bch01G008430	4.2951	40.7373	10.8391	0.922747	11.1256	7.39345
Bch01G008520	11.2446	19.2924	21.0743	18.1254	13.0495	26.9863
Bch01G008560	3.58419	6.24141	27.4336	3.11499	9.88662	51.2733
Bch01G008570	2.71553	43.5554	24.3476	0.722107	31.7781	25.7385
Bch01G008680	2.21021	17.4285	4.87159	2.27822	12.0389	9.11093
Bch01G008690	20.7967	57.6074	56.4306	13.874	77.1096	69.5695
Bch01G008710	106.459	141.594	135.218	65.8727	289.337	233.159
Bch01G008720	35.0336	56.454	83.4836	1.73535	30.1429	83.0089
Bch01G008730	52.3922	94.4316	109.684	9.04807	57.1782	51.5653
Bch01G008800	4.45831	2.65487	4.20931	2.96071	0.990243	4.71121
Bch01G008830	20.3017	20.9935	54.738	25.4035	45.2623	114.494
Bch01G008840	18.1688	5.22069	9.59252	8.37596	18.0886	12.8244
Bch01G008920	15.9742	19.5487	25.0978	32.2848	16.7757	35.4399
Bch01G008930	7.97765	11.2237	7.96779	5.90389	2.29614	4.87672
Bch01G008940	49.3843	40.0529	35.7511	49.0658	18.2606	19.3444
Bch01G008950	0.187843	8.96947	4.07524	0	0	0.17934
Bch01G008990	9.77863	10.2597	10.2976	10.1236	8.60101	9.62965
Bch01G009020	0.425292	3.58628	1.23628	0	0	0
Bch01G009030	38.9477	52.2383	32.369	38.9832	35.4762	27.2814
Bch01G009040	47.4021	32.8976	58.9064	79.5186	33.9072	57.7244
Bch01G009050	73.3668	75.9878	130.574	50.7299	33.4279	141.173
Bch01G009120	34.1605	15.3562	6.76239	4.6562	2.6124	3.80958
Bch01G009130	20.0036	84.3087	62.2184	16.5229	108.324	82.2069
Bch01G009140	2.09551	12.4138	3.97637	2.85013	13.4558	7.24806
Bch01G009150	11.5412	52.3602	39.601	16.0937	57.2553	50.4002
Bch01G009160	1.72556	0.902064	0.357511	1.02427	0.871932	0.544937
Bch01G009200	13.8148	27.1138	19.2546	11.1307	23.2192	27.7251
Bch01G009220	0.488385	4.16853	1.36456	0.249902	5.15206	1.78079
Bch01G009230	6.69144	49.8138	11.7943	6.99627	35.0664	13.1728
Bch01G009260	2.71438	5.21028	1.60542	2.65249	2.04603	3.96425
Bch01G009270	7.91489	25.571	26.3712	7.27871	24.1493	29.6533
Bch01G009320	13.0444	3.01596	8.44787	11.4795	0.923994	4.9245
Bch01G009350	3139.1	503.827	1132.81	2379.27	277.8	724.835
Bch01G009360	46.4686	35.5505	61.8692	48.2885	26.4512	71.4122
Bch01G009390	3.68025	16.8152	9.76267	7.08166	13.672	15.407
Bch01G009400	37.3619	13.0566	18.495	38.0813	5.97572	17.8507
Bch01G009440	0.18526	0.0600608	6.01529	1.99466	4.11505	12.4499
Bch01G009460	165.65	45.4769	102.854	124.17	18.3723	107.642
Bch01G009480	10.5148	23.0881	14.756	15.7027	13.868	16.0606
Bch01G009490	4.60798	5.6814	3.09353	6.25138	4.03731	6.32293
Bch01G009550	13.565	73.66	31.6672	13.364	57.8809	38.3395
Bch01G009580	3.89334	18.0337	26.4618	2.23575	26.9458	31.7077
Bch01G009590	4.14743	5.92117	3.32489	3.50298	3.27409	2.47113
Bch01G009600	3.18669	88.6472	22.5221	7.26216	92.0059	39.5469
Bch01G009610	4.52939	9.05705	23.061	4.52352	63.6305	42.0061
Bch01G009640	0.746206	10.3862	23.1376	0.303545	23.435	4.51095
Bch01G009690	6.07169	196.968	11.9563	5.19257	85.9701	15.3066
Bch01G009730	20.5117	103.656	64.4704	10.046	96.2242	47.9593
Bch01G009750	17.0571	63.2818	49.899	7.58969	48.4523	54.1183
Bch01G009820	0.856036	4.90971	4.93092	0.204431	2.79566	5.02691
Bch01G009880	0.738171	29.0178	5.5492	0.765903	21.3645	1.90942
Bch01G009930	0.986238	1.09229	1.77014	0.870778	3.29297	5.79137
Bch01G010010	10.3619	71.3444	24.5815	6.52486	80.0484	24.645
Bch01G010030	2.08403	2.43482	3.15566	5.17347	2.13197	4.02305
Bch01G010070	10.6424	5.5313	6.22275	7.43993	3.2694	7.64818
Bch01G010100	12.3398	36.3562	41.4021	10.1549	37.5811	49.7059
Bch01G010110	74.2341	96.8	142.794	86.8413	68.2505	162.123
Bch01G010160	4.81505	1.3126	2.37576	12.6977	6.85225	9.02935
Bch01G010180	3.31288	14.1688	12.9397	7.10705	27.9467	14.837
Bch01G010190	1.79525	3.35708	1.54299	1.42226	6.20894	3.21
Bch01G010220	2.29024	5.6125	3.4394	1.22132	4.22786	5.47137
Bch01G010260	6.4141	6.75391	13.4623	5.86404	2.67126	8.45906
Bch01G010270	2.99627	27.0874	9.58171	2.74358	25.2811	12.9246
Bch01G010310	7.43419	4.90945	4.75591	8.47807	4.20887	6.35072
Bch01G010340	42.1806	95.206	107.909	17.6718	132.53	118.622
Bch01G010350	6.14455	3.26709	3.09219	11.5441	4.63874	7.68683
Bch01G010550	0.37052	3.7785	2.81984	0.256105	5.16945	0.987864
Bch01G010610	76.465	26.8474	60.7718	59.8215	8.96695	42.8779
Bch01G010640	20.7371	7.26506	22.611	45.4395	15.095	23.927
Bch01G010650	15.3792	46.648	23.7325	10.6926	50.2477	30.9401
Bch01G010670	17.8964	11.2343	14.4245	12.4772	10.9643	10.6417
Bch01G010690	249.304	275.636	351.835	147.342	691.364	256.002
Bch01G010720	2.29712	11.4418	15.441	0.713788	9.10291	22.1005
Bch01G010760	10.4331	12.3954	19.7561	5.62004	4.46718	11.9468
Bch01G010770	6.06194	4.80032	5.53447	5.1936	3.42768	7.19179
Bch01G010780	268.04	27.715	121.175	231.51	12.6287	102.477
Bch01G010800	46.1917	61.9746	72.0623	61.5106	55.2853	78.4425
Bch01G010890	8.60685	3.57697	7.97498	10.14	2.87119	6.94456
Bch01G010980	2.50419	1.14215	1.18407	2.85786	0.373115	2.42119
Bch01G011040	17.5328	13.3976	11.6193	29.1809	16.078	22.5366
Bch01G011060	51.4904	134.36	143.151	18.7143	143.451	141.515
Bch01G011070	60.2296	3.50655	8.08133	66.6899	1.36805	9.07775
Bch01G011080	0.499003	4.99133	5.5564	0.610882	2.72871	5.13222
Bch01G011090	3.16665	5.19955	6.61553	3.56568	7.44358	11.1581
Bch01G011130	8.54002	34.8489	13.4168	2.83998	26.0567	19.8087
Bch01G011160	100.772	9.18168	50.5	123.82	2.24068	40.5995
Bch01G011180	1.41813	4.27829	10.8748	1.43028	11.7896	17.6222
Bch01G011210	3.5598	25.8392	36.298	7.80776	46.3759	33.3818
Bch01G011230	3.2825	27.1139	25.221	2.64978	28.0089	20.1005
Bch01G011240	3.11643	17.4442	10.5131	6.16546	39.7918	9.88646
Bch01G011260	4.49298	66.8166	7.60012	4.61549	34.6026	7.43449
Bch01G011280	18.2704	13.3556	19.1594	23.1337	15.1867	25.6593
Bch01G011330	3.82509	18.1674	11.5655	5.74911	19.1229	13.9148
Bch01G011340	4.46146	5.03946	4.50044	3.05756	3.72705	2.43601
Bch01G011350	8.41182	5.06023	4.09272	9.91288	7.64745	5.99186
Bch01G011390	27.4701	34.3668	44.5429	63.2092	39.2434	37.7627
Bch01G011400	176.604	10.1921	121.622	466.22	8.3729	77.5203
Bch01G011410	2.70491	4.18841	4.51371	6.11147	5.65267	6.99432
Bch01G011420	5.10526	18.5183	11.5182	5.75537	26.6638	23.3842
Bch01G011440	41.9732	538.673	105.922	54.4926	348.109	179.255
Bch01G011470	23.6919	126.836	69.5956	22.4257	87.2615	67.2392
Bch01G011540	0.124751	4.25856	2.82873	0.253988	24.0053	2.4516
Bch01G011560	2.82966	57.4275	25.1494	2.03905	49.2612	35.4219
Bch01G011570	34.1493	27.1867	25.6461	16.5045	13.175	17.7853
Bch01G011580	67.1421	54.6537	39.4726	164.06	140.936	43.8132
Bch01G011610	6.94754	0.540861	4.64955	21.6168	0.060154	4.35927
Bch01G011640	2.84458	12.9362	7.26002	3.25943	8.28896	8.56066
Bch01G011660	0.99284	0.831486	0.89107	1.67034	7.26754	7.879
Bch01G011670	2.95958	16.1226	7.66108	2.17772	9.88764	4.48157
Bch01G011720	11.1113	50.6621	29.8564	25.1564	82.1452	57.8448
Bch01G011750	7.81935	31.0173	17.4502	3.66391	20.7254	14.3002
Bch01G011780	0	0.120279	2.72712	0	0.748331	1.99367
Bch01G011790	0.249502	1.66339	2.68966	0	0	0
Bch01G011830	5.56638	48.2969	17.0172	7.33673	36.6447	23.2004
Bch01G011900	1.2234	14.1469	11.7377	1.47575	37.8184	8.17102
Bch01G011910	31.282	45.7336	60.7362	19.9293	17.5208	79.0902
Bch01G011930	6.9212	7.41395	13.9105	0.71226	9.59616	5.08684
Bch01G011960	142.902	244.948	213.76	262.496	181.03	235.509
Bch01G011980	22.0189	22.1099	26.3971	33.2125	37.8703	23.2011
Bch01G011990	2.0935	9.98025	9.4249	1.42772	7.95901	9.36005
Bch01G012000	0.123317	1.78388	3.23285	0.154579	1.49845	3.43947
Bch01G012010	0.492402	15.2597	2.21647	0.35901	10.5126	2.32356
Bch01G012020	0	0.300304	3.11588	0	2.04814	0.44234
Bch01G012030	1.78578	0.431099	0.587772	0.662261	0.123005	0.119364
Bch01G012040	30.312	17.4063	20.8581	39.9593	11.5224	22.9477
Bch01G012050	1.53083	9.56987	5.76881	0.714377	6.64522	4.10042
Bch01G012070	5.56385	29.0185	44.9054	3.66967	41.1018	62.1512
Bch01G012150	0	0	0	2.35121	0.306865	1.11432
Bch01G012160	2.87267	50.3586	22.5046	5.18026	107.305	24.029
Bch01G012200	4.16666	4.43859	2.6698	4.72568	2.80494	3.69849
Bch01G012260	0	0	0	0.152757	0.060154	0
Bch01G012280	124.216	445.333	342.418	104.519	752.994	393.445
Bch01G012310	11.366	17.3654	13.2432	17.6434	19.1349	13.8075
Bch01G012330	4.45114	37.543	18.0156	7.84097	32.1994	12.417
Bch01G012350	227.099	138.605	236.475	230.786	71.605	241.346
Bch01G012380	104.053	199.16	98.1687	110.615	184.657	81.1467
Bch01G012390	5.05107	42.3259	19.2767	4.47937	33.1581	17.7923
Bch01G012430	46.1915	82.5629	97.4448	29.3861	72.5924	76.6194
Bch01G012440	2.32951	15.6298	9.02073	3.40372	25.5527	10.5555
Bch01G012450	0.120733	2.21435	2.2563	0.1032	1.55801	2.74222
Bch01G012460	17.9206	22.2777	9.69926	20.8149	10.3212	14.7232
Bch01G012470	0.560662	2.61489	1.42804	0	1.24634	2.18051
Bch01G012480	0.860338	18.508	5.99462	1.00946	52.1357	11.1296
Bch01G012540	12.5607	15.7041	19.9675	8.61249	3.05057	4.69865
Bch01G012550	43.8277	420.949	165.453	85.4706	247.227	144.286
Bch01G012570	0.0616583	13.6364	8.34249	0	6.23382	3.43373
Bch01G012590	1.04416	11.6459	6.32534	1.82915	12.2858	7.56922
Bch01G012600	6.3003	35.1211	8.08889	3.82652	12.3546	12.1793
Bch01G012610	3.46317	10.081	4.95048	2.08678	5.81765	9.32462
Bch01G012790	5.46546	23.2768	21.7023	0.862754	8.53998	11.1983
Bch01G012840	19.8782	15.9421	26.285	24.8861	19.4012	26.808
Bch01G012910	997.195	261.182	504.584	1155.78	197.218	488.949
Bch01G013000	5.47062	10.3811	9.19828	5.24636	12.4722	15.4942
Bch01G013030	1.78865	12.6637	6.60567	1.17324	8.633	12.055
Bch01G013050	0.0630925	0.060218	2.04712	0	1.74586	0.475696
Bch01G013120	25.1514	54.1405	45.9898	37.4858	193.982	132.551
Bch01G013150	22.8734	64.627	38.4185	12.4323	41.7174	49.0305
Bch01G013160	28.7304	119.074	46.1679	25.3043	67.0016	45.2849
Bch01G013270	16.5125	12.5086	12.4855	22.4261	14.5159	18.5418
Bch01G013290	29.189	17.7788	40.3332	34.8153	5.04114	28.6623
Bch01G013300	1.47606	2.57456	3.63397	2.13604	0.678579	1.10782
Bch01G013350	4.14596	20.2818	11.4988	7.19264	26.7708	7.003
Bch01G013360	0.177225	5.93127	0.89107	0.103053	4.22408	0.486136
Bch01G013420	6.26989	2.43482	5.766	4.33479	5.36689	6.89805
Bch01G013470	15.2501	67.6043	42.3691	14.212	69.6687	55.9564
Bch01G013480	16.8939	18.4883	78.4501	20.5067	226.333	111.867
Bch01G013500	70.0939	54.8793	89.2039	42.526	28.1257	69.4691
Bch01G013510	30.0842	8.35573	19.9552	33.574	38.4915	33.5887
Bch01G013520	0.48695	3.12609	6.01656	0.716346	3.16797	7.61953
Bch01G013580	0.0616583	0.0701057	0	3.09427	1.92033	1.30275
Bch01G013590	1.17695	4.38931	5.66246	0.923041	4.22716	4.5542
Bch01G013600	3.67708	2.39453	2.4996	5.35409	2.94025	3.96443
Bch01G013610	4.85375	7.11538	3.35498	7.18353	4.66053	4.55022
Bch01G013630	972.78	288.205	406.126	70.9128	14.0138	25.2317
Bch01G013650	0.49642	0.44083	0	2.46945	0.309563	0.0593885
Bch01G013670	24.0585	28.5929	22.5651	29.2247	21.4307	31.4934
Bch01G013690	8.28511	25.5204	3.66686	1.76689	5.10487	3.6857
Bch01G013720	0.126185	4.05688	0.118725	0	1.78913	0.238729
Bch01G013770	3.12823	0.621012	1.24413	2.30135	0.314957	2.37405
Bch01G013800	12.7474	14.0967	9.25063	10.0996	8.39865	8.143
Bch01G013860	24.8997	29.179	35.0379	30.2086	5.39927	24.6458
Bch01G013870	22.7165	13.7971	31.5831	28.2628	3.72575	16.708
Bch01G013900	190.402	113.194	182.781	136.646	108.168	131.268
Bch01G013910	60.321	60.3045	157.599	176.506	10.0654	56.2569
Bch01G013930	10.793	35.7632	49.47	7.61882	46.7402	56.692
Bch01G013940	7.32662	5.90223	9.29088	11.2794	7.12166	17.7121
Bch01G013950	4.74163	3.64697	3.19691	1.66581	3.67138	2.83338
Bch01G013960	22.2168	4.9197	6.3388	7.7485	2.23389	2.66841
Bch01G013970	15.1079	43.9786	30.5552	6.40946	28.2335	21.6881
Bch01G013980	5.44023	3.30706	9.18983	4.62775	18.8047	17.3658
Bch01G014000	6.18613	16.8767	14.5304	13.9573	12.4277	16.6997
Bch01G014010	3.86177	8.09702	10.2287	4.26495	18.1783	16.3992
Bch01G014020	5.23173	4.55882	3.38001	3.45736	4.15352	5.39743
Bch01G014040	19.6132	54.9594	54.9607	12.7405	45.4405	36.4514
Bch01G014120	4.67074	85.8903	35.7958	4.47179	78.5355	37.7511
Bch01G014170	4.10352	30.0805	6.2805	2.63949	12.8428	5.4791
Bch01G014210	48.882	105.478	152.356	34.7123	151.054	162.6
Bch01G014240	15.764	57.2519	41.4876	33.9314	135.985	48.1677
Bch01G014250	4.48065	16.0112	11.1854	2.70116	16.8551	16.1352
Bch01G014320	16.5369	15.0503	18.9998	19.5709	12.32	18.9502
Bch01G014330	2.45426	2.30423	0.831373	4.06175	0.676582	1.29583
Bch01G014340	0.742189	2.9964	1.36938	0.563589	3.40249	3.41813
Bch01G014360	0.312594	3.55693	0.710275	1.21797	4.29211	1.99426
Bch01G014370	6.76572	2.1941	5.45832	0.967923	0.556274	0.851732
Bch01G014390	26.2839	22.5073	26.2844	11.4054	11.5936	27.867
Bch01G014400	7.10156	11.4527	9.42299	8.66308	5.77988	12.3472
Bch01G014410	12.4807	2.8565	4.56311	14.6608	0.620526	10.4638
Bch01G014420	844.522	410.865	659.581	994.701	221.96	592.775
Bch01G014450	13.0605	10.1301	8.66509	11.3423	5.28155	10.0446
Bch01G014470	3.84115	58.492	16.7163	3.26169	20.7941	5.1573
Bch01G014480	0.804996	6.4443	4.40425	1.11221	3.97586	3.43432
Bch01G014590	0.610552	4.92065	1.66378	1.51984	13.7378	5.59395
Bch01G014600	1.90824	4.08775	1.5478	5.15281	3.93539	4.93991
Bch01G014620	0.433327	0.140211	0.182199	2.85721	0.060154	0.750898
Bch01G014640	0	0.570996	0.594961	0.0495571	10.1979	2.21563
Bch01G014660	9.17435	9.03743	12.3003	2.24559	6.35843	10.3576
Bch01G014670	2.91399	69.141	19.6881	1.41423	28.637	36.6876
Bch01G014690	0	0.0600608	0	0	2.11088	0.433075
Bch01G014700	4.81099	5.40035	4.93068	3.78142	78.5647	37.2018
Bch01G014710	0.11815	1.14262	0.657399	0.0495571	1.1857	1.24454
Bch01G014730	0	0.0600608	0.0579915	0	1.80132	0.596822
Bch01G014740	10.7645	14.8395	14.986	12.2029	211.836	117.75
Bch01G014750	133.251	211.955	173.416	101.099	297.913	216.987
Bch01G014760	1.36193	8.95822	5.77296	0.299459	6.49591	6.33911
Bch01G014770	6.7485	51.077	11.1651	0.972599	13.415	10.0743
Bch01G014780	10.4913	91.7224	34.3185	16.7193	113.424	86.3392
Bch01G014790	1.3272	9.61099	0.415503	2.03358	15.2569	2.61436
Bch01G014810	0	1.43351	0.117688	0.0991142	1.35457	0.263587
Bch01G014820	0.124751	4.31847	0.411056	0.0516738	5.24848	0.655216
Bch01G014840	0.24405	4.03873	0.649542	0.101084	3.46755	0.971276
Bch01G014850	0.179808	1.41316	0.473862	0.0495571	2.54075	1.13267
Bch01G014860	1.41038	7.84678	3.41102	0.756057	5.7535	0.826466
Bch01G014870	5.06996	135.401	26.0063	4.82854	43.3956	13.5935
Bch01G014920	3.08203	0.501048	1.30316	3.20987	1.24505	2.01794
Bch01G014930	132.308	108.875	82.7036	91.4471	112.448	107.834
Bch01G014960	0.804711	5.06081	5.02437	0.660586	3.5338	3.44873
Bch01G015020	30.0883	175.068	66.9218	30.8507	205.831	81.569
Bch01G015030	2.49501	1.98379	1.54676	2.28727	1.30709	2.75957
Bch01G015040	1.35016	0.942035	9.16692	0.858815	20.768	22.7012
Bch01G015060	9.74107	2.75521	3.43118	4.94267	0.309563	2.08144
Bch01G015130	19.7941	92.0102	60.6151	17.7912	84.1198	71.1431
Bch01G015170	1.47376	1.4729	0.474531	1.58107	0.618425	0.893945
Bch01G015180	0.798395	6.19249	4.2067	1.22206	5.10179	5.67481
Bch01G015250	102.852	144.291	71.3204	7.34255	51.4362	82.6633
Bch01G015260	3.99513	33.3895	27.8968	4.37799	64.5351	32.531
Bch01G015280	39.9954	41.8058	106.03	23.731	73.4292	99.4572
Bch01G015300	29.1928	97.081	52.4366	30.0642	131.924	80.8071
Bch01G015370	0	0.0600608	0.813586	0	4.82902	0.119364
Bch01G015400	31.2701	16.542	19.0694	34.4501	18.3575	24.2555
Bch01G015410	9.81364	8.77772	8.15139	7.89506	6.9146	12.6766
Bch01G015450	4.3215	44.2092	22.8906	7.19929	38.5904	22.3126
Bch01G015470	4.35163	3.68594	2.12527	3.26066	1.30989	1.10605
Bch01G015480	28.9942	170.366	70.7488	38.8963	155.45	95.5037
Bch01G015510	12.3373	7.58666	2.48523	31.8001	4.62395	3.12558
Bch01G015530	127.683	61.6043	85.5674	97.3298	94.016	66.0554
Bch01G015540	109.486	20.1503	35.2708	78.8306	9.50444	16.9011
Bch01G015550	25.553	37.1427	31.1475	11.302	4.87537	3.47653
Bch01G015560	22.8735	63.9127	45.7625	24.8236	97.2731	55.8192
Bch01G015570	7.18097	29.8137	42.3722	17.9158	134.938	27.3141
Bch01G015580	3.01005	12.6353	8.31447	4.21751	16.8286	14.2994
Bch01G015600	0.430459	1.64377	1.54884	0.307484	1.60467	2.89688
Bch01G015610	1.2908	13.2356	2.56783	0.559208	2.17244	1.18339
Bch01G015620	0.0590749	8.24675	4.90624	0	12.6633	1.7139
Bch01G015630	0.305708	10.5916	16.493	2.95027	23.0133	8.90962
Bch01G015640	0.919993	2.48468	3.08804	8.44806	7.09394	3.50121
Bch01G015670	31.6237	44.6338	35.711	45.8417	35.1837	27.0007
Bch01G015710	0.676513	19.5472	15.0372	0.457977	29.5406	16.999
Bch01G015780	75.7505	18.1479	30.8158	66.1697	20.1461	48.6337
Bch01G015820	26.7754	9.55982	16.051	34.2539	10.3721	18.127
Bch01G015850	16.1916	72.6766	124.777	13.6319	106.889	91.3227
Bch01G015870	10.7835	14.5602	23.6635	2.59505	6.30647	10.5271
Bch01G015890	42.0686	48.5389	222.974	37.8528	144.394	419.408
Bch01G015940	13.3071	120.324	93.7658	7.98536	97.9499	101.299
Bch01G015950	2.57327	17.1775	11.3682	5.5119	22.2541	8.41449
Bch01G015960	5.05796	29.2509	23.0045	12.6683	38.5452	22.3994
Bch01G015970	4.2762	1.49294	1.54884	0.565411	0.25081	0.382952
Bch01G016040	20.2063	22.1533	89.0691	20.0703	87.1241	201.768
Bch01G016070	4.18585	42.3043	10.3089	8.96524	29.2632	12.2296
Bch01G016080	0.42816	44.6483	13.5613	0.253988	34.5329	1.77863
Bch01G016090	0.186409	1.56399	1.72007	0.0515264	1.24305	1.13385
Bch01G016100	10.8076	53.3887	33.6298	12.9363	50.9136	50.6116
Bch01G016120	105.655	145.614	82.1539	85.78	97.3006	79.2385
Bch01G016160	14.8687	72.1662	22.2846	10.0215	55.7846	19.4847
Bch01G016170	1.78177	1.39338	0.71198	2.46711	1.35926	0.910533
Bch01G016190	11.6132	15.9749	15.8841	12.2915	5.71832	16.2564
Bch01G016240	0.990256	4.21828	5.95144	0.257632	5.12649	4.08836
Bch01G016270	5.42216	38.9572	21.0334	5.39577	42.8338	24.542
Bch01G016280	9.20765	24.436	17.134	10.0687	23.6347	22.8461
Bch01G016330	14.4479	23.638	13.056	15.3272	20.4317	11.734
Bch01G016390	4.1328	0.320394	1.66134	0.763492	0.240616	0.29753
Bch01G016410	2.63895	0.0600608	0.774051	1.32329	0.126403	0.323563
Bch01G016420	3.25667	9.45937	9.00293	2.89816	6.283	11.4767
Bch01G016440	16.5873	8.25753	19.9048	32.6431	7.21229	20.1756
Bch01G016470	7.53087	19.6715	9.6512	2.74037	11.2585	4.64432
Bch01G016480	0.548609	7.81549	1.90738	1.83491	4.85669	2.76983
Bch01G016510	5.65157	2.95627	4.80902	4.88159	2.05682	5.20643
Bch01G016580	20.0291	33.0561	34.5725	8.696	36.0179	36.433
Bch01G016620	3.01033	7.02393	6.65914	2.34515	6.64901	9.71096
Bch01G016680	37.9324	13.7691	28.1257	40.3237	7.20857	39.8354
Bch01G016690	27.491	56.2402	48.0412	24.2305	57.738	59.4717
Bch01G016700	21.8332	38.4653	45.6595	14.4655	43.0249	47.9437
Bch01G016720	21.7115	37.1942	51.5175	10.926	14.9619	40.7312
Bch01G016740	4.71322	4.48008	14.731	8.26911	3.47613	10.6396
Bch01G016770	0.250936	5.15016	2.66669	0.51162	15.3267	11.9634
Bch01G016780	6.84573	61.3294	16.4428	3.00195	31.4416	7.98065
Bch01G016820	406.121	98.0942	190.603	315.457	39.7437	181.919
Bch01G016830	0.79926	19.2296	2.37235	0.712113	18.3481	2.83573
Bch01G016840	302.259	141.691	194.82	291.408	130.107	213.885
Bch01G016850	30.8351	24.9894	33.1887	37.3523	17.8228	30.1381
Bch01G016860	0.0616583	1.15188	1.00809	0.0516738	1.54921	0.375449
Bch01G016870	3373.64	3628.11	2310.54	4117	2687.5	2584.05
Bch01G016880	2.39519	13.2348	5.00609	1.88112	20.3665	10.5296
Bch01G016890	260.094	281.73	512.759	167.249	278.937	411.44
Bch01G016910	4.5403	1.33295	3.62672	4.83962	0.685374	2.29179
Bch01G016950	3.55923	7.74591	7.47969	4.72672	17.583	14.0987
Bch01G016960	4.53455	21.8984	785.791	1.2792	1150.81	1155.99
Bch01G016990	0.425292	1.9943	2.00077	0.0495571	4.65724	1.94947
Bch01G017070	3.49814	9.58807	10.6792	0.664525	5.27766	7.22379
Bch01G017130	2.8575	43.4503	29.666	1.26935	67.5522	73.2907
Bch01G017140	3.28766	50.1781	15.1095	5.49321	34.9428	21.4251
Bch01G017240	7.18871	2.73596	13.4408	4.43828	7.51056	11.9685
Bch01G017400	24.1419	24.9516	24.2598	31.1981	25.2956	15.105
Bch01G017410	10.263	141.585	109.453	8.30494	175.823	137.704
Bch01G017420	3.71124	5.64143	3.08871	12.2632	3.42148	2.422
Bch01G017430	95.1494	45.8075	84.1995	154.708	34.9686	88.1383
Bch01G017450	0.796961	4.21906	4.3387	52.3776	188.028	118.44
Bch01G017460	64.5159	433.418	200.468	48.0877	188.89	105.306
Bch01G017490	0.238883	1.29267	0.999865	14.8835	96.2469	49.1771
Bch01G017510	29.7333	5.33008	27.4442	90.6311	22.8678	55.1729
Bch01G017520	8.84429	79.3262	27.6572	11.0287	115	24.6292
Bch01G017530	114.505	157.594	190.964	29.4041	94.4198	134.179
Bch01G017600	2.4666	16.9336	4.01245	5.29178	13.2293	5.14722
Bch01G017610	1.8615	33.5486	17.4061	0.759995	113.075	16.5912
Bch01G017630	40.3201	13.5688	25.1918	44.8825	66.1597	23.9072
Bch01G017650	3.23572	8.68716	8.34657	3.46298	17.3464	9.76063
Bch01G017720	29.3723	444.852	73.3354	23.0832	312.542	51.8932
Bch01G017740	81.1105	37.7457	61.2932	108.413	19.1633	61.5199
Bch01G017750	1.03326	21.7566	3.66863	0.807288	15.5355	3.2745
Bch01G017780	9.39204	28.007	17.1823	5.03602	22.6504	21.0745
Bch01G017800	0.673075	2.32511	3.3378	0.251724	2.65707	3.66495
Bch01G017860	0.182392	2.86691	1.69235	0.202314	2.77678	0.382952
Bch01G017900	17.1466	30.6147	32.8818	25.3154	147.001	73.8762
Bch01G017910	9.94266	33.147	25.5903	6.64302	36.2148	25.4305
Bch01G017940	10.0694	45.1852	24.4057	9.61313	47.3962	29.0699
Bch01G017950	9.83403	47.5659	22.8487	3.80353	27.1151	17.7959
Bch01G017960	0.994559	8.58791	3.95511	0.352955	5.31414	2.22725
Bch01G017970	23.9553	7.44346	40.3275	11.5158	5.28236	49.9211
Bch01G017980	7.66132	35.5553	13.5689	2.19363	0.870636	0.75031
Bch01G018000	3.77027	0.781313	4.89845	3.96849	6.33717	12.1285
Bch01G018010	11.6458	7.29341	9.58328	8.30751	14.1355	12.6504
Bch01G018100	0.932331	1.55332	1.53239	0.858226	7.1947	7.5525
Bch01G018120	28.6321	48.6669	50.3643	27.3055	17.2592	23.6526
Bch01G018340	20.9906	42.3836	33.0384	34.0223	20.1087	30.3322
Bch01G018370	25.8905	33.6062	76.4613	26.5897	61.0685	91.6756
Bch01G018390	241.793	419.672	520.114	371.946	70.8687	273.019
Bch01G018400	4.68916	3.45716	3.56976	3.97199	3.23622	5.30112
Bch01G018440	3.51564	2.23397	1.06334	0.507829	0.437962	0.195521
Bch01G018460	1.10525	15.5729	22.9689	0.404776	4.02852	5.40571
Bch01G018500	3.25495	5.97218	4.92105	6.04912	3.28978	7.15983
Bch01G018520	4.25124	3.39637	2.90481	2.33275	1.47817	2.18761
Bch01G018530	16.6766	62.8289	69.0654	2.77832	20.8701	39.5357
Bch01G018540	0.124751	5.46229	2.1843	0.455861	3.36283	2.948
Bch01G018560	23.9272	54.7632	18.2253	13.9489	58.9938	23.0177
Bch01G018580	3.17292	25.6535	18.1611	4.4712	11.9657	20.0835
Bch01G018620	9.38893	41.2729	30.1111	12.8281	33.7205	30.7538
Bch01G018640	2.21337	13.7467	11.3136	1.26753	13.3926	17.0625
Bch01G018650	5.00662	0.440987	7.97772	6.78132	1.42211	7.19617
Bch01G018660	0.0590749	2.64451	2.20319	0.103053	1.18489	3.23088
Bch01G018670	2.45254	9.79133	8.31203	2.2891	17.3777	15.4669
Bch01G018690	53.4571	25.3991	109.589	44.4323	15.7766	47.2618
Bch01G018710	46.2909	23.6073	35.5864	46.0104	14.9282	16.5497
Bch01G018730	0.248352	5.45152	0.591183	0.204284	1.18699	0.118777
Bch01G018750	0.24405	3.55772	2.57368	0	1.38294	3.16621
Bch01G018760	0.434761	3.92844	2.51776	0	1.31599	2.97878
Bch01G018770	5.77431	4.92054	5.96612	4.64119	3.24301	6.22783
Bch01G018790	3.74908	15.5024	14.5042	8.90575	17.7554	20.2694
Bch01G018800	0.11815	3.75684	3.33713	0.0515264	2.2217	3.60322
Bch01G018820	40.0114	29.1513	32.7538	41.3277	19.9047	34.7517
Bch01G018830	3.52507	0.431256	5.25829	9.43213	0.49682	8.70032
Bch01G018860	156.472	297.849	280.992	106.381	477.421	354.229
Bch01G018870	6.00545	18.5991	9.072	3.31957	18.2545	7.53176
Bch01G018900	54.9147	127.795	119.52	59.5456	130.529	120.488
Bch01G019000	5.45085	5.00012	8.64726	3.71091	3.84445	15.571
Bch01G019060	4.40751	1.60396	1.48122	8.97007	1.12673	1.62807
Bch01G019080	101.924	105.779	110.958	121.544	93.8253	108.361
Bch01G019090	2.82478	0.551378	0.475567	3.30884	0.123706	0.954509
Bch01G019150	341.235	170.251	178.904	314.248	288.946	140.456
Bch01G019200	52.8644	6.02209	27.0489	82.2633	4.50186	18.422
Bch01G019230	7.60109	25.6727	34.2086	7.18048	20.9127	37.472
Bch01G019240	6.12905	12.6442	8.59309	13.5727	7.29353	6.70823
Bch01G019250	46.8467	0.0600608	7.37156	68.5839	0.18386	7.81911
Bch01G019340	12.2042	14.4989	16.9983	10.9437	7.82948	16.8627
Bch01G019360	238.468	42.1743	184.975	75.4939	17.7564	110.229
Bch01G019400	0.249502	0.25076	3.91661	0	4.26433	4.75266
Bch01G019410	1.28678	3.55756	5.60209	1.52895	3.83516	6.69146
Bch01G019430	2.09723	28.0164	31.2988	0.967923	32.5531	39.0902
Bch01G019460	1.65041	8.71756	7.58726	2.08481	7.46579	7.52326
Bch01G019510	12.1231	38.8798	42.1013	8.71205	47.963	56.5378
Bch01G019550	25.033	25.5322	27.8728	29.6254	17.7963	22.2242
Bch01G019560	6.33556	8.5592	13.1702	8.43398	5.83124	9.75137
Bch01G019580	0.989971	4.40924	3.99045	0.609207	4.10836	3.97649
Bch01G019590	0.367651	7.10533	9.88925	0	2.17174	4.08185
Bch01G019630	2.41872	10.0393	6.54701	0.970629	5.36419	8.74782
Bch01G019640	0.485801	3.38768	5.73008	0.251872	3.71895	5.41239
Bch01G019660	1.35504	10.4708	6.4111	0.609207	6.2562	9.91412
Bch01G019700	97.852	32.5992	80.5708	129.679	22.4618	90.5012
Bch01G019720	4.86691	0.571153	3.07885	6.51374	1.54792	2.64021
Bch01G019800	12.7887	56.0408	148.39	7.96243	392.327	754.834
Bch01G019820	1.30428	1.123	1.11481	0.514179	1.92772	3.99503
Bch01G019830	249.763	44.8051	163.931	209.772	14.65	120.675
Bch01G019870	12.1159	9.50965	7.40561	23.3227	18.9646	6.06332
Bch01G019990	9.48872	34.1976	19.8084	4.15884	16.9024	13.0331
Bch01G020030	5.01519	4.07906	9.07566	12.4455	2.64488	5.79001
Bch01G020090	0.124751	2.99614	1.58971	0.0516738	2.7415	0.306208
Bch01G020150	31.3075	18.4375	30.4044	50.5362	21.3167	50.1749
Bch01G020170	15.0898	9.30975	19.8977	10.9667	12.1388	27.0079
Bch01G020230	13.0689	1.71393	9.75037	15.0085	1.42821	9.15866
Bch01G020250	0.0630925	3.47678	1.91013	0.152905	0.495419	3.08332
Bch01G020330	32.1816	49.8425	48.3493	57.9597	100.7	41.7756
Bch01G020370	8.46146	1.43257	1.82435	7.06872	0.438663	0.870262
Bch01G020410	31.7022	10.8819	26.1687	73.9495	26.0355	24.263
Bch01G020420	8.66826	13.1167	20.467	22.565	33.6995	20.4056
Bch01G020470	5.60454	4.11846	1.59586	7.42817	2.29485	2.64021
Bch01G020510	1.17236	11.9859	2.90578	71.7345	39.6092	27.3216
Bch01G020570	9.00176	4.02826	3.21025	2.61248	0.980049	1.38067
Bch01G020600	41.245	24.3163	35.6255	27.0918	10.7666	38.453
Bch01G020620	43.7995	12.1526	28.4478	41.2552	4.95381	19.3293
Bch01G020630	3.00287	5.81209	4.92921	8.24381	5.16545	6.31443
Bch01G020650	22.852	25.7817	32.7103	39.9398	26.5	24.3276
Bch01G020660	11.039	8.86808	10.2683	12.2736	6.28349	13.122
Bch01G020670	4.74737	5.78054	12.368	3.50845	3.35172	13.6972
Bch01G020680	22.6877	18.4681	22.2766	22.1404	14.5565	27.1663
Bch01G020780	12.9469	9.94007	14.4091	32.1133	5.33992	5.74491
Bch01G020790	13.1698	7.3156	7.8718	26.72	8.44942	10.5435
Bch01G020810	20.8883	22.2943	15.6869	0	0	0.0593885
Bch01G020850	3.35449	0.441144	0.593255	1.22688	0.248708	0.42616
Bch01G020890	0.126185	0.190384	3.9626	0.0516738	0.938286	1.75435
Bch01G020940	8.37141	55.8386	31.0334	11.3538	37.7513	26.0261
Bch01G021000	2.67367	3.98845	6.71396	0.812902	2.49398	5.08372
Bch01G021030	35.8936	13.1259	51.3545	146.396	8.63671	38.5422
Bch01G021050	4.3536	10.7835	17.5488	6.27342	22.0484	18.2122
Bch01G021060	3.01492	12.3149	9.45364	2.65913	12.815	9.71204
Bch01G021090	28.4092	27.0853	44.7528	43.696	26.3137	64.7203
Bch01G021100	115.196	90.2115	119.421	122.823	87.1947	128.147
Bch01G021140	23.9596	47.5995	36.6866	18.0404	38.3613	44.5571
Bch01G021170	29.7653	10.8823	23.8431	70.0034	1.36676	13.5473
Bch01G021190	4.77172	17.3957	9.25604	4.89852	19.2371	10.9691
Bch01G021200	0.676228	3.35661	3.46274	0.206695	3.79869	2.84482
Bch01G021220	0.0616583	1.41316	4.95624	0.0516738	3.2653	0.953334
Bch01G021270	14.0717	18.5457	12.0002	35.4393	16.2117	14.9517
Bch01G021300	73.3383	249.302	164.122	55.4944	242.96	132.083
Bch01G021320	2.63665	0.621326	3.02841	1.32767	0.935484	1.86563
Bch01G021400	122.468	382.869	345.126	64.4489	457.595	464.668
Bch01G021420	0.368801	3.10637	3.5108	0.868956	7.99678	8.9004
Bch01G021440	4.33812	2.69625	12.0736	26.0613	13.8589	25.1836
Bch01G021470	0.854887	0.932147	3.53797	1.26768	2.18403	11.3729
Bch01G021480	3.96017	5.03041	3.81611	3.77725	2.15885	4.44686
Bch01G021590	0.493836	2.21451	2.26349	1.11098	5.51278	5.99661
Bch01G021600	8.00432	12.505	12.6941	5.68159	20.1833	22.1494
Bch01G021610	1.75851	7.29624	8.0702	1.6661	23.4135	13.2494
Bch01G021680	5.77431	12.5878	18.3191	3.80668	17.244	16.5859
Bch01G021760	8.56039	192.239	102.018	7.63413	70.8348	62.227
Bch01G021770	0	4.10867	2.30644	0	1.3038	0.323563
Bch01G021820	78.5403	92.301	87.0599	132.097	65.4936	82.2913
Bch01G021840	0.183826	3.58654	2.02026	0.152905	2.7423	3.88475
Bch01G021870	55.0732	55.4716	54.3211	37.4346	43.2782	52.0799
Bch01G021930	7.87753	26.7319	20.8129	12.3595	31.8973	30.2184
Bch01G021950	3.51187	1.19264	6.67135	2.94181	1.62156	4.34602
Bch01G021960	2.80756	0.51125	2.30925	3.81952	1.36605	3.39978
Bch01G021970	10.4747	9.0999	14.6401	7.72989	8.33993	19.3841
Bch01G021980	22.8081	12.0952	24.5009	22.2353	48.9965	32.0859
Bch01G022080	1.40321	1.12222	2.99618	12.6198	6.45226	17.0643
Bch01G022090	0.0616583	5.96287	1.97256	0.0515264	7.45252	5.16322
Bch01G022100	18.836	11.3031	16.6277	29.4256	7.76705	18.7995
Bch01G022110	11.7527	37.9147	52.7914	6.19897	26.1999	45.9271
Bch01G022130	90.9138	210.055	412.551	170.808	421.482	595.771
Bch01G022140	3.57472	14.8099	15.9597	2.7581	18.2999	20.8052
Bch01G022160	5.92031	4.47867	8.10027	0.817577	2.12766	4.43759
Bch01G022240	7.37599	23.8382	25.7064	6.31152	21.1009	23.1512
Bch01G022290	4.94439	36.8846	10.4451	2.6079	18.7986	12.2134
Bch01G022310	4.76947	4.70044	2.42272	6.97387	4.53392	3.49135
Bch01G022380	10.7548	18.3383	18.9992	38.1915	32.5109	15.7974
Bch01G022390	8.80035	8.37802	10.5218	18.0915	17.4966	5.50121
Bch01G022470	0	0	0	0.307337	2.23518	2.29003
Bch01G022500	7.95496	8.17816	14.7478	8.39319	5.82784	7.41397
Bch01G022510	1.79267	12.0029	8.61258	0.357188	6.97955	11.0821
Bch01G022560	42.5349	12.9957	18.7199	52.7723	5.76968	19.3214
Bch01G022580	4.60511	3.79775	9.18342	5.7728	1.79183	8.35366
Bch01G022590	30.7918	23.1664	37.9437	39.9246	76.3462	95.3478
Bch01G022600	24.9068	15.2807	18.7995	16.4509	4.40233	7.32715
Bch01G022640	8.10846	35.8833	33.3328	6.98136	47.4031	44.0523
Bch01G022700	0.733869	6.76218	9.07373	0.202314	4.32929	2.88762
Bch01G022720	0.297958	0	0.121466	3.31687	1.73426	3.89383
Bch01G022800	2.27158	12.8773	8.26141	3.6456	8.48182	6.00646
Bch01G022810	67.8613	16.5334	47.1916	66.6425	17.366	50.4022
Bch01G022820	1.04388	19.4409	23.8495	2.43309	39.2747	54.89
Bch01G022830	125.666	56.7752	104.816	144.357	37.0602	80.2337
Bch01G022850	0.0590749	0.0600608	0.238118	0.610882	3.53509	2.04456
Bch01G022880	14.4346	55.2838	46.7506	48.3984	39.9008	38.9838
Bch01G022900	61.0808	46.5647	88.6795	51.8486	30.0486	101.819
Bch01G022910	1.11414	7.143	9.63749	0.764229	10.0483	12.1477
Bch01G023030	1.33753	3.18652	9.14365	5.94681	16.3121	28.9436
Bch01G023040	0	0.060218	0.117688	0.45645	1.99877	7.68054
Bch01G023070	0.497569	2.99687	3.2778	0.307484	2.74241	3.84547
Bch01G023080	11.0767	0.520666	5.6926	13.7617	0.246711	2.51041
Bch01G023240	3.05534	0.120279	1.66141	5.28957	0	4.93218
Bch01G023250	5.22456	4.30947	3.60997	1.42423	1.31399	1.34555
Bch01G023270	1.84371	12.064	4.97971	2.03905	14.0339	5.33212
Bch01G023330	15.0332	22.0468	17.0296	11.517	9.10943	20.2226
Bch01G023360	4.05392	10.3618	9.54167	2.95982	11.3215	14.719
Bch01G023420	3.62576	25.3607	17.2296	0.303398	0.560372	0.366771
Bch01G023440	26.2945	69.108	91.9906	9.41889	30.329	36.3122
Bch01G023460	6.12594	21.4821	20.7993	4.43587	29.4967	28.6516
Bch01G023470	35.0272	135.132	96.5009	11.4372	92.4898	77.1497
Bch01G023500	1.59794	17.5756	9.613	0.916544	6.25992	4.08836
Bch01G023590	332.735	310.954	373.222	349.906	267.156	397.399
Bch01G023600	6.50727	3.84918	4.89152	5.0809	2.93016	5.11943
Bch01G023610	16.8506	8.35667	10.7045	0.101084	0.246711	0.186843
Bch01G023630	1.23832	3.03689	4.05496	0.708469	2.84373	5.54401
Bch01G023700	10.4207	37.5052	33.3135	1.22738	11.0366	9.33935
Bch01G023830	9.73903	128.466	24.971	8.7086	79.9516	28.0946
Bch01G023860	5.84573	1.97426	6.02441	12.3272	1.11454	5.56751
Bch01G023980	2.76571	4.6691	4.92202	3.14186	1.78913	4.14892
Bch01G024030	43.5507	23.5514	42.4146	15.7374	0.862439	8.48522
Bch01G024040	21.3285	56.3735	15.5003	28.8981	53.0318	17.6433
Bch01G024050	1.55235	2.49456	2.489	1.16448	9.96527	3.67146
Bch01G024060	0.867224	7.18229	1.2325	0.251724	7.4316	1.78712
Bch01G024100	13.4925	13.8381	15.3605	8.32276	6.31986	15.6359
Bch01G024180	0.49527	7.70552	1.31035	0.616937	2.59961	1.72891
Bch01G024230	5.26244	5.77196	3.56873	2.33501	1.1768	4.99595
Bch01G024250	12.1503	17.9861	30.9509	7.6488	7.02131	24.7869
Bch01G024260	4.54489	19.8298	9.16497	4.88691	5.90316	2.59741
Bch01G024300	221.036	152.812	224.696	197.612	54.3688	96.0003
Bch01G024320	13.5171	56.1407	57.9426	12.1963	73.9443	75.2781
Bch01G024360	13.2518	24.7601	28.241	10.5145	37.3437	38.2575
Bch01G024370	89.7732	54.8976	20.1474	34.4446	6.3935	2.89331
Bch01G024400	4.29882	17.9389	8.48674	2.19801	13.2944	9.43784
Bch01G024410	35.0094	30.122	31.2765	51.8784	22.8938	46.6789
Bch01G024420	203.581	50.2848	102.903	248.476	30.6076	82.4366
Bch01G024440	0	0.060218	0	2.5919	26.9744	32.3661
Bch01G024480	4.22857	60.1079	27.9057	34.9837	141.032	81.9836
Bch01G024490	0.425292	3.79812	3.13062	0	0.060154	0
Bch01G024580	1.83797	15.8715	11.5002	2.13225	17.0119	16.3655
Bch01G024590	2.64383	0.440987	0.71539	0.459947	0.0635519	0.459108
Bch01G024690	0.0630925	1.94397	1.36323	0.251872	2.92206	1.05652
Bch01G024790	11.3261	10.6003	10.5615	8.84423	8.60272	17.7268
Bch01G024890	8.26411	18.0788	16.1312	5.96148	41.6125	19.0098
Bch01G024950	1812.53	537.134	854.577	1674.86	310.905	538.826
Bch01G025090	7.50962	8.90836	10.2393	6.60513	5.75599	9.52425
Bch01G025190	35.4371	3.37575	18.9074	33.1075	23.3307	18.168
Bch01G025210	14.7985	9.92029	13.2131	14.3556	7.28382	17.3819
Bch01G025270	0.187843	2.17449	3.82025	0.559208	1.55391	3.75729
Bch01G025440	2.26413	1.07252	2.08062	1.68033	0.377213	1.21792
Bch01G025550	42.5913	32.1569	10.2671	11.913	30.1612	4.40821
Bch01G025610	32.4249	42.5245	45.6618	9.6991	49.5349	34.6898
Bch01G025670	3.37367	18.4393	8.09688	4.42632	13.7601	9.76669
Bch01G025750	9.41582	27.739	37.2884	12.5198	67.8342	37.4828
Bch01G025820	7.80501	8.62784	6.54256	6.45025	5.0923	5.23721
Bch01G025830	8.96391	33.8867	18.7916	7.77916	24.4117	29.8086
Bch01G025840	9.38609	29.7717	12.8333	26.2297	39.3549	22.8541
Bch01G025900	25.4933	16.8555	15.6741	25.8517	16.2786	25.3498
Bch01G025990	1.23947	7.64656	6.23756	3.35234	10.9914	30.8615
Bch01G026040	1.29596	4.41991	4.53223	2.44018	4.53273	5.60674
Bch01G026120	3.23917	14.708	7.16634	5.75566	23.217	10.699
Bch01G026130	14.3298	10.7728	26.1756	32.5866	336.8	286.059
Bch01G026150	2.09694	21.832	17.9132	1.84264	21.5065	25.2317
Bch01G026160	6.60026	5.60078	4.0965	2.60184	2.04733	2.94935
Bch01G026230	1.30572	15.0209	16.5668	1.11463	17.5875	17.0796
Bch01G026260	0.246918	2.44491	2.18979	0.0991142	2.4799	2.26811
Bch01G026270	34.1344	51.2958	59.4802	11.2145	34.1009	81.4086
Bch01G026290	58.717	120.442	141.901	24.2222	146.528	173.492
Bch01G026320	18.5717	41.8131	44.0983	9.09501	64.7658	56.4308
Bch01G026370	8.47869	10.0277	4.04149	2.6419	5.80093	6.03647
Bch01G026400	6.47007	22.7162	30.3915	2.19225	10.402	19.792
Bch01G026440	0.250936	3.46689	2.08988	0.103053	1.73917	2.83808
Bch01G026460	7.66964	15.112	17.0011	13.0126	11.0153	14.3813
Bch01G026470	16.9378	106.073	39.909	21.8137	98.6845	42.2682
Bch01G026490	22.337	31.0923	21.9911	26.2219	19.3516	23.1736
Bch01G026530	53.8321	19.0239	41.4541	169.814	28.2578	34.7628
Bch01G026540	0.122167	0	0	1.82112	0.246711	0.298117
Bch01G026600	14.2004	30.0409	21.1046	18.3479	19.6042	16.2348
Bch01G026620	11.9092	6.142	8.2976	9.62756	2.72051	7.85451
Bch01G026640	10.9685	24.4896	21.1815	12.0007	22.9339	29.5602
Bch01G026650	0.683114	0.901383	0	2.79407	1.31729	0.460283
Bch01G026690	34.8807	26.2945	65.7425	41.2846	28.4512	50.6146
Bch01G026760	3.81418	4.5991	3.73789	3.21002	2.42454	3.99719
Bch01G026820	14.9947	27.3284	49.5292	9.92761	16.0506	46.107
Bch01G026990	3.09118	19.6772	2.60291	12.9485	20.7286	10.9715
Bch01G027000	3.61801	7.77458	5.20887	6.84942	30.404	15.3244
Bch01G027020	1.85146	5.35959	9.15169	2.84692	11.0434	14.8566
Bch01G027120	9.81159	29.7207	16.2676	2.38851	6.60455	5.29185
Bch01G027140	3.02152	9.93123	10.5046	2.85707	24.6389	6.16668
Bch01G027150	13.08	42.9445	29.3172	15.0741	105.968	39.8777
Bch01G027350	0.0590749	2.46448	1.0218	0.101084	3.09853	1.33904
Bch01G027520	0.0630925	1.22241	4.67033	0.0991142	0	0
Bch01G027550	1.0998	5.20191	4.26225	1.06945	5.47981	4.54688
Bch01G027560	2.64727	8.33595	11.4931	5.2033	11.2474	16.3911
Bch01G027570	647.517	309.842	305.654	560.533	61.3751	147.631
Bch01G027610	4.51509	11.8154	11.1667	2.9083	7.66314	11.5248
Bch01G027630	1.17695	67.0323	26.9175	0.50389	105.512	27.2937
Bch01G027820	15.6666	62.3677	27.3283	16.318	48.8071	23.891
Bch01G027850	0	0	0.12043	1.87644	0.80908	1.61248
Bch01G028000	9.72764	14.5794	7.78322	6.57344	4.10016	4.8854
Bch01G028020	13.5578	19.0078	16.0988	26.6526	21.6392	28.0799
Bch01G028030	0.182392	3.10621	1.77769	0.705763	12.484	5.27802
Bch01G028110	23.9618	16.2539	21.1741	27.8315	15.0449	27.4926
Bch01G028130	5.37026	33.2272	16.1278	8.34569	33.3187	35.7539
Bch01G028260	59.8929	43.0422	55.7735	25.5956	21.9485	42.6918
Bch01G028280	5.10813	63.4284	10.5175	3.14762	35.304	10.1333
Bch01G028520	1.5271	0.0701057	0.0596967	0.309601	0.0628513	0.136132
Bch01G028580	301.649	128.617	197.061	167.34	72.1446	168.442
Bch01G028610	24.8956	79.7803	107.39	25.8766	94.6018	102.695
Bch01G028640	3.02611	9.66964	8.13732	2.69402	11.0807	10.4419
Bch01G029250	0.728702	2.39485	1.13297	1.52757	1.11654	0.997717
Bch01G029650	0.305708	0.701163	2.92096	0.1032	0.123005	0.118777
Bch01G029880	1.47606	5.77128	4.803	1.57531	5.32373	6.9099
Bch01G029920	17.3617	16.0734	11.3231	11.0269	4.58549	7.69754
Bch01G029940	786.621	217.848	468.49	758.505	125.968	353.13
Bch01G030030	6.21912	33.3069	26.2475	3.30643	13.1717	15.3338
Bch01G030050	16.4217	36.728	21.1686	5.78529	16.1698	18.1023
Bch01G030220	6.80154	10.401	9.12453	7.11975	6.36691	11.2113
Bch01G030230	0.42931	6.68145	9.94987	0.0515264	4.38173	5.98061
Bch01G030260	2.40695	20.7908	8.89158	2.18969	16.2667	9.88104
Bch01G030290	1.62803	66.0904	137.355	0.255958	98.1368	135.995
Bch01G030330	9.08782	27.3256	21.9609	11.0103	31.394	31.764
Bch01G030360	57.1644	92.0528	133.228	61.6489	120.006	255.139
Bch01G030400	8.42241	17.9079	16.2712	7.7134	17.4148	27.4458
Bch01G030430	19.9985	13.8269	30.323	26.3785	10.67	24.6489
Bch01G030660	26.2071	24.1897	23.5286	56.625	97.7344	88.8154
Bch01G031290	12.2986	19.3013	18.4705	8.64659	21.9168	22.4913
Bch01G031460	1.58876	8.75821	3.93179	2.74825	10.5938	7.54812
Bch01G031490	4.56153	2.16402	56.2134	16.0163	179.141	94.0663
Bch01G031500	6.66675	78.2828	47.4064	4.88262	132.159	44.7174
Bch01G031520	7.92517	28.8403	26.1179	7.55474	35.813	32.9683
Bch01G031540	33.0207	75.9066	33.4893	14.8297	58.9445	46.9736
Bch01G031580	18.2197	77.0591	31.082	39.9886	178.518	60.9649
Bch01G031630	2.77432	7.72577	5.39766	3.03363	15.0583	11.4108
Bch01G031660	1.04675	3.30612	6.56509	0.253694	7.03161	2.6412
Bch01G031800	144.238	20.1614	59.5967	95.1593	8.95005	31.3129
Bch01G031820	53.7343	35.2221	44.3494	65.8701	18.6438	38.1836
Bch01G031910	2.00486	2.68558	3.44866	5.70099	1.87366	5.06515
Bch01G031970	2.94523	1.34237	3.87594	4.24202	0.183159	0.188018
Bch01G031980	20.2026	112.821	72.8213	19.1722	159.966	112.885
Bch01G032120	1.47319	3.41609	3.45622	3.82361	1.73377	4.30164
Bch01G032160	18.6124	23.1159	16.9282	29.774	23.7311	23.7499
Bch01G032170	0.985954	4.10804	2.66913	0.506007	3.29577	2.97363
Bch01G032180	0.669912	6.51503	2.0244	1.32585	4.23606	2.78619
Bch01G032200	0	2.0541	0.297815	0.253988	0.189955	0.307383
Bch01G032210	2.93863	59.6199	8.22316	2.54426	21.6946	12.0078
Bch01G032220	9.88216	10.143	13.0096	10.0987	7.37996	12.1679
Bch01G032240	4.54058	25.2836	14.7396	5.62195	34.004	14.5386
Bch01G032260	1.41957	7.26459	3.50391	1.57925	5.82034	5.78608
Bch01G032310	8.16088	45.8125	19.8251	7.85279	20.7473	10.6599
Bch01G032340	3.51623	24.912	40.1335	1.62639	23.1105	48.0646
Bch01G032470	1.74134	9.40015	2.31607	2.44368	1.87037	2.23181
Bch01G032520	8.2415	6.2536	10.4921	8.34742	12.8339	20.0758
Bch01G032540	3.71209	0.861936	8.57245	6.88501	2.6084	7.0533
Bch01G032680	5.52109	8.23728	8.27731	6.294	4.53952	7.75593
Bch01G032720	1.28678	0.711208	1.30798	3.69501	1.23555	1.12576
Bch01G032740	1.91312	0.551692	1.12645	0.706352	0.371713	0.323563
Bch01G032770	0.558363	1.07267	1.8511	0.813491	2.73211	3.61248
Bch01G032830	16.5143	7.84731	12.0762	8.30166	5.01866	14.693
Bch01G032880	2.7207	41.7122	29.0112	4.9089	54.7403	48.7416
Bch01G032890	1.98453	9.2479	7.03932	0.810932	4.00434	5.76479
Bch01G032900	2.36595	7.79399	4.75286	1.11901	4.75866	5.59056
Bch01G032920	0.860054	41.0473	10.4304	0.204284	62.9081	5.01566
Bch01G032930	0.858619	309.415	219.321	0.0516738	245.033	76.9721
Bch01G032940	10.9306	16.6641	16.0778	7.89703	11.5022	19.6106
Bch01G033000	6.20454	4.5179	5.35257	6.56104	1.98578	6.6384
Bch01G033060	9.9306	17.5576	24.0384	10.2267	30.1884	44.3044
Bch01G033120	841.319	127.963	438.604	1074.11	45.9642	271.408
Bch01G033140	12.8586	57.3612	23.7287	12.9179	45.9776	29.782
Bch01G033190	29.407	22.2782	37.4494	18.8367	7.25345	19.8269
Bch01G033220	63.2018	653.968	203.298	90.0667	881.485	395.544
Bch01G033240	4.146	15.6805	12.613	3.00756	14.233	15.0056
Bch01G033260	0	0	0	1.27373	0.0635519	0.0680662
Bch01G033300	13.0256	36.5773	16.2736	8.49747	41.8778	17.8236
Bch01G033320	0	0.942192	0.182199	0	2.6173	0.357506
Bch01G033350	1.58589	35.7111	7.53968	1.89914	14.5104	7.69645
Bch01G033520	4.26673	9.04737	7.26714	6.68905	5.60281	8.17021
Bch01G033530	2.77059	1.48263	3.27232	3.41475	2.47251	4.17712
Bch01G033550	16.8899	108.412	31.6517	15.913	82.7507	38.3766
Bch01G033580	1.21852	1.99357	2.1349	3.29038	1.48027	1.95205
Bch01G033590	8.41126	38.4709	27.4029	15.075	56.7389	25.2183
Bch01G033650	1.54575	3.81821	3.15145	0.56162	4.33738	4.90832
Bch01G033680	0.983655	20.662	5.70711	0.611177	27.2404	14.5722
Bch01G033750	3897.07	320.123	1200.1	4015.68	129.097	792.039
Bch01G033760	0.558078	16.7848	11.5864	0.5533	11.9464	4.74457
Bch01G033840	3.37282	29.4121	25.1296	1.25709	54.2736	28.9892
Bch01G033910	0	0.430942	0.709907	0	2.97062	1.30966
Bch01G033960	1.35504	34.3384	11.8778	0.611029	19.0724	9.16159
Bch01G034030	0.485801	12.9866	5.2916	0.305515	6.72885	2.32279
Bch01G034080	6.53602	16.5219	13.4196	3.00077	26.2894	13.7381
Bch01G034130	1.71695	8.21609	5.22569	1.81827	8.7505	5.86418
Bch01G034160	13.0433	58.8872	23.294	5.46658	30.8947	17.3131
Bch01G034170	2.03844	13.7177	6.53445	2.95785	52.7495	16.9359
Bch01G034210	16.4804	52.685	39.9586	21.7629	133.077	83.9521
Bch01G034260	2.0106	38.5122	24.3366	0.251872	23.7849	22.3355
Bch01G034330	5.19074	42.506	52.6102	3.50254	48.6076	42.2236
Bch01G034340	22.5747	114.532	36.3775	28.7072	49.4451	57.0461
Bch01G034380	3.532	5.53072	3.51348	3.09368	1.12404	3.03048
Bch01G034400	1.60339	5.76155	4.70925	0.503448	5.16674	5.78079
Bch01G034410	0.617438	2.88554	2.8397	0.204284	3.72295	5.67585
Bch01G034470	14.2708	62.1115	20.9457	9.15668	33.753	19.0424
Bch01G034530	3.51909	8.79718	11.5599	0.559356	6.62683	10.9672
Bch01G034560	11.5131	14.9808	17.8683	15.4808	11.4397	24.4096
Bch01G034570	22.1423	44.3622	31.6652	18.6917	39.3368	43.4227
Bch01G034650	39.6886	134.437	205.468	24.1478	172.922	171.995
Bch01G034660	32.2221	29.9311	35.421	46.3328	25.8469	43.6748
Bch01G034780	1.29625	0.6309	1.30042	2.23939	0.252106	1.44815
Bch01G034860	33.0288	41.6224	35.0433	63.1736	31.7961	78.0803
Bch01G034880	21.6932	30.2605	25.8157	16.5465	13.9037	16.8217
Bch01G034890	76.9645	87.3332	52.1278	61.7122	31.3442	66.9053
Bch01G034900	8.66387	2.17449	3.19891	5.90645	1.54102	3.90151
Bch01G034920	6.8004	30.3216	9.25999	4.33661	24.4518	13.3353
Bch01G034930	59.3902	25.5705	47.8403	61.3007	31.0624	40.2647
Bch01G034940	11.503	25.2383	40.6132	10.8996	24.4477	61.6227
Bch01G034980	15.2925	11.0009	8.88268	13.7096	6.90931	11.0205
Bch01G035040	28.1646	31.8765	33.5332	31.7235	20.1616	49.2159
Bch01G035170	5.98943	52.9809	47.6485	2.48462	55.318	48.1347
Bch01G035190	11.1612	8.12553	4.09924	9.52263	5.32682	7.07441
Bch01G035200	17.2804	34.2295	20.3889	19.4636	32.9241	14.0916
Bch01G035230	59.3357	51.9074	60.026	43.7808	49.8529	63.6333
Bch01G035290	1.7634	18.4273	10.983	1.46364	13.4191	12.2586
Bch01G035300	6.63776	0.490846	6.54544	16.3435	0.692871	6.7875
Bch01G035380	2.59938	0.621326	0.177385	9.00421	2.51086	3.2011
Bch01G035560	0.856321	1.53359	28.1815	1.42772	71.349	52.11
Bch01G035580	0.126185	0.871929	4.30867	0	3.6649	1.42211
Bch01G035610	0.562096	0.781576	1.12237	0.303693	7.47379	1.47341
Bch01G035740	3.07026	7.94624	7.06131	2.43836	9.44439	8.3006
Bch01G035880	7.09921	30.414	12.7512	6.51266	19.8729	13.5913
Bch01G035990	9.40528	50.8247	15.0897	22.1542	65.1396	25.1917
Bch01G036080	104.674	16.6241	99.1912	311.792	68.2675	118.475
Bch01G036130	5.885	125.8	24.74	4.11839	38.7866	19.2706
Bch01G036140	1.51418	6.54349	7.53005	2.80328	4.36586	11.1866
Bch01G036160	5.7689	33.1866	9.68488	7.74477	33.739	18.6301
Bch01G036210	3.38372	17.3252	20.9577	4.01534	15.9079	17.5494
Bch01G036270	4.66678	127.599	93.6732	1.35636	52.5117	45.6261
Bch01G036280	19.7915	47.6328	54.0279	13.0838	57.5471	52.9422
Bch01G036350	4.61746	3.01628	5.7707	18.8927	10.0752	10.4291
Bch01G036420	1.73474	1.35215	1.41981	3.9055	1.04959	4.95609
Bch01G036520	3.77118	30.3787	21.1405	0.608765	16.7394	18.9337
Bch01G036590	9.79297	6.44336	6.30651	10.4856	6.45576	11.8825
Bch01G036610	17.356	33.1742	30.0898	30.3559	27.1779	31.3085
Bch01G036630	0.372818	3.57618	1.73378	0.0991142	3.2518	2.84423
Bch01G036660	1.72728	1.29204	0.361289	1.62851	0.685374	0.561117
Bch01G036670	0.31116	0.380612	0.176716	1.6858	0.31226	1.06637
Bch01G036680	1.36738	34.7419	3.63976	1.47423	20.4506	6.02029
Bch01G036750	3.68053	27.3957	28.555	3.4554	33.0884	31.3301
Bch01G036780	0.124751	0.931203	1.60268	0	0.0628513	0.188018
Bch01G036790	7.62177	16.0524	9.69712	10.9893	11.872	9.93722
Bch01G036800	5.92341	17.5661	10.2892	6.79272	36.7156	19.9002
Bch01G036850	105.531	195.315	237.231	43.8956	240.537	208.276
Bch01G036860	12.4746	136.036	30.4164	12.9325	134.98	43.7102
Bch01G036870	27.5063	142.273	48.7684	21.0628	64.9466	70.2603
Bch01G036880	1.84371	0.691432	1.01631	1.43393	0.435265	1.4302
Bch01G036910	0.607968	23.5476	17.228	0.610735	22.8714	7.0825
Bch01G036960	3.87928	2.10427	2.12802	2.58614	1.18689	3.3714
Bch01G037000	10.8818	0.561108	10.8491	20.1995	0.189255	13.7891
Bch01G037050	9.22711	56.7662	16.1894	12.2375	59.5093	15.6173
Bch01G037060	1.72298	1.01198	2.36991	6.2532	0.99294	4.36894
Bch01G037080	0.120733	0	0.0596967	1.22221	68.6277	40.61
Bch01G037100	3.45685	15.9002	6.45618	2.55716	13.2253	6.99532
Bch01G037150	0.930032	0.451032	0.647469	3.90215	2.72251	2.55596
Bch01G037190	13.7818	1.50299	15.9281	29.0888	12.129	17.7848
Bch01G037200	3.49211	0.250445	1.83946	0	0.060154	0
Bch01G037240	12.6608	4.70002	15.5172	10.9696	30.6652	35.5331
Bch01G037280	14.1733	18.389	10.8594	7.67487	5.38017	7.3808
Bch01G037340	0.0590749	0	0	21.5074	27.762	13.2755
Bch01G037370	2.78867	16.332	8.55837	0.963542	4.12044	5.22912
Bch01G037420	1.16605	9.28908	8.45543	0.299459	9.05558	11.9498
Bch01G037500	0.733869	0.741448	0.540078	1.82718	0.123706	0.246232
Bch01G037510	10.8598	8.94917	6.51618	9.4298	2.86181	7.78273
Bch01G037560	13.0405	38.005	32.5366	17.7534	29.8257	36.2463
Bch01G037570	39.228	35.4346	33.8206	65.8678	131.128	120.265
Bch01G037580	19.4452	20.3608	28.7319	25.0722	19.4721	38.6644
Bch01G037600	1.80099	4.42959	3.78906	0.0495571	3.34983	1.4655
Bch01G037610	10.2271	48.529	32.872	33.1944	104.784	79.7266
Bch01G037620	6.5366	28.3859	16.542	7.68122	23.1189	23.1825
Bch01G037630	4.12505	19.4578	10.7962	4.16721	15.4666	17.6361
Bch01G037640	4.0181	18.3266	19.5006	1.87812	13.5266	25.3073
Bch01G037690	16.7539	17.0336	26.1175	13.0622	13.9991	19.6795
Bch01G037700	893.829	144.272	326.594	1802.88	160.198	476.426
Bch01G037770	17.787	61.0049	67.684	15.6558	108.919	58.9101
Bch01G037790	4.23344	24.9512	16.0005	2.90283	15.7393	16.4043
Bch01G037910	27.0156	19.1713	64.474	59.2263	22.9123	41.3586
Bch01G037920	12.4391	8.83658	8.78857	10.2654	7.35586	11.4215
Bch01G037940	5.67826	40.4316	13.451	8.2697	23.2605	10.1927
Bch01G037950	2.34444	0.46092	0.714722	5.12194	0.0635519	0.247407
Bch01G038010	0	2.87549	0.83241	0.101084	1.68781	1.20883
Bch01G038040	0	0	0	0.456155	2.66845	1.94002
Bch01G038050	9.92379	7.1248	10.3079	22.4512	10.6068	19.1136
Bch01G038060	29.5897	22.5958	23.9193	24.0096	42.162	37.3653
Bch01G038110	0.562096	0.922259	0.648505	2.3453	1.23555	2.27579
Bch01G038120	4.47175	47.1091	27.6454	4.28252	64.3452	45.0054
Bch01G038220	0.804996	3.48724	25.9734	0.0515264	0.492722	1.00422
Bch01G038240	0.614285	9.08091	4.27389	2.07226	28.9588	6.21974
Bch01G038280	17.6502	75.3807	29.9934	30.4424	40.1574	31.16
Bch01G038320	0	0.120279	0	16.5308	1.1782	6.72739
Bch01G038380	2.10125	6.41191	4.41759	1.82265	2.67115	7.15911
Bch01G038520	29.5174	124.809	86.649	36.2139	129.94	99.6028
Bch01G038530	5.06743	12.8959	11.9528	4.67366	13.7206	17.0391
Bch01G038680	6.30341	27.1132	12.418	10.5293	39.859	17.0734
Bch01G038710	113.946	124.232	117.833	181.589	113.276	113.708
Bch01G038750	15.3792	3.99828	12.7947	22.4285	11.8848	13.0831
Bch01G038780	0.866655	1.2527	0.535933	1.92191	0.85834	2.05365
Bch01G038800	24.0994	10.3494	22.5294	15.7685	6.34263	16.617
Bch01G038810	82.7461	44.1258	80.4615	100.551	16.0769	45.6873
Bch01G038840	14.9281	23.2768	18.2423	26.1396	18.6359	26.4656
Bch01G038880	45.24	23.6673	26.013	65.4565	97.1365	34.4755
Bch01G038930	0.922861	9.01676	10.7795	0	0.373115	0.128042
Bch01G038940	0.120733	4.13855	12.0208	0.0516738	17.6877	1.17588
Bch01G038960	6.20019	44.038	30.7133	6.89759	35.7844	26.1014
Bch01G039000	4.31749	18.3285	11.1774	2.47704	9.18538	7.12395
Bch01G039010	1.17724	0.180497	0.177385	2.78378	0.502916	0.0680662
Bch01G039090	3.6923	19.4008	29.4672	1.73142	19.5788	30.2612
Bch01G039140	22.0585	16.8969	23.4973	15.6556	6.72885	20.1468
Bch01G039180	0	1.62295	0.535632	0.0495571	0.123706	0.059976
Bch01G039210	0.308576	1.84378	0.712649	0.150788	1.80202	1.06402
Bch01G039280	40.0656	24.4518	61.5219	39.2571	17.92	74.9507
Bch01G039300	1.17121	11.8926	8.11753	1.11856	10.7812	13.0205
Bch01G039360	196.625	286.726	334.772	260.818	155.931	259.247
Bch01G039520	16.6025	68.9867	51.5501	32.7688	30.0816	45.7973
Bch01G039580	0.301975	2.05484	1.53446	0.251872	2.93296	1.91001
Bch01G039600	549.396	831.786	561.95	1052.05	503.426	552.075
Bch01G039620	1.36049	1.60255	1.07394	4.16175	1.30919	1.67761
Bch01G039650	15.7359	17.4347	13.4779	24.3802	10.278	14.4436
Bch01G039660	117.74	224.897	232.327	58.5904	332.858	262.224
Bch01G039690	0.369086	4.81162	5.78275	0.610882	0.750328	2.53626
Bch01G039700	1.78348	9.91192	6.35006	1.57772	3.84865	4.08542
Bch01G039710	3.21223	2.06472	0.896553	1.4324	0.915797	0.767078
Bch01G039720	5.96532	6.11286	8.31744	7.01546	2.8816	7.90562
Bch01G039760	3.89823	21.4815	21.6441	0.819547	22.3793	27.3361
Bch01G039780	0.438779	6.80294	6.57758	0.103348	13.4016	16.4739
Bch01G039830	19.2411	41.0519	47.1684	44.5575	56.4265	31.239
Bch01G039950	178.923	158.474	172.645	174.443	213.124	195.394
Bch01G039980	3.06453	27.9593	22.8182	1.21615	16.077	19.6946
Bch01G040100	0.417542	2.50492	1.30524	0.0516738	4.63766	0.486136
Bch01G040140	23.8563	129.741	65.7078	27.079	309.989	95.9102
Bch01G040180	3.32148	13.1959	16.4695	1.12265	44.2299	33.7226
Bch01G040220	1.17006	2.32458	1.48329	2.24407	1.35457	1.62708
Bch01G040250	5.0935	3.09648	6.54634	7.26069	5.16884	11.3912
Bch01G040280	7.73938	26.9521	19.6796	2.24712	27.8036	26.3389
Bch01G040320	4.80701	4.25961	6.13017	7.54036	1.97838	6.99003
Bch01G040340	6.2085	11.5845	8.87183	3.51268	1.36206	2.9711
Bch01G040350	41.3839	42.7124	36.6703	53.4822	32.1245	34.4827
Bch01G040360	6.10408	26.2748	23.5654	2.48791	12.2694	8.548
Bch01G040380	6.95099	10.6316	13.34	2.28727	7.28043	11.8011
Bch01G040400	3.44567	22.2148	23.5612	1.37058	16.5809	11.3084
Bch01G040420	14.9118	14.3688	4.09613	15.4603	7.16881	3.55192
Bch01G040460	12.5811	8.40658	13.2007	1.88811	3.18027	6.85344
Bch01G040490	0.430744	2.95596	2.8414	0.305367	2.13526	2.65639
Bch01G040500	13.7212	42.1566	19.7722	20.6963	19.2867	25.3629
Bch01G040510	5.77374	7.17345	3.62124	10.1221	2.31114	1.94355
Bch01G040580	0	0	0	0.614821	6.38352	1.97058
Bch01G040640	4.26243	29.8136	8.46402	6.05542	37.1659	26.2289
Bch01G040670	0.68053	11.574	1.55158	0.150788	3.67579	0.544349
Bch01G040710	0	0	0	1.9822	2.49489	6.10729
Bch01G040740	5.40206	7.07467	11.4424	2.9677	15.304	11.8239
Bch01G040750	3.58677	0.881974	2.14032	4.19363	0	1.90725
Bch01G040790	5.80502	70.1574	54.2217	3.25534	61.5662	57.2255
Bch01G040830	1.54518	5.72153	4.28448	1.46802	4.99658	6.25328
Bch01G040900	4.17552	31.7139	10.1518	6.35114	31.2933	11.614
Bch01G040910	6.29082	27.362	13.5539	1.68201	23.7249	12.9238
Bch01G040920	4.22971	3.64755	4.15516	5.04661	3.47564	6.34896
Bch01G040930	0.122167	1.20205	0.529112	0.103348	4.72409	0.374274
Bch01G041010	48.8634	37.0819	31.9953	24.7118	30.8897	34.8821
Bch01G041040	33.97	48.5463	80.918	15.0811	45.8067	81.1748
Bch01G041080	0.0616583	0.130324	1.30286	0.15261	0	1.81316
Bch01G041150	4.17294	6.10324	4.25476	13.6229	6.011	6.16569
Bch01G041230	10.2343	23.8666	14.2292	22.2691	31.1762	20.1993
Bch01G041290	0.610267	3.91777	3.51622	0.664673	3.36402	4.68536
Bch01G041300	0.187843	0.250445	0.353432	0.664525	6.05896	4.42042
Bch01G041310	2.79698	25.1891	7.11047	1.89899	7.41951	5.51264
Bch01G041330	1.55924	16.232	19.8902	1.12098	17.7388	20.2528
Bch01G041350	6.02526	34.4904	15.8564	8.97627	32.3413	21.6195
Bch01G041360	7.38886	4.22948	5.31188	16.6549	4.61716	6.15068
Bch01G041410	47.1941	17.1922	28.6814	33.0743	17.8438	21.6406
Bch01G041420	12.7279	31.3096	24.8994	11.4831	33.5462	29.5681
Bch01G041530	1.28678	0.571153	1.18444	1.32299	0.426473	1.42153
Bch01G041570	0.241466	2.31443	0.595997	1.99613	2.91187	4.2296
Bch01G041630	3.82709	4.78101	4.7938	5.0907	4.71519	6.15027
Bch01G041710	1.58761	1.70357	1.65111	1.22191	0.556974	0.315473
Bch01G041740	2.15372	18.8651	12.6558	0.56162	5.2441	4.17654
Bch01G041780	228.398	38.2603	86.2478	287.068	16.4297	116.186
Bch01G041790	180.329	74.929	180.914	50.0923	66.0193	140.725
Bch01G041810	6.31603	84.1452	26.6163	9.95309	93.9465	32.1791
Bch01G041840	7.9068	5.38136	9.97003	8.95998	2.41985	10.7469
Bch01G041870	2.08403	0.200429	0.177385	8.36294	1.24165	0.29753
Bch01G041880	672.328	42.66	104.777	0.103053	1.24785	0.136132
Bch01G041940	5.95072	9.23838	7.97164	3.18718	7.24505	12.4912
Bch01G041950	3.34042	5.11961	63.0631	1.27585	65.3451	55.2336
Bch01G041980	1.11214	4.53962	6.07863	1.22191	4.53494	6.09522
Bch01G042000	2.76169	0.541333	1.59075	3.56012	0.677283	3.05037
Bch01G042040	11.2343	6.11145	7.60236	12.2189	7.29412	8.32762
Bch01G042070	16.2079	21.3245	8.47741	78.1136	23.4759	29.5971
Bch01G042150	3.70521	1.60307	1.35634	5.05793	2.611	4.0475
Bch01G042170	175.488	272.076	338.373	357.322	421.924	306.625
Bch01G042180	1.15543	9.75988	1.41908	2.74934	8.88489	2.26476
Bch01G042220	48.278	111.709	36.6966	20.5769	81.7949	56.4871
Bch01G042230	0.183826	3.51743	0.778196	0	0.559672	0.247407
Bch01G042240	0.0616583	0.501362	0.706497	0	2.13337	0.688572
Bch01G042250	36.7027	37.2646	51.8288	37.3228	29.3019	49.0281
Bch01G042260	11.9823	5.13044	5.50321	4.73021	2.7402	4.31624
Bch01G042280	37.146	101.822	88.4574	25.8556	107.4	100.382
Bch01G042290	1.56895	0.360365	1.54232	2.72315	0.558971	20.8148
Bch01G042320	32.3173	92.4454	83.4358	14.3852	56.563	50.4872
Bch01G042370	0.680245	2.60564	1.94789	0.458272	2.72461	1.92326
Bch01G042380	5.072	9.06583	3.54783	4.27632	5.59062	3.15712
Bch01G042400	0.0590749	1.61353	4.69236	0.458714	7.23566	2.17301
Bch01G042420	10.1406	15.7635	23.6017	6.73654	21.4677	26.0898
Bch01G042470	0.488669	4.47851	3.99764	0.0495571	5.09289	4.07335
Bch01G042480	58.8668	23.3412	9.79421	99.8792	49.303	1.83386
Bch01G042500	0.686847	1.14168	0.766194	1.27359	0.500814	0.543762
Bch01G042530	3.55291	17.1937	5.89583	4.05461	15.0761	7.85667
Bch01G042540	4.28673	15.1285	22.2832	4.331	30.6662	11.175
Bch01G042550	3.95496	11.5029	12.6507	7.95558	10.6402	5.32227
Bch01G042570	7.60966	86.0645	19.9888	19.3845	105.089	6.76215
Bch01G042580	4.36451	1.98447	3.07915	12.7148	0.999036	3.30175
Bch01G042590	10.4815	19.7497	7.73913	10.0167	8.0948	14.965
Bch01G042680	2.03242	7.79525	4.14901	0.354924	2.55154	0.808524
Bch01G042690	14.7201	27.6163	13.9704	18.8586	24.2068	10.8887
Bch01G042700	99.3197	41.2137	65.5163	67.1843	18.89	91.8982
Bch01G042720	12.6547	8.6677	11.1223	20.5111	9.85236	11.4682
Bch01G042740	11.6364	14.4407	18.6126	10.5712	18.7759	21.4229
Bch01G042760	4.27271	17.0933	15.8086	3.55539	23.4328	18.6764
Bch01G042770	1.53743	6.40276	5.06883	0.200345	4.26833	12.2801
Bch01G042780	1.23804	39.7683	40.6299	0.150641	25.4264	38.3439
Bch01G042790	0	0.240558	1.01802	0	0.249409	1.11649
Bch01G042840	3.53775	2.61505	6.60811	3.40751	1.36196	6.88364
Bch01G042870	0.307427	0.120279	0.233671	1.22191	13.4882	9.63666
Bch01G042880	7.70346	172.773	21.3077	6.18248	58.8056	15.1894
Bch01G042900	2.75767	8.7376	4.6922	1.68048	8.47552	8.54371
Bch01G042920	16.0771	6.30341	19.4618	39.3708	12.9854	15.2077
Bch01G042930	3.46547	1.31292	1.18103	1.68624	1.0497	1.00581
Bch01G042950	0	2.40521	2.08958	0.0516738	1.60937	2.56112
Bch01G042960	16.0075	12.2738	16.8754	20.4168	10.2294	31.0171
Bch01G042970	0	5.90003	70.1274	0.0516738	8.92676	15.1604
Bch01G042990	5.53285	9.9893	24.2724	3.51036	6.5253	22.5362
Bch01G043030	3.87985	77.9852	7.18114	4.44398	26.6831	6.46539
Bch01G043190	1412.96	747.412	1030.45	2249.42	495.398	983.146
Bch01G043200	8.32893	18.5551	20.6774	11.1025	25.6346	26.7488
Bch01G043240	10.0284	69.1233	8.8445	5.73464	19.4996	10.1378
Bch01G043250	1.29855	2.10443	4.88316	0.503596	0.978053	5.16264
Bch01G043260	0.422709	0.310663	0.412761	8.09526	85.5637	75.7667
Bch01G043290	4.20503	0.861884	1.13297	0.763197	0.125703	0.246819
Bch01G043350	4.97276	2.43456	4.18599	5.9198	4.27512	7.81803
Bch01G043360	23.7837	35.6363	257.464	24.8686	840.156	270.377
Bch01G043380	0.241466	0.120279	0.117688	1.41861	25.0369	3.77505
Bch01G043430	0.373103	2.17438	1.0132	0.1032	1.60867	1.30334
Bch01G043440	3.24864	84.7307	12.3713	2.86588	17.0452	12.185
Bch01G043530	2.03815	8.53633	4.23472	1.93432	12.3183	14.3935
Bch01G043560	56.6935	59.0698	74.4493	81.3726	41.7116	77.073
Bch01G043570	8.38687	5.10146	8.94641	8.4358	3.7851	9.47729
Bch01G043580	3.08604	1.73318	2.79127	1.82462	1.18829	1.50871
Bch01G043660	0.374252	0.440987	0.239823	0.458272	0.183159	0.187431
Bch01G043740	5.035	28.8562	24.6454	1.76945	13.2745	12.7672
Bch01G043750	17.5536	71.7209	49.4061	13.6743	74.127	66.5241
Bch01G043790	0.246918	2.97605	2.74698	0	4.15233	6.01554
Bch01G043800	78.0321	59.2037	81.3528	203.102	127.66	105.172
Bch01G043840	4.18155	3.16716	2.29821	1.97526	0.93748	2.3415
Bch01G043860	89.4584	190.315	197.875	26.789	149.503	145.488
Bch01G043910	0.677377	0.741605	3.51756	9.33295	4.08398	4.38806
Bch01G043920	2.87152	12.1267	13.4922	3.4519	16.9384	8.91898
Bch01G043950	5.03529	3.6386	8.0097	7.01867	2.18592	8.811
Bch01G043990	3.77375	2.59617	5.68621	4.82327	3.28428	8.1114
Bch01G044060	8.75772	35.4326	29.5344	5.33016	45.1997	37.9246
Bch01G044080	1.34097	44.9592	0.957654	1.2257	11.1688	2.97128
Bch01G044090	48.4898	30.5461	43.2237	36.4564	27.3127	46.8124
Bch01G044100	1.43047	5.26139	3.32275	1.12506	5.41167	5.67761
Bch01G044120	10.5819	27.3941	14.1061	6.7354	20.332	18.6644
Bch01G044130	3.66733	14.8605	17.3255	1.93752	13.074	16.2695
Bch01G044150	0.809299	1.06247	1.2936	1.83447	5.46411	12.3751
Bch01G044180	1.66362	2.04526	4.94852	6.60557	13.3704	27.8347
Bch01G044210	58.1452	192.416	201.085	31.8214	311.476	260.867
Bch01G044220	0.855751	9.87017	10.7281	0.303545	10.3179	10.9408
Bch01G044320	43.7957	79.6253	65.2875	24.6144	52.861	51.8698
Bch01G044510	6.79412	2.89679	1.5464	3.41022	1.0395	1.36964
Bch01G044620	1.82879	18.0669	21.2698	0.359158	12.5751	11.8869
Bch01G044640	8.73443	2.63603	4.88085	16.9492	10.7516	8.18006
Bch01G044650	16.1162	86.2456	31.9058	16.8185	53.6534	22.9409
Bch01G044660	5.70547	6.49316	377.303	4.66355	1066.47	1182.82
Bch01G044710	58.8993	171.454	138.361	46.8268	203.617	131.404
Bch01G044720	4.02211	13.3358	11.3121	2.13269	8.50249	7.97721
Bch01G044750	87.6568	66.5295	111.151	70.904	20.751	82.4585
Bch01G044770	14.7319	3.91871	8.81227	21.3802	1.18079	5.33606
Bch01G044820	1.41957	2.19458	2.07551	5.4878	2.16964	4.35529
Bch01G044830	725.491	263.403	334.935	647.312	122.793	310.264
Bch01G045000	12.6054	18.7138	9.02608	12.7655	74.4617	18.0277
Bch01G045010	8.79814	8.51624	13.3701	7.6605	6.04487	9.34017
Bch01G045020	4.25382	27.4351	10.2415	4.48513	19.3988	14.6204
Bch01G045100	43.8137	7.36394	25.9105	58.9897	7.61137	29.9654
Bch01G045110	3.68254	5.05029	3.44733	9.69314	1.40792	3.01448
Bch01G045120	10.2682	16.8349	13.0818	21.1499	16.6872	16.2201
Bch01G045130	6.06798	11.8157	11.7826	192.585	15.0911	27.1722
Bch01G045150	0.425292	6.38282	3.10924	0.76167	2.58812	1.56634
Bch01G045200	0.846851	3.91766	3.6213	1.16448	6.22113	2.43777
Bch01G045220	60.6678	52.0354	61.508	79.065	63.7877	101.342
Bch01G045240	0.300541	4.24899	4.86988	0.0495571	3.85215	5.85532
Bch01G045250	1.28649	11.2428	11.3939	0.660586	10.8553	13.3277
Bch01G045260	0.679096	1.45281	1.91324	0.557239	2.55645	2.97403
Bch01G045270	9.91487	4.06907	3.84357	4.00717	2.36509	1.80742
Bch01G045310	0.864356	4.45847	4.39121	2.03919	7.7089	7.83837
Bch01G045320	6.00172	25.749	23.8075	6.62526	21.9638	22.092
Bch01G045340	8.34127	39.6519	24.9221	5.74267	31.5463	27.7519
Bch01G045360	42.5201	89.4048	61.0043	20.0028	96.0859	11.6808
Bch01G045380	1.03986	35.2729	11.2128	1.68063	28.4121	8.83292
Bch01G045400	13.7293	17.0831	11.0895	20.6035	11.9031	12.4227
Bch01G045490	18.2768	25.6702	13.676	12.4606	26.4841	16.9747
Bch01G045520	12.0456	3.00519	5.63845	5.84922	2.17962	4.95392
Bch01G045540	0	2.29429	0.240191	0	0.611734	0
Bch01G045560	1.4167	4.50006	2.90932	1.56064	7.36077	3.40435
Bch01G045570	3.41012	20.8128	15.8045	3.36933	20.9464	16.4954
Bch01G045700	2.64728	20.9638	7.1307	0.513737	9.52742	5.96425
Bch01G045720	56.0427	111.849	98.2135	111.479	101.112	38.558
Bch01G045820	0.43763	3.4467	2.19557	0.253841	3.32145	0.927888
Bch01G046230	3.11844	11.0716	7.05012	18.0487	13.9997	9.32891
Bch01G046240	5.64641	29.3599	24.0261	5.61896	26.7661	30.586
Bch01G046320	5.79785	34.6703	24.5004	4.78336	24.0057	41.9977
Bch01G046340	46.592	222.761	63.5649	0.410684	7.50626	1.74744
Bch01G046350	2.45398	3.0957	1.79317	0.406598	9.30769	1.35464
Bch01G046360	16.9111	69.4793	34.2161	3.16046	12.3714	9.2218
Bch01G046370	0	1.25238	0.831006	0.0495571	1.06599	1.26998
Bch01G046390	177.889	246.358	141.909	95.3071	364.633	133.207
Bch01G046410	0.120733	1.63284	0.778196	0.25778	1.1788	0.614178
Bch01G046420	5.03096	15.0321	17.423	1.37664	11.335	7.05218
Bch01G046470	1.63721	1.22246	2.44124	2.5987	1.66073	2.18051
Bch01G046510	2.35218	0.691118	1.6477	1.47649	0	0.374861
Bch01G046520	59.4903	36.896	47.9598	63.8499	56.0151	65.384
Bch01G046530	6.07834	7.83669	7.66426	8.83817	7.14653	10.6743
Bch01G046540	5.85549	15.051	12.8562	11.7802	70.5086	25.8755
Bch01G046560	32.2149	54.0147	45.3456	52.2975	41.8166	42.9427
Bch01G046570	5.6533	1.79393	3.31489	11.6951	2.16494	4.55537
Bch01G046600	21.9831	14.2216	15.7975	31.5189	15.2723	12.5293
Bch01G046610	10.9255	41.3513	16.2984	34.7178	15.4533	12.1663
Bch01G046650	0.499288	2.40521	2.61559	1.47999	7.07548	4.33341
Bch01G046770	41.7504	54.2357	36.0271	50.0934	34.374	47.2753
Bch01G046780	6.56267	7.08603	7.3852	4.99006	3.84066	4.77928
Bch01G046790	19.0368	19.5594	19.5776	20.1337	12.6701	20.5991
Bch01G046800	1.73848	23.6846	20.6142	0.612999	26.6781	25.7496
Bch01G046810	34.5368	7.99463	23.5891	7.73889	4.25355	7.05583
Bch01G046820	30.1343	18.7882	23.1823	36.2983	78.3449	79.5589
Bch01G046840	2.80584	55.6117	13.0793	5.08996	55.538	22.7541
Bch01G046850	9.03846	52.9162	18.709	7.91449	26.5176	14.855
Bch01G046860	6.04276	9.37896	6.34622	6.34612	7.5695	4.4488
Bch01G046990	2.22973	4.51979	4.57274	1.68063	8.51258	5.61207
Bch01G047020	43.2188	44.8702	33.5991	52.6832	67.0078	64.1958
Bch01G047030	0.179808	0.0600608	0	0.607091	24.3551	21.4826
Bch01G047050	70.733	473.133	48.008	49.3101	111.498	41.867
Bch01G047060	37.9304	33.937	7.90554	43.4326	11.6825	16.078
Bch01G047070	21.5968	37.4278	30.0417	32.1513	32.5227	24.6059
Bch01G047080	24.8884	1.59334	0.648505	0.150641	0.0635519	0.0680662
Bch01G047130	99.9517	12.0093	63.8113	149.554	1.1836	58.0871
Bch01G047140	13.3049	14.5601	19.3196	29.062	11.2196	27.4151
Bch01G047170	12.754	4.41918	11.1411	5.83726	2.00536	6.88142
Bch01G047190	41.9821	42.9597	45.9753	49.6105	17.1374	30.6244
Bch01G047220	14.702	43.4771	33.3643	13.876	52.8567	54.4528
Bch01G047230	3.61284	94.2996	15.945	2.99757	37.266	14.7932
Bch01G047300	1.60597	15.6519	13.4434	0.255958	13.3659	13.2468
Bch01G047310	4.01546	27.7402	18.8935	1.62034	8.89589	8.44405
Bch01G047320	0.738171	12.0952	6.14418	1.83309	15.4946	7.75272
Bch01G047340	94.6165	259.861	256.473	77.3595	315.16	245.776
Bch01G047350	0.481783	8.08414	1.66141	0	2.55235	0.442927
Bch01G047360	44.2202	81.7415	95.8646	17.8906	89.113	89.9316
Bch01G047380	9.78351	0.551221	6.61797	14.1569	0.126403	4.15742
Bch01G047410	80.3075	227.954	197.302	43.5045	276.679	221.851
Bch01G047490	18.7204	31.046	20.9979	30.5229	37.7625	25.7749
Bch01G047510	0	8.27783	3.91868	0.0515264	15.9479	3.09972
Bch01G047520	0.365068	22.1443	23.4276	0.258369	36.7942	14.152
Bch01G047540	34.1531	31.1746	40.0604	32.104	39.1671	45.0656
Bch01G047560	2.27474	6.71484	4.63451	3.09835	2.49619	2.62344
Bch01G047570	86.5497	63.6203	97.1519	53.7365	51.4535	84.5903
Bch01G047580	37.1659	57.0031	45.3981	21.9891	60.0169	54.6475
Bch01G047660	8.17979	6.25418	14.3375	23.7807	5.40746	22.6046
Bch01G047670	2.58733	28.329	21.1613	2.34289	59.592	23.0307
Bch01G047680	0	4.71064	1.46958	0.202314	5.47263	0.655216
Bch01G047700	2.41355	12.2035	7.30839	0.251724	4.02431	2.56582
Bch01G047730	4.3823	18.3963	8.83255	5.18814	14.6287	13.8618
Bch01G047750	5.55724	16.1753	14.7069	6.98974	3.80419	12.4243
Bch01G047780	4.17063	20.7245	11.6026	4.33493	20.1172	9.57596
Bch01G047790	16.2923	22.5046	35.7797	47.5618	27.1271	50.8711
Bch01G047810	0.366217	3.50644	1.52349	0.708174	4.03262	0.622268
Bch01G047830	88.5248	148.163	297.632	154.651	1005.64	836.218
Bch01G047870	118.361	102.905	117.128	182.954	166.855	188.412
Bch01G047890	18.3015	60.7107	47.2692	9.31308	43.2029	48.7325
Bch01G047900	1.41268	3.94774	3.98935	4.47799	7.04423	4.05835
Bch01G047930	3.60543	1.30256	0.412761	0.458272	1.3059	0.62168
Bch01G047950	0	0	0	4.1241	0.683378	1.41461
Bch01G047970	13.7127	28.5562	26.3038	19.4278	44.2338	58.6018
Bch01G047980	11.6595	13.3576	8.83287	27.7881	9.50983	12.3082
Bch01G048000	9.76572	34.2286	44.5781	10.9281	33.7946	36.6535
Bch01G048020	17.6992	6.40291	10.6526	6.98939	3.36542	8.17342
Bch01G048080	0.308576	1.90416	1.01254	0.303398	3.98794	1.03066
Bch01G048120	4.06827	26.7728	62.378	3.35249	50.2669	109.944
Bch01G048140	4.70666	29.5767	28.642	0.660439	22.7817	22.8243
Bch01G048160	18.5885	61.7441	58.7273	20.1971	80.29	95.1347
Bch01G048170	24.6221	25.4723	26.9478	28.9479	17.7445	29.495
Bch01G048200	5.40866	113.067	19.6865	2.18742	70.8206	25.6379
Bch01G048230	5.36451	17.944	12.3734	3.05894	20.7358	16.3783
Bch01G048250	25.4974	17.666	29.5193	32.6653	15.1037	9.46455
Bch01G048270	13.2148	64.3281	45.6152	14.0574	74.4112	53.9489
Bch01G048280	0.0630925	1.53312	1.23969	0.206106	2.62679	3.22103
Bch01G048290	1.72269	6.91542	5.71837	1.1725	4.23665	3.85121
Bch01G048320	12.0714	36.4614	17.5362	14.0781	67.7489	39.5754
Bch01G048340	2.95872	8.90988	4.62976	1.32132	6.06057	5.22912
Bch01G048360	0.120733	2.95627	1.30316	0.0515264	2.16354	1.16779
Bch01G048440	10.6138	14.4305	18.4247	9.4487	12.8626	23.6616
Bch01G048490	9.50704	3.24674	9.50803	1.94008	1.12673	1.26072
Bch01G048520	12.7497	48.7575	47.6001	48.4426	69.4185	59.603
Bch01G048560	16.4832	9.95921	10.5643	21.1368	16.8485	28.7731
Bch01G048590	0	0	0	31.79	22.4511	18.4533
Bch01G048620	1.42186	0.531182	1.35975	3.29944	1.35187	2.53802
Bch01G048650	19.2095	7.89732	17.7888	19.9797	21.204	56.1444
Bch01G048660	34.4874	62.2909	83.2249	35.1464	206.879	162.38
Bch01G048730	0.181242	0.371038	0.17568	0.152757	0.369717	0
Bch01G048740	5.54835	10.6828	5.0346	19.9353	15.9131	9.5647
Bch01G048750	0.0616583	0.240715	0.935053	0.249902	1.86417	1.03048
Bch01G048810	5.27187	21.2725	10.8171	3.75697	13.939	10.7589
Bch01G048990	1.15543	1.41295	2.07551	1.52757	0.806383	0.947006
Bch01G049160	8.33552	26.2018	22.0976	16.5159	62.6576	62.4267
Bch01G049270	20.5129	29.0089	19.693	13.0572	45.3879	53.6524
Bch01G049280	9.69806	121.112	91.1465	4.89493	331.384	360.996
Bch01G049350	9.0184	6.84269	12.5681	3.31854	2.05003	10.0033
Bch01G049390	120.915	228.648	226.898	57.369	325.979	282.343
Bch01G049450	18.5384	48.7517	55.4732	8.59856	56.2802	60.5669
Bch01G049470	0.371669	2.13499	1.95678	0.565411	6.72895	3.57555
Bch01G049480	21.5428	32.1019	17.5832	8.18846	4.10706	9.97898
Bch01G049490	3.69459	3.18663	1.96471	3.32322	1.91883	3.27965
Bch01G049640	7.33643	35.9658	15.935	2.88939	13.5168	8.56536
Bch01G049650	1.31232	10.4793	6.29822	6.88957	18.2486	29.9688
Bch01G049670	1.23459	19.0471	4.88523	1.42664	7.48587	5.73596
Bch01G049680	41.0758	18.2201	28.9675	54.3011	8.94816	25.2364
Bch01G049740	1.72584	12.2056	9.27139	1.73309	4.72598	4.48491
Bch01G049750	2.45885	11.1129	14.1586	2.85254	20.9417	19.2545
Bch01G049830	23.0934	45.3274	41.5341	5.64705	43.385	45.917
Bch01G049870	0.984519	1.22277	0.178421	2.33713	2.92476	1.61881
Bch01G049880	1.42732	1.20252	1.3162	3.53649	1.74386	0.979187
Bch01G049890	45.1052	89.5052	103.624	22.5856	109.524	139.2
Bch01G049900	63.275	35.6773	43.3698	41.4777	18.6753	41.9812
Bch01G049920	9.79901	20.1439	17.595	30.1561	28.7781	12.3024
Bch01G049930	6.97964	36.9405	40.2455	6.41916	107.883	81.1682
Bch01G050010	2.27762	25.0426	43.7121	12.9272	102.868	43.1446
Bch01G050020	13.0135	37.5239	29.7982	11.2857	39.9158	35.2235
Bch01G050060	82.5142	114.017	296.691	49.7316	397.866	612.951
Bch01G050070	67.2432	135.148	107.519	23.631	82.5631	87.3651
Bch01G050110	0.310011	1.22261	2.87126	0	23.1854	4.20162
Bch01G050140	20.7587	73.9232	96.0363	8.67301	45.2477	50.9601
Bch01G050180	0.854887	0.180497	0.297146	1.3192	0.746229	1.34831
Bch01G050220	7.96389	77.3763	22.6097	7.31715	39.5252	24.3268
Bch01G050230	0.0630925	0.521138	0.115983	6.74927	5.78306	3.13796
Bch01G050240	0.245484	2.86592	1.42463	0.0515264	0.375812	0
Bch01G050250	26.7636	177.077	133.041	25.7539	196.222	125.854
Bch01G050300	3.11901	10.3717	13.9701	2.55126	17.7331	27.5253
Bch01G050350	8.80589	60.3189	49.1291	4.0176	90.1711	57.9722
Bch01G050410	14.269	13.6786	16.0195	11.4349	13.7002	23.2541
Bch01G050460	15.4422	45.4757	41.7671	2.73964	25.2243	25.535
Bch01G050550	4.01552	7.86839	18.9259	1.11083	7.78054	24.505
Bch01G050590	4.91397	5.83118	4.53564	5.27849	2.17514	2.76233
Bch01G050640	0.492402	5.91228	2.66365	1.77959	1.42211	1.46134
Bch01G050680	2.32836	5.07085	3.26001	2.03373	5.58172	7.61582
Bch01G050690	2.83363	0.440987	0.0596967	2.24742	0.306165	0.478633
Bch01G050760	0.179808	2.11474	1.12852	1.26935	6.5478	2.61418
Bch01G050800	8.40924	4.90976	8.06806	10.6498	9.87604	18.3244
Bch01G050810	1.92976	38.0691	10.1873	1.37467	26.2932	15.0472
Bch01G050830	6.27476	6.71347	11.1107	10.7039	2.48669	9.98449
Bch01G050850	1.55235	7.42389	9.74177	0.960341	12.1165	13.875
Bch01G050860	0.371669	3.18558	2.83829	0.255958	1.31669	1.42446
Bch01G050890	2.98135	42.7386	10.4134	2.03314	35.803	8.68355
Bch01G050940	0.312594	1.11186	1.66104	0.307337	2.19552	3.44991
Bch01G050950	9.1459	28.8257	42.6839	16.274	57.5842	37.0402
Bch01G050990	1.41268	3.69777	2.21276	2.43821	1.55941	4.70253
Bch01G051010	3.75884	24.7921	11.4482	2.8359	15.4497	10.7319
Bch01G051020	23.0539	8.66001	18.913	24.7388	1.35856	8.04727
Bch01G051030	0.92458	6.06311	4.1562	1.06689	7.46968	3.41655
Bch01G051040	1.65931	4.91149	5.07261	30.5815	16.4468	43.7861
Bch01G051070	8.55839	57.7968	18.4573	15.3336	32.6224	19.536
Bch01G051090	589.26	151.303	358.806	560.945	60.8355	277.954
Bch01G051100	11.6292	52.1709	35.1511	10.1041	26.2031	39.1535
Bch01G051120	81.4757	52.8934	88.0934	80.5275	24.9745	52.118
Bch01G051130	12.1022	30.2484	34.4877	12.9396	37.9105	55.4847
Bch01G051140	1.1107	6.74371	4.69835	0.301281	2.48869	3.79259
Bch01G051210	14.3384	13.6474	15.7395	8.28299	6.89502	15.4477
Bch01G051230	25.8229	17.8058	26.2014	20.4431	22.959	28.858
Bch01G051240	87.5222	200.943	197.075	38.1557	178.777	145.088
Bch01G051250	12.8764	15.4124	9.06799	15.6454	25.6458	10.5443
Bch01G051260	3.50273	13.1365	16.9641	2.12817	62.6796	33.678
Bch01G051280	17.6746	6.13191	6.97389	9.71647	2.29933	5.86088
Bch01G051380	40.0758	0.270378	6.04787	160.539	0.370417	5.56276
Bch01G051390	17.5971	82.2354	34.2919	23.4767	92.156	51.8404
Bch01G051430	2.0195	10.9343	8.22894	2.18393	9.98816	9.22509
Bch01G051490	1.89877	7.52503	7.20166	1.3792	8.35121	9.34234
Bch01G051550	42.2379	84.0488	77.2294	46.9224	87.0855	105.008
Bch01G051560	65.6235	129.652	143.197	37.8161	186.669	159.648
Bch01G051580	108.9	3.00597	34.206	178.798	2.04943	32.7521
Bch01G051610	10.8738	10.0313	8.28627	11.3428	8.14637	12.9633
Bch01G051620	4.09549	0.841374	4.35655	3.56071	2.72731	4.32116
Bch01G051640	0.120733	0.611753	0.711612	0.154727	2.91937	1.02357
Bch01G051670	6.52023	3.03605	7.73626	3.1582	0.44136	2.32591
Bch01G051690	25.5913	47.2788	37.1438	20.1187	26.7111	13.6128
Bch01G051820	65.9632	39.1871	54.3936	47.9443	42.7209	54.5087
Bch01G051830	3.93578	7.3541	7.25758	8.15031	3.7852	5.34392
Bch01G051840	0.680245	6.01084	5.68651	1.72354	14.2017	13.0088
Bch01G051870	68.0023	28.8743	78.2315	105.372	18.8143	95.465
Bch01G051880	0.849435	2.43623	1.73097	2.80027	1.11934	3.67011
Bch01G051890	34.4487	5.57117	11.1085	91.5486	10.6606	24.5822
Bch01G051900	548.065	68.4746	124.817	911.383	17.5353	126.729
Bch01G051920	24.123	98.2716	18.1091	25.5536	54.6273	20.7202
Bch01G051950	10.4927	19.014	21.328	21.5172	9.85096	20.2585
Bch01G051960	9.0706	9.10811	6.76727	15.9351	8.87841	13.7693
Bch01G052000	4.45027	18.126	21.3906	3.44422	26.2508	33.5087
Bch01G052010	2.94609	1.39207	2.66462	4.06642	1.62275	1.37199
Bch01G052020	8.51714	6.29263	6.0093	8.25269	6.3942	4.39691
Bch01G052030	10.9822	114.119	55.837	13.7758	68.8109	59.1458
Bch02G000050	0.18526	2.25464	0	0.708027	1.74667	0.17934
Bch02G000080	8.40348	6.95539	15.2186	15.5984	3.49743	5.67598
Bch02G000120	8.46459	3.27561	9.02011	9.64729	12.9183	7.39956
Bch02G000150	2.46258	26.4362	5.20279	43.8502	304.214	69.36
Bch02G000160	0.11815	0.120279	0	1.57457	13.2669	15.7089
Bch02G000180	5.82277	36.9954	12.9352	13.9236	32.992	29.0118
Bch02G000200	0.179808	2.25469	5.45461	4.32194	5.94874	11.7584
Bch02G000210	6123.1	872.066	2460.64	4468.23	246.205	906.935
Bch02G000230	6.53832	7.7964	5.77904	3.63895	8.1032	15.3218
Bch02G000240	13.0545	13.0775	13.8387	14.136	14.1295	17.8556
Bch02G000260	248.886	86.6629	236.01	371.459	47.833	310.755
Bch02G000270	3.00402	10.3816	6.40879	2.85539	8.56804	11.1902
Bch02G000290	3.89765	2.36445	1.59824	0.664967	1.1754	0.680482
Bch02G000350	5.28683	18.2354	9.19273	2.31552	29.1349	11.3298
Bch02G000360	1.0522	3.82731	1.66586	1.32496	5.89679	1.7723
Bch02G000400	5.01265	2.17344	3.78558	3.51844	2.53536	7.91489
Bch02G000460	11.0502	8.98804	10.9176	9.85998	6.38611	13.6815
Bch02G000470	0.18526	0.250445	1.24243	0.202167	0.615727	3.04228
Bch02G000480	0	0	0.12043	4.30836	2.81104	0.741045
Bch02G000490	28.6387	3.53731	6.11469	54.1213	0.370417	3.50139
Bch02G000510	6.93494	63.9754	15.7086	9.97499	74.7348	25.2505
Bch02G000540	1462.06	2056.2	2355.36	711.002	574.609	693.616
Bch02G000590	2.95441	4.39783	3.55161	6.21384	4.58938	4.59976
Bch02G000600	10.0517	7.46507	9.82827	26.0158	13.0296	9.63417
Bch02G000640	18.3131	44.8467	31.0389	25.8214	31.3731	22.4051
Bch02G000650	13.5906	34.619	30.785	5.13184	39.7414	33.1263
Bch02G000660	0.92458	1.92362	3.77231	5.18514	3.40659	3.90093
Bch02G000700	65.6187	76.9508	63.7701	130.3	108.407	104.706
Bch02G000720	6.00636	8.09644	11.952	3.7804	11.6733	26.2758
Bch02G000730	0.605385	0.190384	0.597702	3.90382	3.03088	6.9527
Bch02G000740	0.120733	0.0600608	0.299888	1.37511	0.125703	0.809699
Bch02G000760	6.43016	1.75327	2.18771	4.17859	3.18216	3.6391
Bch02G000780	153.161	307.363	275.356	57.6774	314.477	276.062
Bch02G000790	0.250936	3.48557	16.1746	0.301281	13.1873	11.2656
Bch02G000820	2.5185	5.96104	4.44275	1.57669	5.69155	6.74732
Bch02G000830	2.93719	7.36498	6.46167	3.80412	16.6888	13.686
Bch02G000850	49.6282	33.8674	48.0632	56.0299	36.5278	53.775
Bch02G000870	7.69317	5.40035	3.22382	5.84287	2.78477	4.07597
Bch02G000890	14.5821	39.3993	10.7142	11.4593	35.6828	24.0125
Bch02G000920	1.10554	0.190384	7.71842	0.561178	3.10113	2.79704
Bch02G000940	3.59137	2.26421	1.25747	4.03941	1.11055	1.64249
Bch02G000950	73.3735	205.283	211.194	90.6398	327.974	329.188
Bch02G000970	0.609118	21.1736	4.11168	1.36906	20.6716	6.6897
Bch02G001000	78.33	106.764	93.2217	56.1943	133.353	130.259
Bch02G001020	179.101	133.771	186.003	136.069	63.5638	159.678
Bch02G001030	21.2804	36.6979	79.387	160.112	259.905	179.789
Bch02G001040	0.674794	13.8492	5.39655	0.404776	14.4607	7.6955
Bch02G001140	17.2596	72.0349	30.2427	11.9941	49.7357	28.8928
Bch02G001220	2.94696	8.28704	15.2526	1.52181	6.68579	14.0686
Bch02G001300	43.3218	37.2507	39.3691	33.4648	27.0772	56.7303
Bch02G001410	6.20593	8.37749	13.2253	5.04252	4.64834	19.1511
Bch02G001430	8.27934	4.35812	3.68879	4.18671	3.94598	3.22618
Bch02G001520	15.5019	13.207	17.2138	13.6363	13.0467	14.3454
Bch02G001570	12.6648	114.817	22.2594	18.3189	71.8085	14.0249
Bch02G001580	3.09237	40.3702	24.8637	3.25387	70.3297	41.263
Bch02G001610	3.22285	0.821599	0.470084	1.9951	0.306165	0.554789
Bch02G001620	0.126185	2.15539	1.36115	0.152757	3.64661	1.70464
Bch02G001640	71.8854	196.355	174.158	30.8439	219.669	171.855
Bch02G001650	3.73186	2.09486	1.71422	3.91746	3.03418	4.06567
Bch02G001750	11.2334	0.360836	2.54181	0	0.120308	0.136132
Bch02G001770	29.1232	59.9604	59.8923	16.5546	48.4782	71.5453
Bch02G001780	3.24434	18.036	17.5162	1.27417	6.42478	5.98043
Bch02G001850	0.11815	0.861569	27.1096	0.0495571	5.04794	6.88585
Bch02G001870	1.92627	6.79556	21.1537	1.17964	15.4172	19.0176
Bch02G001890	3.52569	13.9583	11.1376	3.04407	16.0328	11.5188
Bch02G001920	0.738171	2.63509	1.78525	0.257927	2.23659	3.46708
Bch02G001940	10.4764	2.76557	12.1774	13.4825	0.252106	8.5372
Bch02G001950	23.21	68.242	70.7976	21.0207	60.0653	78.9159
Bch02G002060	83.2037	69.379	68.4118	84.4657	67.1091	67.6858
Bch02G002070	3.74851	11.9738	9.31908	5.02647	10.0037	14.2268
Bch02G002080	54.8475	36.7584	31.5876	42.7506	58.544	80.4756
Bch02G002090	5.42963	1.27279	0.651247	2.64417	1.37754	1.20942
Bch02G002140	2.92141	0.65099	0.536969	2.39924	0.558271	0.511581
Bch02G002160	4.64208	10.7216	5.30525	7.44125	16.9327	4.45301
Bch02G002170	9.98141	41.996	34.905	3.71288	32.6746	26.4887
Bch02G002220	8.2412	1.73308	2.80497	35.9535	15.8081	14.5943
Bch02G002230	3.37884	2.61516	4.04296	6.36246	2.55375	2.83275
Bch02G002250	1.23201	6.96303	9.2151	0.559356	9.44208	14.5512
Bch02G002280	4.32265	2.22329	3.70531	4.99493	1.92093	5.90644
Bch02G002290	1.04531	2.5857	2.43954	0.863048	2.50099	3.66437
Bch02G002310	3.81733	3.00676	2.50338	4.51332	5.06153	3.8202
Bch02G002350	0.983655	4.79969	4.52498	0.757731	3.86645	8.68373
Bch02G002420	0.440213	1.59318	0.17568	0	22.2931	0.57906
Bch02G002430	39.6011	26.9653	50.4518	27.1067	8.7656	33.8986
Bch02G002450	26.1123	65.2685	59.7347	5.97717	50.3311	51.7213
Bch02G002480	3.57759	53.8692	22.2921	4.16327	97.3922	41.29
Bch02G002560	15.062	52.5474	32.5359	9.48489	45.9478	52.3763
Bch02G002600	4.8033	51.9486	28.2352	6.5777	87.6707	18.5571
Bch02G002670	2.58648	1.3024	5.15381	0.0991142	0.612329	0.128042
Bch02G002730	2.68884	3.42619	5.37079	5.96227	2.00417	5.34609
Bch02G002820	2.22829	7.5742	5.58394	2.59746	4.91124	8.16388
Bch02G002830	1.1715	6.48385	4.57274	1.01369	7.98079	8.27398
Bch02G002900	10.5105	39.1768	37.5799	3.70412	50.8235	46.9605
Bch02G002930	59.8228	35.6332	59.6467	17.219	20.7545	50.7619
Bch02G002940	17.3513	104.09	37.0673	17.0452	76.6854	59.0368
Bch02G002990	66.1523	42.2933	31.4264	21.6423	29.4444	20.4504
Bch02G003000	14.9122	13.5454	15.5892	8.69973	18.0184	26.6175
Bch02G003010	13.62	49.767	146.055	28.6947	274.162	423.418
Bch02G003030	4.5085	34.3872	66.5479	0.658322	38.3766	74.8272
Bch02G003050	4.32724	25.7016	24.6876	2.02723	41.6922	34.8584
Bch02G003090	4.04904	7.37529	7.90652	2.28742	10.6503	9.37827
Bch02G003110	76.2659	58.881	73.0098	100.454	47.9344	68.9552
Bch02G003120	4.98855	32.3961	15.2387	4.99173	27.0068	13.511
Bch02G003150	11.5288	19.6	24.1129	13.8549	10.452	20.1754
Bch02G003160	0.177225	6.89308	0	0.0516738	0.306165	0.119364
Bch02G003170	0.189277	3.66769	0.709539	0.101084	3.73164	1.75417
Bch02G003180	49.4984	300.861	329.247	100.289	693.059	327.234
Bch02G003190	13.1646	38.7709	39.6893	14.6281	53.8037	53.2926
Bch02G003220	3.18985	32.4256	20.3337	1.82054	38.1703	32.087
Bch02G003230	2.70405	9.95984	5.53521	2.54126	7.49855	6.73941
Bch02G003250	0.567832	19.1864	1.83983	0.204431	7.44081	6.26471
Bch02G003300	13.49	69.4184	40.7418	1.00493	47.474	13.7391
Bch02G003320	24.646	9.75952	6.63313	6.10286	1.74516	2.95609
Bch02G003390	1.59736	5.59194	30.0554	1.47349	61.7102	57.8004
Bch02G003440	446.129	169.811	264.728	699.636	76.0614	240.029
Bch02G003460	3.74449	21.984	9.05313	5.29695	16.9621	11.7341
Bch02G003500	4.78837	2.65597	3.08116	7.80823	2.17654	3.3408
Bch02G003530	8.26245	5.75161	2.29102	12.375	4.54961	1.55309
Bch02G003570	4.71494	11.0714	15.1288	6.21576	15.1707	18.7099
Bch02G003650	3.75281	16.4927	14.2285	2.6449	13.145	14.3928
Bch02G003660	10.4683	33.4006	12.3343	28.1367	29.5391	13.2662
Bch02G003710	58.5933	56.6769	52.1842	78.4847	63.4285	53.788
Bch02G003720	5.3883	2.44565	4.50415	11.8798	3.23443	1.99132
Bch02G003740	0.67221	0.811868	0.236413	3.04697	0.623224	1.13267
Bch02G003750	8.28105	3.06598	5.2	17.0951	3.05106	9.47924
Bch02G003800	12.4147	27.525	18.2227	8.40589	28.8942	22.0872
Bch02G003810	9.2117	2.28383	1.95575	3.31096	0.378509	2.09568
Bch02G003820	67.0619	175.277	178.55	30.4543	206.13	195.238
Bch02G003840	0.183826	0.060218	0.117688	1.5194	1.43031	0.844816
Bch02G003880	453.039	694.01	402.792	527.199	571.928	262.677
Bch02G003890	25.2288	21.2541	13.7844	34.8756	20.6016	15.4003
Bch02G004010	0.0616583	0.25076	0.117688	12.4889	7.39475	14.7193
Bch02G004040	13.6387	46.9701	36.9772	24.6631	45.4587	49.7602
Bch02G004050	6.97159	1.73339	1.01802	8.19328	2.26237	1.89975
Bch02G004070	2.7052	15.5606	5.48604	2.12167	12.2681	8.58728
Bch02G004090	3.60739	15.1702	6.65313	1.57954	10.8689	7.89618
Bch02G004120	108.972	82.1816	74.9336	188.671	80.5402	34.0592
Bch02G004130	4.29797	14.5014	3.45585	2.03161	10.6489	4.68061
Bch02G004150	2.09579	9.27704	4.51438	1.89067	7.8491	6.15818
Bch02G004190	1.34414	5.47061	1.88953	1.37029	7.23467	1.19089
Bch02G004210	14.0396	8.01771	14.9756	25.1925	19.8146	15.1046
Bch02G004300	2.10354	0.621012	0.712649	0.60906	0.183159	1.25204
Bch02G004310	2.85205	19.4175	11.2248	2.74117	15.3228	13.5676
Bch02G004320	12.6989	83.9143	57.0978	10.078	82.981	52.3286
Bch02G004350	1.23459	20.019	12.2719	6.20547	19.0722	19.4099
Bch02G004360	7.887	1.92404	8.45183	12.651	4.34078	13.2359
Bch02G004420	6.4061	29.3748	18.6574	5.63735	28.6773	22.0871
Bch02G004470	35.2871	14.0048	53.5582	41.6822	9.13247	22.4976
Bch02G004520	2.53974	0.490846	1.00224	0.301576	0	0.43425
Bch02G004550	1.62803	0.44083	2.31296	0.101084	1.99268	2.07968
Bch02G004570	4.05048	16.6621	14.4917	2.17925	12.0389	12.503
Bch02G004590	13.8142	771.806	54.3417	9.30323	390.584	58.2828
Bch02G004620	166.433	285.34	223.257	43.6625	226.534	226.222
Bch02G004630	2.65186	14.3685	15.2578	0.917924	16.4263	23.2956
Bch02G004650	14.9135	6.5426	12.4488	10.8827	6.22551	10.6339
Bch02G004660	3.91396	18.9081	6.09513	9.38762	9.52672	8.46168
Bch02G004720	1.05163	5.75187	2.80431	0.606501	2.67266	3.8593
Bch02G004770	1.16748	1.33269	1.7197	2.70008	2.10678	1.67861
Bch02G004780	0.989107	21.3424	10.2849	0.958224	21.9772	10.6512
Bch02G004790	0.97562	4.18772	84.9779	0.359158	443.123	269.468
Bch02G004840	8.69835	10.6123	5.84696	6.1913	8.95476	6.41309
Bch02G004860	2.7052	16.6322	8.13732	3.40584	11.6523	8.47623
Bch02G004870	61.7044	76.2874	72.0388	83.9036	33.8593	85.7872
Bch02G004880	27.2708	110.776	33.9488	40.8267	61.1366	23.3754
Bch02G004890	14.2908	94.9373	30.606	10.0069	30.9154	12.367
Bch02G004910	4.60941	0.060218	3.97741	7.8515	0.306165	1.77171
Bch02G004960	0.0590749	2.32474	0.236413	0.148671	4.59838	0.766491
Bch02G004980	0.983655	6.30183	4.51444	1.37767	6.1428	6.64531
Bch02G004990	1.40866	3.42645	2.44435	10.8935	4.73778	6.25287
Bch02G005000	0.61457	4.63949	3.39519	0.462505	3.59735	4.46304
Bch02G005050	7.43362	3.73732	8.08267	4.53607	1.62625	3.19617
Bch02G005070	12.9536	5.11109	10.3035	10.3245	1.61396	2.5777
Bch02G005080	11.0755	4.54982	8.87421	4.47499	0.553577	6.01654
Bch02G005130	15.2059	18.3585	16.1724	24.0144	11.1867	15.3819
Bch02G005170	17.4868	8.49547	4.72739	8.13846	1.24245	6.5039
Bch02G005180	4.75482	26.6821	14.9223	10.4122	26.2968	16.7482
Bch02G005200	15.4038	89.4756	52.5202	17.6396	133.123	33.9323
Bch02G005210	59.0976	47.0278	43.8672	56.8448	69.598	48.1888
Bch02G005240	31.0926	157.613	82.3838	48.1007	196.472	111.086
Bch02G005280	1.97994	3.5167	2.07002	2.84634	1.92702	1.35979
Bch02G005290	0.80643	1.272	0.472458	0.348869	10.335	0.672391
Bch02G005320	4.7488	0.931832	3.75367	5.84937	1.05579	3.28142
Bch02G005340	3.82135	3.6273	4.27893	3.61632	2.47391	4.0357
Bch02G005390	77.4326	118.191	99.9653	102.368	89.7116	120.911
Bch02G005450	166.631	80.7673	117.109	147.513	51.9404	122.884
Bch02G005480	11.2745	6.93473	8.32744	11.2916	9.60215	11.3944
Bch02G005530	3.43074	15.7903	12.0325	3.97848	20.0108	14.2177
Bch02G005540	17.1667	34.4819	23.9837	46.0365	30.1593	43.1493
Bch02G005560	3.15833	5.31067	6.48932	1.57684	0.99224	3.82518
Bch02G005580	15.526	15.3931	21.7018	20.6739	15.9368	29.8342
Bch02G005590	5.92772	6.67424	16.8388	6.08022	1.68522	11.9421
Bch02G005600	27.4039	18.3673	11.5303	49.6781	14.3111	23.9075
Bch02G005630	4.20077	1.77399	2.19253	5.67495	0.996934	1.90667
Bch02G005640	72.1518	74.7171	102.912	110.3	39.9368	61.1668
Bch02G005650	6.65471	0.360836	5.82577	7.95943	0.123706	4.44012
Bch02G005660	4.72384	7.51524	7.31417	15.6117	9.11164	14.5568
Bch02G005670	5.44077	1.96359	7.47821	19.3082	3.28089	5.34907
Bch02G005690	3.56295	23.3861	8.37106	5.75478	19.6299	10.6017
Bch02G005710	7.95385	6.20175	3.16249	15.3542	1.05099	2.96612
Bch02G005760	34.7322	87.2924	72.0243	27.8387	110.513	85.2468
Bch02G005770	41.8902	94.9595	91.6179	36.0409	108.02	125.299
Bch02G005810	3.32005	5.9218	8.91722	2.18422	6.528	10.6986
Bch02G005830	41.0405	0.802138	0.474163	34.7135	0.56307	1.57619
Bch02G005870	2.2845	1.23261	2.06661	1.98373	0.617724	2.42792
Bch02G005920	23.608	11.7252	9.21784	25.4797	8.01135	7.88886
Bch02G005930	3.82452	4.0979	4.78929	5.42672	3.54249	4.53404
Bch02G005950	9.82628	8.7264	5.25785	7.78915	3.53569	6.89272
Bch02G005960	6.27331	21.2153	16.8842	4.26313	16.2435	19.6599
Bch02G006030	4.1503	7.30403	4.49756	1.12447	6.526	5.41004
Bch02G006070	10.0863	6.27275	6.97317	12.5542	5.53247	14.3147
Bch02G006090	1.7766	7.41605	5.776	0.815313	3.84665	6.17888
Bch02G006130	8.68653	48.5418	14.9377	5.89769	34.2488	19.337
Bch02G006160	911.479	480.569	504.503	1043.28	129.456	320.363
Bch02G006220	11.2622	3.69819	9.48405	21.9832	7.63526	12.9668
Bch02G006230	137.856	82.2207	161.419	72.7972	44.8564	160.685
Bch02G006260	2.51907	11.2825	6.66068	2.6141	11.9687	12.0247
Bch02G006280	89.9616	31.8238	47.5229	161.658	39.3777	51.0243
Bch02G006300	0.431893	1.88454	1.49188	0.200345	0.872632	3.27866
Bch02G006400	5.8211	1.82385	3.48332	6.47083	1.48426	2.96553
Bch02G006430	74.5217	170.638	199.463	32.7656	177.941	174.038
Bch02G006450	64.518	67.2556	82.8869	42.5513	21.0095	24.0841
Bch02G006460	0	0.180497	0.477272	0.0516738	0.678579	1.84312
Bch02G006470	1.11242	2.20431	3.80929	0.866692	3.60555	6.57526
Bch02G006480	6.05137	1.76363	2.88873	4.43858	2.3467	3.63951
Bch02G006490	4.25296	9.94059	11.7553	3.68478	14.876	17.6763
Bch02G006510	38.05	25.2804	50.5358	35.7835	24.8161	70.9078
Bch02G006520	2.8463	2.96658	2.37028	3.51539	2.29523	3.22835
Bch02G006540	11.2338	4.9693	2.78127	12.6841	7.46078	5.58622
Bch02G006600	5.14942	28.5479	29.3952	4.02942	20.3627	31.6308
Bch02G006610	3.30973	15.2313	16.9278	3.26608	17.6598	23.5736
Bch02G006630	163.501	63.4984	90.0671	68.7662	12.1313	23.0679
Bch02G006640	1.95927	1.51319	0.95284	1.52998	0.750222	0.416895
Bch02G006650	9.75022	136.197	17.6309	10.8393	58.4644	15.1839
Bch02G006690	0.186409	7.75564	5.85148	0.25581	5.95904	9.8705
Bch02G006710	4.49241	32.913	29.2514	2.75101	49.7433	34.2353
Bch02G006720	5.34902	12.2155	15.801	4.22553	11.8877	15.9641
Bch02G006730	24.4128	10.5517	13.9739	31.1918	7.17031	12.0457
Bch02G006760	2.02553	0.721358	0.940168	6.42559	1.37965	1.0214
Bch02G006770	3.30886	0.200429	1.31072	13.1738	0.185857	1.54916
Bch02G006780	9.97878	4.92928	13.898	14.1093	12.325	20.3487
Bch02G006800	0.123317	0.350529	0	1.98235	17.2478	1.49945
Bch02G006810	28.1838	7.75653	22.5443	44.4212	6.58556	28.4067
Bch02G006820	11.9914	55.669	18.0349	9.44885	35.1828	17.6872
Bch02G006840	14.0853	6.06154	6.96371	232.666	5.94864	44.1388
Bch02G006860	1.10984	1.13289	1.19029	10.6187	6.16848	16.8816
Bch02G006880	62.2264	13.0044	42.8869	86.7851	5.07152	15.4942
Bch02G006920	1.23717	1.55274	1.30042	3.24068	3.0011	1.98206
Bch02G006990	25.3932	13.5084	24.3934	19.5194	10.351	25.7345
Bch02G007000	10.9229	96.4359	27.3947	7.74777	47.6633	18.1088
Bch02G007040	143.371	78.5427	175.31	150.934	27.5236	116.9
Bch02G007050	0	2.32511	2.06588	0.0516738	2.04264	0.7584
Bch02G007080	30.6913	52.2604	49.6595	29.9214	44.8127	26.9581
Bch02G007110	12.2197	5.52125	4.87055	7.21404	3.29777	2.07733
Bch02G007130	2.86381	6.02183	3.44562	1.17221	5.78387	4.77593
Bch02G007150	39.95	9.12726	17.0317	172.866	10.0228	24.1769
Bch02G007170	6.75457	7.62406	2.8294	4.32465	3.93497	3.4067
Bch02G007190	28.1731	122.307	90.7145	32.2492	107.176	87.0885
Bch02G007200	0.741904	1.42189	0.528076	0.152757	1.74316	0.460283
Bch02G007210	23.6973	43.8125	63.9136	25.5097	36.7493	72.3036
Bch02G007260	1.48409	5.47971	4.10947	0.410979	4.23536	5.13755
Bch02G007290	60.9187	13.2572	16.6937	32.929	7.63466	12.9353
Bch02G007330	4.71179	8.44708	6.91141	5.73735	17.297	18.3029
Bch02G007340	0.0630925	2.86628	0.180126	0.101231	0.372414	0.44234
Bch02G007370	0.18526	9.03617	6.95599	0.15261	6.88913	8.02897
Bch02G007390	9.65187	24.8914	11.6314	12.4069	6.15369	11.012
Bch02G007400	4.67797	28.8178	15.3706	5.20857	18.6463	19.6436
Bch02G007410	18.9495	10.5021	14.4638	22.3262	7.13612	14.1005
Bch02G007440	320.325	192.266	371.226	521.171	110.685	322.269
Bch02G007450	765.152	248.331	644.961	657.382	641.58	794.694
Bch02G007480	7.45083	4.09842	4.38061	5.34656	4.30069	6.45612
Bch02G007490	95.6839	11.4022	56.4217	185.605	6.76311	60.2603
Bch02G007540	1.29625	11.9948	10.4987	0.511915	11.6592	11.7862
Bch02G007570	2.37797	8.82889	4.57621	2.14481	9.33935	3.50279
Bch02G007580	0.430744	0.130166	0.418612	1.82659	0.180462	0.893945
Bch02G007630	1.46774	17.0328	4.9481	2.23472	11.6572	6.82425
Bch02G007640	17.7075	18.3397	13.7501	13.1555	9.12701	9.83692
Bch02G007670	5.93318	16.7527	21.5714	7.57211	15.8139	22.6392
Bch02G007710	12.7661	13.4288	21.8341	9.77938	13.4251	44.7017
Bch02G007780	6.35794	4.83119	4.84996	3.65938	4.64134	7.69966
Bch02G007810	35.2474	9.04931	27.1295	36.8537	1.80062	11.6148
Bch02G007830	23.1487	35.1688	63.4163	13.4489	36.8452	87.2787
Bch02G007860	24.7799	118.1	35.1226	20.3015	46.3876	47.6758
Bch02G007910	0.309726	7.45466	2.31429	0.255958	3.92509	0.743395
Bch02G007940	1.71609	4.42886	2.44709	6.35567	10.4993	12.9009
Bch02G007950	0.124751	1.2629	1.72756	0.148671	0	0.128042
Bch02G007960	33.4498	21.4134	23.4912	17.7531	2.92066	6.95007
Bch02G007970	9.73618	6.43352	5.14911	6.38004	1.30261	2.32239
Bch02G007980	0	0	0.0579915	4.90532	27.2693	18.419
Bch02G008050	1.80731	14.707	9.86421	0.862606	11.788	10.404
Bch02G008060	4.73388	23.3667	8.93086	5.64946	7.76646	7.78192
Bch02G008110	2.77891	1.65324	1.5866	4.6085	1.06318	2.22982
Bch02G008120	2.08288	3.26688	0.763452	8.6848	1.49635	2.82565
Bch02G008130	0.493551	0.430785	0.410387	2.68403	0.374411	0.723282
Bch02G008140	1.53657	2.19426	2.00759	7.87349	2.50148	1.56534
Bch02G008150	3.02037	3.60841	3.24594	11.6688	3.2579	3.37176
Bch02G008170	1.03986	0.190384	0.829668	2.53127	0.308862	1.32878
Bch02G008190	3.98107	1.11233	2.77408	16.1576	1.75455	2.45987
Bch02G008210	0.791794	0.200272	0.471789	2.02526	0.252106	0.971276
Bch02G008230	1.08803	4.99907	3.49021	4.21983	32.3462	12.8288
Bch02G008240	0.183826	2.09454	1.25035	0.0991142	2.79296	0.477458
Bch02G008250	0.42931	12.2128	5.47825	0.204431	8.09791	6.02146
Bch02G008260	6.22916	45.4107	14.114	7.75982	24.2661	24.1582
Bch02G008280	5.00692	6.11171	5.35568	7.59087	3.78909	8.77119
Bch02G008300	14.1549	64.7781	23.5222	5.95419	8.78308	9.22021
Bch02G008320	5.00486	34.1449	14.63	7.58408	31.0897	13.5744
Bch02G008330	0.873256	7.70641	2.023	1.6823	3.47095	2.24049
Bch02G008340	20.7814	11.3443	8.09176	16.6476	1.98777	5.59056
Bch02G008360	16.2361	6.45387	5.05439	15.2669	6.46854	5.66437
Bch02G008370	7.11925	30.0351	16.9086	2.90357	104.028	19.1369
Bch02G008380	1.47434	2.55525	1.95611	0.608765	2.17373	3.54225
Bch02G008420	5.18701	32.6028	13.685	3.32066	28.1766	19.2496
Bch02G008460	6.56152	3.75851	7.25039	3.8147	2.66586	5.11767
Bch02G008500	15.5997	45.6148	16.9281	14.6173	17.203	3.84764
Bch02G008530	7.58243	4.4602	7.55424	9.22297	2.23599	2.04614
Bch02G008580	18.8893	18.876	20.9938	33.2739	17.5573	25.5466
Bch02G008590	0.998291	7.55474	9.40322	1.02536	7.87027	17.576
Bch02G008600	2.83138	3.93723	4.28626	5.0939	4.77394	5.21276
Bch02G008620	4.11271	3.19636	5.59076	4.67701	5.16334	10.4679
Bch02G008690	2.02582	0.550749	1.23865	0.458125	0.49612	0.545524
Bch02G008760	102.572	14.1896	28.1179	273.063	30.4299	30.1975
Bch02G008770	7.62405	11.8743	11.5514	9.41308	8.05654	10.9753
Bch02G008810	33.2556	26.0393	22.2992	50.3231	18.5229	17.0366
Bch02G008820	6.9576	3.46794	3.75781	7.8361	1.98578	5.6904
Bch02G008830	31.5209	4.0879	14.7797	33.4343	1.49796	12.4268
Bch02G008860	3.24462	1.05185	2.31844	5.65808	2.27856	2.75501
Bch02G008930	33.7548	22.6084	32.3234	67.3724	18.0002	65.4469
Bch02G008950	16.2174	12.2675	13.0991	12.4449	7.03491	14.5865
Bch02G008960	2.63148	20.8857	11.5466	3.0015	11.1596	10.8692
Bch02G009020	11.3278	46.7334	42.7719	8.18167	47.8975	52.9788
Bch02G009030	32.6662	6.44351	20.6272	49.6798	3.28019	22.0383
Bch02G009040	79.2738	181.857	191.504	48.9916	167.957	133.677
Bch02G009060	9.4569	7.07441	6.81667	6.18977	5.63848	8.453
Bch02G009080	38.6169	37.1756	96.0087	43.2382	40.3617	96.2095
Bch02G009090	16.5133	32.7687	23.0873	42.8317	22.0708	48.6201
Bch02G009140	3.36966	4.15922	5.35642	6.48849	5.01316	3.737
Bch02G009250	8.23604	1.14199	3.68257	7.71455	0.435966	2.93317
Bch02G009260	41.9496	38.3963	41.7987	35.9195	30.6236	47.8512
Bch02G009320	2.33726	15.9032	10.7636	0.92063	16.1208	11.7894
Bch02G009340	123.831	66.3747	109.068	129.556	73.1007	102.068
Bch02G009360	0.120733	0.390657	0.0596967	0.152757	0.120308	0
Bch02G009390	1.16605	6.29399	2.24681	0.662408	5.4865	3.8593
Bch02G009410	3.87641	2.78519	1.61943	3.14048	0.934188	1.48901
Bch02G009460	90.8203	367.263	272.955	108.886	449.253	355.404
Bch02G009520	11.0276	12.946	11.6559	5.79602	11.0904	17.192
Bch02G009540	4.90077	47.2739	19.1983	2.89043	32.2504	13.2778
Bch02G009550	38.7561	16.7145	25.2846	22.0353	6.22054	21.5321
Bch02G009600	10.0892	10.3921	11.7167	5.95892	8.39308	12.9083
Bch02G009620	11.0194	8.07588	14.6772	3.45525	8.70594	14.6101
Bch02G009630	67.5368	7.70631	41.7738	17.4859	4.7086	17.8353
Bch02G009640	4.63582	4.52936	6.6053	4.64271	4.21697	8.47027
Bch02G009670	2.75883	166.621	34.4998	1.88767	139.47	10.521
Bch02G009690	0.66446	2.20446	2.85614	3.61509	2.7313	9.59169
Bch02G009700	43.3853	82.8249	99.9311	21.1004	119.113	119.315
Bch02G009750	13.6169	5.24925	9.59107	23.6368	3.72305	9.56086
Bch02G009780	3.69603	21.9754	11.2538	5.24193	14.4216	17.9657
Bch02G009790	70.2242	60.2409	71.0487	57.5919	145.908	141.669
Bch02G009800	15.881	17.4071	20.0478	20.8774	14.4593	19.8205
Bch02G009850	0.97562	3.79812	2.49442	2.17137	15.9754	30.1876
Bch02G009860	15.3184	106.394	69.0015	0	0.189255	0.196108
Bch02G009870	0.0590749	0.631529	4.60361	0.148671	1.73857	2.17875
Bch02G009900	1.65903	2.5054	0.594292	2.62615	0.435966	0.384126
Bch02G009910	15.9317	27.4529	27.112	11.6021	26.7281	29.6411
Bch02G009960	70.0946	60.0286	65.1146	24.5892	124.999	300.713
Bch02G009980	0.488669	0.130324	0.179458	4.16962	0.92599	0.852319
Bch02G010010	3.0938	7.50494	6.9382	4.83912	2.90119	7.08413
Bch02G010060	12.4807	33.4949	26.6557	11.1312	33.3245	38.0719
Bch02G010080	54.29	165.431	161.915	50.9332	223.881	194.648
Bch02G010100	24.5121	9.34945	10.2709	39.373	6.61285	11.5869
Bch02G010130	6.13708	3.07608	3.13373	3.81332	3.47694	3.12851
Bch02G010150	2.5274	6.70358	5.75413	2.49564	11.034	6.59243
Bch02G010160	11.1982	10.9128	15.2083	9.165	9.80517	22.4821
Bch02G010210	14.9819	399.357	101.152	47.392	929.686	267.266
Bch02G010250	2.93346	0.490846	1.1326	2.12772	0.683973	1.69338
Bch02G010270	0.0630925	2.46438	0.296109	0.0516738	1.06528	0.62168
Bch02G010290	1.04359	5.74177	3.04687	0.101084	1.54991	0.690334
Bch02G010350	3.37397	11.6947	7.97986	2.30047	18.6463	17.2642
Bch02G010360	59.7828	61.2616	32.6342	45.5284	28.208	4.15461
Bch02G010370	167.413	157.799	145.289	168.581	255.203	204.132
Bch02G010410	12.4602	19.7723	14.3396	17.3089	10.8878	14.54
Bch02G010420	36.5917	41.6087	27.0533	129.7	79.315	13.3678
Bch02G010440	2.82794	1.75312	2.72712	8.01769	1.37285	1.81139
Bch02G010540	5.83019	4.22027	5.91716	9.637	7.08227	7.03947
Bch02G010560	0.61285	2.20431	0.892775	1.83338	4.09627	5.79476
Bch02G010570	0	0	0	1.79126	0.800988	3.6429
Bch02G010600	5.7746	2.65534	1.77361	6.16605	2.67185	2.36971
Bch02G010620	2.03557	0.490846	0.17568	1.7258	0.671187	0.518496
Bch02G010640	1.76655	8.48731	10.9155	0.968218	23.8688	4.16551
Bch02G010660	0.798395	1.94413	12.9779	3.76003	12.8092	28.7508
Bch02G010690	69.4934	105.624	59.8744	58.2279	45.9825	25.5432
Bch02G010710	5.24235	21.4755	13.4832	4.31603	14.7817	10.7394
Bch02G010730	2.81531	19.3108	2.07721	2.55716	20.8234	2.27796
Bch02G010740	15.6036	0.741605	4.62561	39.353	0.370417	2.7781
Bch02G010790	64.7474	177.935	166.651	29.3325	161.555	176.678
Bch02G010810	1.61888	38.4863	1.60853	0.646212	28.5177	4.38851
Bch02G010870	1.0479	8.50829	3.32616	3.61632	14.8124	12.3953
Bch02G010880	18.497	14.149	15.1356	37.8608	6.85655	19.448
Bch02G010890	6.18128	52.0918	12.4439	4.93676	24.8096	7.29759
Bch02G010940	12.6063	162.255	121.139	5.17849	213.277	158.085
Bch02G011030	28.0199	33.0235	49.48	25.9268	11.7605	58.4819
Bch02G011080	32.6147	33.8697	32.8763	11.0846	9.43227	19.01
Bch02G011090	4.37656	8.53869	5.82035	36.5896	13.8243	27.4663
Bch02G011140	0.558078	1.25254	1.0112	1.3727	10.2611	4.81996
Bch02G011170	4.85658	8.39727	4.45749	6.76453	4.05171	3.16779
Bch02G011210	54.8483	371.017	178.52	51.7776	503.484	199.828
Bch02G011310	29.932	56.0772	59.3602	75.7723	62.0592	28.0486
Bch02G011340	0.245484	2.91614	0.417576	0.307337	0.125703	0.127455
Bch02G011350	1.84888	33.851	25.0033	0.809405	32.7393	16.843
Bch02G011360	2.51248	3.19651	1.48396	8.49442	2.79944	5.75435
Bch02G011370	5.88046	27.7267	11.4259	3.82893	5.21961	6.94506
Bch02G011530	80.8055	243.349	213.544	46.4797	234.012	230.546
Bch02G011540	2.02868	23.4787	6.12468	4.00899	4.20747	4.42792
Bch02G011600	3.70062	1.33285	1.31169	1.93176	0.559672	2.34327
Bch02G011610	5.62379	4.89951	5.08192	4.06701	3.53639	5.17249
Bch02G011650	1.78693	2.96569	1.13022	3.45372	1.49176	3.16779
Bch02G011700	0.73932	6.25255	7.52079	0.460389	5.79806	10.0607
Bch02G011710	5.11215	21.7739	17.0131	4.5177	11.3246	13.5747
Bch02G011720	6.74081	5.62134	4.27997	3.96987	3.16867	3.63323
Bch02G011750	1.18183	9.06662	6.1407	0.965954	7.69961	7.54143
Bch02G011780	33.1097	33.1369	15.9334	15.9899	26.539	16.2177
Bch02G011810	83.4092	52.6658	20.217	46.8349	48.3857	20.3876
Bch02G011830	31.665	84.1306	62.3071	16.013	99.3325	85.0247
Bch02G011850	19.1561	14.6493	12.6491	23.7324	17.2187	23.4176
Bch02G011870	5.90734	71.2306	73.8524	8.85016	124.225	33.9165
Bch02G011880	3.83135	30.3557	27.8549	3.42494	44.906	14.6435
Bch02G011940	10.2263	3.45774	7.64251	12.7361	5.8812	13.5554
Bch02G011980	20.3671	50.7582	43.2763	65.2672	36.7055	32.7929
Bch02G012000	1.47864	11.4118	13.6722	5.14114	18.7243	22.531
Bch02G012010	0.680245	27.3043	37.8248	0.101084	116.759	183.361
Bch02G012030	13.4704	10.6716	3.91497	6.39814	8.64806	2.65797
Bch02G012040	0.97562	7.485	1.25273	0	0	0
Bch02G012060	0.610552	4.40908	0.836188	0.458272	3.34983	0.62168
Bch02G012070	1.04675	28.5536	1.97427	1.01566	30.0605	3.80918
Bch02G012080	1.27329	4.49954	0.5363	0.561325	3.04847	0.306795
Bch02G012100	120.438	87.0101	97.1971	162.061	214.712	198.428
Bch02G012130	12.3358	20.4006	27.4708	23.5935	21.7339	47.7921
Bch02G012220	11.3599	6.89423	7.02428	9.51096	5.36489	7.5304
Bch02G012240	8.39719	27.0731	19.3955	8.91001	43.4305	27.7302
[truncated: 14,777 more rows]
