# Supplementary material for: The reference genome and full-length transcriptome of pakchoi provide insights into cuticle formation and heat adaption
Source: Hortic Res. 2022 May 26;9:uhac123. doi: 10.1093/hr/uhac123 (PMC9358696; doi:10.1093/hr/uhac123)
Supplement: Suppl_uhac123 [file suppl_uhac123.zip › TableS16.xlsx]

## Sheet: Sheet1
Table S16. The DAS genes of pakchoi.
geneid
Bch04G019970
Bch04G020900
Bch04G020930
Bch04G021830
Bch04G022430
Bch01G001580
Bch04G024030
Bch04G025550
Bch04G026550
Bch04G028210
Bch01G016500
Bch04G032860
Bch04G033560
Bch04G034270
Bch04G035200
Bch04G036270
Bch04G036360
Bch04G037580
Bch05G000290
Bch05G000330
Bch01G016950
Bch05G001090
Bch05G002440
Bch05G002800
Bch05G003900
Bch01G017520
Bch05G004850
Bch05G004880
Bch05G005130
Bch05G005180
Bch05G005310
Bch05G006140
Bch01G001750
Bch01G017900
Bch05G008400
Bch05G009770
Bch05G011950
Bch05G013000
Bch05G015080
Bch05G016320
Bch05G016540
Bch05G016600
Bch05G017090
Bch05G017450
Bch05G018320
Bch05G020300
Bch05G020320
Bch05G020350
Bch05G020600
Bch01G018820
Bch05G023240
Bch05G027160
Bch01G019270
Bch05G028590
Bch05G029970
Bch05G031530
Bch05G031770
Bch05G032970
Bch05G034300
Bch05G035480
Bch01G019790
Bch05G035780
Bch05G036120
Bch05G037680
ONT.12684
Bch05G038590
Bch05G039700
Bch05G039760
Bch05G041190
Bch05G041330
Bch05G042460
Bch05G042700
Bch05G042750
Bch05G043470
Bch05G043650
Bch05G043930
Bch05G044410
Bch05G044460
Bch05G045290
Bch05G046400
Bch05G046820
Bch05G046980
Bch05G048100
Bch05G048400
Bch05G048510
Bch05G048880
Bch01G021300
Bch05G049360
Bch06G000040
Bch06G000750
Bch06G000820
Bch06G001200
Bch01G021600
Bch06G003470
Bch06G003530
Bch06G003640
Bch06G004090
Bch06G005380
Bch06G005800
Bch01G022040
Bch06G006560
Bch06G006900
Bch06G009400
Bch06G009620
Bch06G012590
Bch06G012760
Bch06G012930
Bch06G012970
Bch06G013010
Bch06G014390
Bch06G014940
Bch06G014970
Bch06G015310
Bch06G015350
Bch06G016030
Bch06G017600
Bch06G018260
Bch06G019140
Bch06G019750
Bch01G023830
Bch06G021490
Bch06G022290
Bch06G022680
Bch06G023220
Bch06G023570
Bch06G028280
Bch06G028730
Bch06G029630
Bch06G029690
Bch01G024370
Bch06G030270
Bch06G031710
Bch06G032270
Bch06G032550
Bch06G032730
Bch06G032780
Bch06G032820
Bch06G033460
Bch06G033600
Bch01G024790
Bch06G033720
Bch01G025220
Bch06G035830
Bch06G036530
Bch06G038180
Bch06G038550
Bch06G038780
Bch06G039080
Bch06G039580
Bch06G039690
Bch06G039800
Bch06G039950
Bch06G040400
Bch01G026490
Bch06G044210
Bch06G044480
Bch06G044980
Bch01G026770
Bch06G046430
Bch06G047100
Bch06G047460
Bch06G047530
Bch06G048210
Bch06G049150
Bch06G050500
Bch06G050520
Bch06G051690
Bch07G000370
Bch01G028180
Bch07G000650
ONT.1621
Bch07G001360
Bch07G001450
Bch07G001620
Bch07G001660
Bch07G002300
Bch07G002730
Bch07G003770
Bch01G029640
Bch07G004560
Bch01G029920
Bch07G008240
Bch07G008470
Bch07G009800
Bch07G009960
Bch07G010430
Bch07G011230
Bch07G011420
Bch07G014920
Bch07G015210
Bch07G017840
Bch07G017910
Bch07G018590
Bch07G020290
Bch01G002530
Bch01G032550
Bch07G024280
Bch07G024810
ONT.1735
Bch07G025730
Bch07G025830
Bch07G026710
Bch07G027250
Bch07G027450
Bch07G027910
Bch07G029840
Bch07G030440
Bch07G031010
Bch07G032160
Bch07G032520
Bch07G032650
Bch07G032920
Bch07G033300
Bch07G034170
Bch07G035050
Bch07G035490
Bch07G036190
Bch07G036250
Bch07G036660
Bch07G036950
Bch07G038280
Bch07G038710
Bch07G039120
Bch07G039210
Bch07G039670
Bch07G039990
Bch07G042130
Bch07G042940
Bch07G043090
Bch07G043290
Bch07G043350
Bch07G043440
Bch07G043520
Bch07G044050
Bch07G044660
Bch07G044710
Bch07G044800
Bch07G044980
Bch07G045690
Bch07G046240
Bch07G046780
Bch08G001450
Bch08G001520
Bch08G003120
Bch08G003890
Bch08G003900
Bch08G004440
Bch01G037140
Bch08G004790
Bch08G006050
Bch08G009270
Bch08G009930
Bch08G010630
Bch08G010640
Bch08G011410
Bch08G012060
Bch08G012160
Bch08G012480
Bch08G013210
Bch08G013420
Bch08G015110
Bch08G015380
Bch08G015750
Bch08G016770
Bch08G016850
Bch08G019510
Bch08G020560
Bch08G022920
Bch01G039130
Bch08G023180
Bch01G039140
Bch08G023760
Bch08G024460
Bch08G025070
Bch08G025100
Bch01G039410
Bch08G026430
Bch08G028120
Bch08G028720
Bch08G029130
Bch08G029580
Bch08G030410
Bch08G031800
Bch08G033000
Bch08G033440
Bch08G033510
Bch08G033640
Bch08G034000
Bch08G034190
Bch08G034390
Bch08G034590
Bch08G034650
Bch08G034820
Bch08G035610
Bch08G036030
ONT.20602
Bch08G036120
Bch08G037250
Bch08G038200
Bch08G039050
Bch08G039820
Bch08G040250
Bch08G040510
Bch08G040630
Bch09G001000
Bch09G001150
Bch09G001710
Bch09G001730
Bch09G001920
Bch09G002440
Bch01G041740
Bch01G041780
Bch09G003300
Bch09G004240
Bch01G041840
Bch09G004880
Bch01G003180
Bch09G005470
Bch09G006270
Bch09G006480
Bch09G007040
Bch09G007110
Bch09G007390
Bch09G007470
Bch09G008630
Bch09G010340
Bch09G010970
Bch09G011110
Bch09G011230
Bch01G042680
Bch09G012300
Bch09G014840
Bch09G018150
Bch09G018510
Bch01G003300
Bch09G020160
Bch09G020210
Bch09G021210
Bch09G022040
Bch09G022770
Bch09G022970
Bch09G023560
Bch09G024590
ONT.22325
Bch09G026920
Bch09G028020
Bch09G030250
Bch09G030580
Bch09G035440
Bch09G036400
Bch09G036920
Bch09G037200
Bch09G037360
Bch09G037570
Bch09G037680
Bch09G040010
Bch09G040230
Bch01G045320
Bch09G043080
Bch01G045490
Bch09G045460
Bch09G046550
ONT.23116
Bch09G049120
Bch09G050930
Bch09G051810
Bch09G052330
ONT.23455
Bch09G053670
Bch09G054450
Bch09G055680
Bch09G055910
Bch09G056460
Bch09G056800
Bch09G058860
Bch01G047380
Bch09G059210
Bch09G059980
Bch09G060160
Bch09G060250
Bch09G061340
Bch09G062890
Bch09G063070
Bch09G063600
Bch09G064000
Bch09G064130
Bch09G065960
Bch09G066100
Bch01G048130
Bch09G067790
Bch09G069290
Bch09G070790
Bch09G070890
Bch09G072070
Bch09G072490
Bch01G048920
Bch09G073790
Bch09G074660
Bch09G074710
Bch10G001150
Bch10G001320
Bch10G001650
Bch10G001670
Bch10G002350
Bch10G003130
Bch10G003550
Bch10G006200
Bch10G006240
Bch10G006660
Bch10G007070
Bch10G007660
Bch10G010000
Bch10G011210
Bch01G050080
Bch10G013990
Bch10G014070
Bch10G014090
Bch10G014940
Bch10G015490
Bch10G015690
Bch10G016990
Bch10G017090
Bch10G017890
Bch10G018640
Bch10G019240
Bch10G020320
Bch01G050910
Bch10G021640
Bch10G022450
Bch10G023720
Bch01G051250
Bch10G024870
Bch01G003870
Bch10G026330
Bch01G051660
Bch10G027580
Bch10G027680
Bch01G051860
Bch10G028850
Bch10G029050
Bch10G029250
Bch10G029290
Bch10G029380
Bch10G029480
Bch10G030130
Bch10G030210
Bch01G052030
Bch10G030790
Bch10G031550
Bch10G032110
Bch10G033410
Bch10G033440
Bch10G033550
Bch10G034610
Bch10G034720
Bch10G034850
Bch10G035260
Bch10G036040
Bch10G036720
Bch02G001570
Bch02G003180
Bch02G004120
Bch02G004870
Bch01G004310
Bch02G005130
Bch02G005570
Bch02G005600
Bch02G006930
Bch02G007390
Bch02G007810
Bch02G009460
Bch02G009670
Bch02G011500
Bch02G011830
Bch02G012130
Bch02G012730
Bch02G013000
Bch02G014470
Bch02G014550
Bch02G014660
Bch02G017080
Bch02G017260
Bch02G017960
Bch02G018980
Bch02G019440
Bch02G020520
Bch02G021310
Bch02G024690
Bch02G025750
Bch02G025940
Bch02G026940
Bch02G028360
Bch02G028430
Bch02G028630
Bch02G028670
Bch02G029630
Bch02G029880
Bch02G030160
Bch02G031360
Bch02G031930
Bch02G036630
Bch02G037660
Bch02G038860
Bch02G039540
Bch01G006690
Bch02G040110
Bch02G040290
Bch02G040590
Bch02G040700
Bch02G040970
Bch01G006930
Bch02G043400
Bch02G043480
Bch02G044400
Bch02G044530
Bch02G044820
Bch02G045180
Bch02G047750
Bch02G048490
Bch01G007540
Bch02G050760
Bch02G051580
Bch02G052170
Bch02G053190
Bch02G053250
Bch03G000080
Bch03G001300
Bch03G001580
Bch03G001770
Bch03G001860
Bch03G001920
Bch03G002410
Bch03G004410
Bch01G008490
Bch03G007870
Bch03G007980
Bch03G008040
Bch03G008050
Bch03G009940
Bch03G011180
Bch03G012060
Bch03G012430
Bch03G015610
Bch03G015640
Bch03G015760
Bch03G016750
Bch03G018860
Bch03G019550
Bch03G020990
Bch01G010010
Bch03G021520
Bch03G021580
Bch03G022710
Bch03G023580
Bch03G023590
Bch03G023670
Bch03G024520
Bch03G025000
Bch03G025150
Bch03G025330
Bch03G025550
Bch03G026560
Bch03G027250
Bch03G027270
Bch03G027530
Bch03G027650
Bch03G028150
Bch03G028180
Bch03G028590
Bch03G029540
Bch03G029580
Bch03G029630
Bch03G030010
Bch03G030300
Bch03G031190
Bch03G031270
Bch03G032270
Bch03G032820
Bch03G032830
Bch03G034480
Bch01G011470
Bch03G036210
Bch03G037510
Bch01G011640
Bch03G038280
Bch03G038300
Bch03G038690
Bch01G011830
Bch03G040920
Bch03G043290
Bch01G012280
Bch03G045950
Bch03G046560
ONT.8028
Bch01G012400
Bch01G012460
Bch03G047770
Bch03G049050
Bch03G050620
Bch03G051620
Bch03G055300
Bch03G055600
Bch03G056090
Bch03G058680
Bch03G060030
Bch03G060710
Bch03G062290
Bch03G062770
Bch03G063090
Bch03G063810
Bch03G064110
Bch03G064750
Bch01G013970
Bch03G070380
Bch03G072460
Bch04G001380
Bch04G001840
Bch04G002140
Bch04G002470
Bch04G002630
Bch04G002670
Bch04G003130
Bch04G003740
Bch04G004610
Bch04G005120
Bch04G005130
Bch04G005540
Bch04G005760
Bch04G006590
Bch04G006720
Bch04G006870
Bch04G007410
Bch01G014770
Bch04G009390
Bch04G012380
Bch04G012630
Bch04G012640
ONT.9713
Bch04G012810
Bch04G012980
Bch04G013020
Bch04G013630
Bch04G013680
Bch04G014300
Bch04G014850
Bch04G015390
Bch04G016040
Bch04G016150
Bch04G017570
Bch04G017650
