# Supplementary material for: The reference genome and full-length transcriptome of pakchoi provide insights into cuticle formation and heat adaption
Source: Hortic Res. 2022 May 26;9:uhac123. doi: 10.1093/hr/uhac123 (PMC9358696; doi:10.1093/hr/uhac123)
Supplement: Suppl_uhac123 [file suppl_uhac123.zip › TableS17.xlsx]

## Sheet: Sheet1
Table S17. GO analysis of differential expressed TFs.
GO ID	Description	out (1208)	All (28884)	pvalue	p.adjust	Genes
GO:0050789	regulation of biological process	1099	10732	0	0	Bch01G000130;Bch01G000210;Bch01G000700;Bch01G000990;Bch01G001230;Bch01G001290;Bch01G001330;Bch01G001670;Bch01G001760;Bch01G002090;Bch01G002500;Bch01G003100;Bch01G003350;Bch01G003550;Bch01G003970;Bch01G004020;Bch01G004110;Bch01G004540;Bch01G005590;Bch01G007210;Bch01G008050;Bch01G008940;Bch01G009030;Bch01G009140;Bch01G009480;Bch01G009590;Bch01G009730;Bch01G010030;Bch01G010160;Bch01G010310;Bch01G010…
GO:0006725	cellular aromatic compound metabolic process	1076	10700	0	0	Bch01G000120;Bch01G000130;Bch01G000210;Bch01G000700;Bch01G000990;Bch01G001230;Bch01G001290;Bch01G001330;Bch01G001670;Bch01G001760;Bch01G002090;Bch01G002500;Bch01G002690;Bch01G003100;Bch01G003350;Bch01G003970;Bch01G004020;Bch01G004540;Bch01G005590;Bch01G007210;Bch01G008050;Bch01G008940;Bch01G009030;Bch01G009140;Bch01G009480;Bch01G009590;Bch01G009730;Bch01G010030;Bch01G010160;Bch01G010310;Bch01G010…
GO:0046483	heterocycle metabolic process	1074	10174	0	0	Bch01G000120;Bch01G000130;Bch01G000210;Bch01G000700;Bch01G000990;Bch01G001230;Bch01G001290;Bch01G001330;Bch01G001670;Bch01G001760;Bch01G002090;Bch01G002500;Bch01G002690;Bch01G003100;Bch01G003350;Bch01G003970;Bch01G004020;Bch01G004540;Bch01G005590;Bch01G007140;Bch01G007210;Bch01G008050;Bch01G008940;Bch01G009030;Bch01G009140;Bch01G009480;Bch01G009590;Bch01G009730;Bch01G010030;Bch01G010160;Bch01G010…
GO:0050794	regulation of cellular process	1091	9342	0	0	Bch01G000130;Bch01G000210;Bch01G000700;Bch01G000990;Bch01G001230;Bch01G001290;Bch01G001330;Bch01G001670;Bch01G001760;Bch01G002090;Bch01G002500;Bch01G003100;Bch01G003350;Bch01G003550;Bch01G003970;Bch01G004110;Bch01G004540;Bch01G005590;Bch01G007210;Bch01G008050;Bch01G008940;Bch01G009030;Bch01G009140;Bch01G009480;Bch01G009590;Bch01G009730;Bch01G010030;Bch01G010160;Bch01G010310;Bch01G010650;Bch01G011…
GO:0006139	nucleobase-containing compound metabolic process	1072	9320	0	0	Bch01G000120;Bch01G000130;Bch01G000210;Bch01G000700;Bch01G000990;Bch01G001230;Bch01G001290;Bch01G001330;Bch01G001670;Bch01G001760;Bch01G002090;Bch01G002500;Bch01G002690;Bch01G003100;Bch01G003350;Bch01G003970;Bch01G004020;Bch01G004540;Bch01G005590;Bch01G007210;Bch01G008050;Bch01G008940;Bch01G009030;Bch01G009140;Bch01G009480;Bch01G009590;Bch01G009730;Bch01G010030;Bch01G010160;Bch01G010310;Bch01G010…
GO:0009059	macromolecule biosynthetic process	1060	8272	0	0	Bch01G000130;Bch01G000210;Bch01G000700;Bch01G000990;Bch01G001230;Bch01G001290;Bch01G001330;Bch01G001670;Bch01G001760;Bch01G002090;Bch01G002500;Bch01G003100;Bch01G003350;Bch01G003970;Bch01G004020;Bch01G004540;Bch01G005590;Bch01G007210;Bch01G008050;Bch01G008940;Bch01G009030;Bch01G009140;Bch01G009480;Bch01G009590;Bch01G009730;Bch01G010030;Bch01G010160;Bch01G010310;Bch01G010650;Bch01G011210;Bch01G012…
GO:0034645	cellular macromolecule biosynthetic process	1058	8081	0	0	Bch01G000130;Bch01G000210;Bch01G000700;Bch01G000990;Bch01G001230;Bch01G001290;Bch01G001330;Bch01G001670;Bch01G001760;Bch01G002090;Bch01G002500;Bch01G003100;Bch01G003350;Bch01G003970;Bch01G004020;Bch01G004540;Bch01G005590;Bch01G007210;Bch01G008050;Bch01G008940;Bch01G009030;Bch01G009140;Bch01G009480;Bch01G009590;Bch01G009730;Bch01G010030;Bch01G010160;Bch01G010310;Bch01G010650;Bch01G011210;Bch01G012…
GO:0090304	nucleic acid metabolic process	1070	7949	0	0	Bch01G000120;Bch01G000130;Bch01G000210;Bch01G000700;Bch01G000990;Bch01G001230;Bch01G001290;Bch01G001330;Bch01G001670;Bch01G001760;Bch01G002090;Bch01G002500;Bch01G002690;Bch01G003100;Bch01G003350;Bch01G003970;Bch01G004020;Bch01G004540;Bch01G005590;Bch01G007210;Bch01G008050;Bch01G008940;Bch01G009030;Bch01G009140;Bch01G009480;Bch01G009590;Bch01G009730;Bch01G010030;Bch01G010160;Bch01G010310;Bch01G010…
GO:1901362	organic cyclic compound biosynthetic process	1056	7485	0	0	Bch01G000130;Bch01G000210;Bch01G000700;Bch01G000990;Bch01G001230;Bch01G001290;Bch01G001330;Bch01G001370;Bch01G001670;Bch01G001760;Bch01G002090;Bch01G002500;Bch01G002690;Bch01G003100;Bch01G003350;Bch01G003970;Bch01G004020;Bch01G004540;Bch01G005590;Bch01G007140;Bch01G007210;Bch01G008050;Bch01G008940;Bch01G009030;Bch01G009140;Bch01G009480;Bch01G009590;Bch01G009730;Bch01G010030;Bch01G010160;Bch01G010…
GO:0044271	cellular nitrogen compound biosynthetic process	1054	7468	0	0	Bch01G000130;Bch01G000210;Bch01G000700;Bch01G000990;Bch01G001230;Bch01G001290;Bch01G001330;Bch01G001670;Bch01G001760;Bch01G002090;Bch01G002500;Bch01G002690;Bch01G003100;Bch01G003350;Bch01G003970;Bch01G004020;Bch01G004540;Bch01G005590;Bch01G007210;Bch01G008050;Bch01G008940;Bch01G009030;Bch01G009140;Bch01G009480;Bch01G009590;Bch01G009730;Bch01G010030;Bch01G010160;Bch01G010310;Bch01G010650;Bch01G011…
GO:0010467	gene expression	1062	7427	0	0	Bch01G000120;Bch01G000130;Bch01G000210;Bch01G000700;Bch01G000990;Bch01G001230;Bch01G001290;Bch01G001330;Bch01G001670;Bch01G001760;Bch01G002090;Bch01G002500;Bch01G003100;Bch01G003350;Bch01G003970;Bch01G004020;Bch01G004540;Bch01G005590;Bch01G007210;Bch01G008050;Bch01G008940;Bch01G009030;Bch01G009140;Bch01G009480;Bch01G009590;Bch01G009730;Bch01G010030;Bch01G010160;Bch01G010310;Bch01G010650;Bch01G011…
GO:0019438	aromatic compound biosynthetic process	1051	7017	0	0	Bch01G000130;Bch01G000210;Bch01G000700;Bch01G000990;Bch01G001230;Bch01G001290;Bch01G001330;Bch01G001670;Bch01G001760;Bch01G002090;Bch01G002500;Bch01G002690;Bch01G003100;Bch01G003350;Bch01G003970;Bch01G004020;Bch01G004540;Bch01G005590;Bch01G007210;Bch01G008050;Bch01G008940;Bch01G009030;Bch01G009140;Bch01G009480;Bch01G009590;Bch01G009730;Bch01G010030;Bch01G010160;Bch01G010310;Bch01G010650;Bch01G011…
GO:0016070	RNA metabolic process	1058	6997	0	0	Bch01G000120;Bch01G000130;Bch01G000210;Bch01G000700;Bch01G000990;Bch01G001230;Bch01G001290;Bch01G001330;Bch01G001670;Bch01G001760;Bch01G002090;Bch01G002500;Bch01G002690;Bch01G003100;Bch01G003350;Bch01G003970;Bch01G004020;Bch01G004540;Bch01G005590;Bch01G007210;Bch01G008050;Bch01G008940;Bch01G009030;Bch01G009140;Bch01G009480;Bch01G009590;Bch01G009730;Bch01G010030;Bch01G010160;Bch01G010310;Bch01G010…
GO:0018130	heterocycle biosynthetic process	1049	6568	0	0	Bch01G000130;Bch01G000210;Bch01G000700;Bch01G000990;Bch01G001230;Bch01G001290;Bch01G001330;Bch01G001670;Bch01G001760;Bch01G002090;Bch01G002500;Bch01G002690;Bch01G003100;Bch01G003350;Bch01G003970;Bch01G004020;Bch01G004540;Bch01G005590;Bch01G007140;Bch01G007210;Bch01G008050;Bch01G008940;Bch01G009030;Bch01G009140;Bch01G009480;Bch01G009590;Bch01G009730;Bch01G010030;Bch01G010160;Bch01G010310;Bch01G010…
GO:0019222	regulation of metabolic process	1052	6447	0	0	Bch01G000130;Bch01G000210;Bch01G000700;Bch01G000990;Bch01G001230;Bch01G001290;Bch01G001330;Bch01G001670;Bch01G001760;Bch01G002090;Bch01G002500;Bch01G003100;Bch01G003350;Bch01G003970;Bch01G004540;Bch01G005590;Bch01G007210;Bch01G008050;Bch01G008940;Bch01G009030;Bch01G009140;Bch01G009480;Bch01G009590;Bch01G009730;Bch01G010030;Bch01G010160;Bch01G010310;Bch01G010650;Bch01G011210;Bch01G012390;Bch01G013…
GO:0034654	nucleobase-containing compound biosynthetic process	1047	5815	0	0	Bch01G000130;Bch01G000210;Bch01G000700;Bch01G000990;Bch01G001230;Bch01G001290;Bch01G001330;Bch01G001670;Bch01G001760;Bch01G002090;Bch01G002500;Bch01G002690;Bch01G003100;Bch01G003350;Bch01G003970;Bch01G004020;Bch01G004540;Bch01G005590;Bch01G007210;Bch01G008050;Bch01G008940;Bch01G009030;Bch01G009140;Bch01G009480;Bch01G009590;Bch01G009730;Bch01G010030;Bch01G010160;Bch01G010310;Bch01G010650;Bch01G011…
GO:0031323	regulation of cellular metabolic process	1048	5642	0	0	Bch01G000130;Bch01G000210;Bch01G000700;Bch01G000990;Bch01G001230;Bch01G001290;Bch01G001330;Bch01G001670;Bch01G001760;Bch01G002090;Bch01G002500;Bch01G003100;Bch01G003350;Bch01G003970;Bch01G004540;Bch01G005590;Bch01G007210;Bch01G008050;Bch01G008940;Bch01G009030;Bch01G009140;Bch01G009480;Bch01G009590;Bch01G009730;Bch01G010030;Bch01G010160;Bch01G010310;Bch01G010650;Bch01G011210;Bch01G012390;Bch01G013…
GO:0080090	regulation of primary metabolic process	1045	5573	0	0	Bch01G000130;Bch01G000210;Bch01G000700;Bch01G000990;Bch01G001230;Bch01G001290;Bch01G001330;Bch01G001670;Bch01G001760;Bch01G002090;Bch01G002500;Bch01G003100;Bch01G003350;Bch01G003970;Bch01G004540;Bch01G005590;Bch01G007210;Bch01G008050;Bch01G008940;Bch01G009030;Bch01G009140;Bch01G009480;Bch01G009590;Bch01G009730;Bch01G010030;Bch01G010160;Bch01G010310;Bch01G010650;Bch01G011210;Bch01G012390;Bch01G013…
GO:0060255	regulation of macromolecule metabolic process	1047	5353	0	0	Bch01G000130;Bch01G000210;Bch01G000700;Bch01G000990;Bch01G001230;Bch01G001290;Bch01G001330;Bch01G001670;Bch01G001760;Bch01G002090;Bch01G002500;Bch01G003100;Bch01G003350;Bch01G003970;Bch01G004540;Bch01G005590;Bch01G007210;Bch01G008050;Bch01G008940;Bch01G009030;Bch01G009140;Bch01G009480;Bch01G009590;Bch01G009730;Bch01G010030;Bch01G010160;Bch01G010310;Bch01G010650;Bch01G011210;Bch01G012390;Bch01G013…
GO:0009889	regulation of biosynthetic process	1042	5147	0	0	Bch01G000130;Bch01G000210;Bch01G000700;Bch01G000990;Bch01G001230;Bch01G001290;Bch01G001330;Bch01G001670;Bch01G001760;Bch01G002090;Bch01G002500;Bch01G003100;Bch01G003350;Bch01G003970;Bch01G004540;Bch01G005590;Bch01G007210;Bch01G008050;Bch01G008940;Bch01G009030;Bch01G009140;Bch01G009480;Bch01G009590;Bch01G009730;Bch01G010030;Bch01G010160;Bch01G010310;Bch01G010650;Bch01G011210;Bch01G012390;Bch01G013…
GO:0032774	RNA biosynthetic process	1045	5077	0	0	Bch01G000130;Bch01G000210;Bch01G000700;Bch01G000990;Bch01G001230;Bch01G001290;Bch01G001330;Bch01G001670;Bch01G001760;Bch01G002090;Bch01G002500;Bch01G003100;Bch01G003350;Bch01G003970;Bch01G004020;Bch01G004540;Bch01G005590;Bch01G007210;Bch01G008050;Bch01G008940;Bch01G009030;Bch01G009140;Bch01G009480;Bch01G009590;Bch01G009730;Bch01G010030;Bch01G010160;Bch01G010310;Bch01G010650;Bch01G011210;Bch01G012…
GO:0006351	transcription, DNA-templated	1045	5068	0	0	Bch01G000130;Bch01G000210;Bch01G000700;Bch01G000990;Bch01G001230;Bch01G001290;Bch01G001330;Bch01G001670;Bch01G001760;Bch01G002090;Bch01G002500;Bch01G003100;Bch01G003350;Bch01G003970;Bch01G004020;Bch01G004540;Bch01G005590;Bch01G007210;Bch01G008050;Bch01G008940;Bch01G009030;Bch01G009140;Bch01G009480;Bch01G009590;Bch01G009730;Bch01G010030;Bch01G010160;Bch01G010310;Bch01G010650;Bch01G011210;Bch01G012…
GO:0097659	nucleic acid-templated transcription	1045	5068	0	0	Bch01G000130;Bch01G000210;Bch01G000700;Bch01G000990;Bch01G001230;Bch01G001290;Bch01G001330;Bch01G001670;Bch01G001760;Bch01G002090;Bch01G002500;Bch01G003100;Bch01G003350;Bch01G003970;Bch01G004020;Bch01G004540;Bch01G005590;Bch01G007210;Bch01G008050;Bch01G008940;Bch01G009030;Bch01G009140;Bch01G009480;Bch01G009590;Bch01G009730;Bch01G010030;Bch01G010160;Bch01G010310;Bch01G010650;Bch01G011210;Bch01G012…
GO:0051171	regulation of nitrogen compound metabolic process	1044	4929	0	0	Bch01G000130;Bch01G000210;Bch01G000700;Bch01G000990;Bch01G001230;Bch01G001290;Bch01G001330;Bch01G001670;Bch01G001760;Bch01G002090;Bch01G002500;Bch01G003100;Bch01G003350;Bch01G003970;Bch01G004540;Bch01G005590;Bch01G007210;Bch01G008050;Bch01G008940;Bch01G009030;Bch01G009140;Bch01G009480;Bch01G009590;Bch01G009730;Bch01G010030;Bch01G010160;Bch01G010310;Bch01G010650;Bch01G011210;Bch01G012390;Bch01G013…
GO:0031326	regulation of cellular biosynthetic process	1042	4901	0	0	Bch01G000130;Bch01G000210;Bch01G000700;Bch01G000990;Bch01G001230;Bch01G001290;Bch01G001330;Bch01G001670;Bch01G001760;Bch01G002090;Bch01G002500;Bch01G003100;Bch01G003350;Bch01G003970;Bch01G004540;Bch01G005590;Bch01G007210;Bch01G008050;Bch01G008940;Bch01G009030;Bch01G009140;Bch01G009480;Bch01G009590;Bch01G009730;Bch01G010030;Bch01G010160;Bch01G010310;Bch01G010650;Bch01G011210;Bch01G012390;Bch01G013…
GO:0010468	regulation of gene expression	1046	4868	0	0	Bch01G000130;Bch01G000210;Bch01G000700;Bch01G000990;Bch01G001230;Bch01G001290;Bch01G001330;Bch01G001670;Bch01G001760;Bch01G002090;Bch01G002500;Bch01G003100;Bch01G003350;Bch01G003970;Bch01G004540;Bch01G005590;Bch01G007210;Bch01G008050;Bch01G008940;Bch01G009030;Bch01G009140;Bch01G009480;Bch01G009590;Bch01G009730;Bch01G010030;Bch01G010160;Bch01G010310;Bch01G010650;Bch01G011210;Bch01G012390;Bch01G013…
GO:0010556	regulation of macromolecule biosynthetic process	1042	4799	0	0	Bch01G000130;Bch01G000210;Bch01G000700;Bch01G000990;Bch01G001230;Bch01G001290;Bch01G001330;Bch01G001670;Bch01G001760;Bch01G002090;Bch01G002500;Bch01G003100;Bch01G003350;Bch01G003970;Bch01G004540;Bch01G005590;Bch01G007210;Bch01G008050;Bch01G008940;Bch01G009030;Bch01G009140;Bch01G009480;Bch01G009590;Bch01G009730;Bch01G010030;Bch01G010160;Bch01G010310;Bch01G010650;Bch01G011210;Bch01G012390;Bch01G013…
GO:2000112	regulation of cellular macromolecule biosynthetic process	1042	4799	0	0	Bch01G000130;Bch01G000210;Bch01G000700;Bch01G000990;Bch01G001230;Bch01G001290;Bch01G001330;Bch01G001670;Bch01G001760;Bch01G002090;Bch01G002500;Bch01G003100;Bch01G003350;Bch01G003970;Bch01G004540;Bch01G005590;Bch01G007210;Bch01G008050;Bch01G008940;Bch01G009030;Bch01G009140;Bch01G009480;Bch01G009590;Bch01G009730;Bch01G010030;Bch01G010160;Bch01G010310;Bch01G010650;Bch01G011210;Bch01G012390;Bch01G013…
GO:0019219	regulation of nucleobase-containing compound metabolic process	1037	4637	0	0	Bch01G000130;Bch01G000210;Bch01G000700;Bch01G000990;Bch01G001230;Bch01G001290;Bch01G001330;Bch01G001670;Bch01G001760;Bch01G002090;Bch01G002500;Bch01G003100;Bch01G003350;Bch01G003970;Bch01G004540;Bch01G005590;Bch01G007210;Bch01G008050;Bch01G008940;Bch01G009030;Bch01G009140;Bch01G009480;Bch01G009590;Bch01G009730;Bch01G010030;Bch01G010160;Bch01G010310;Bch01G010650;Bch01G011210;Bch01G012390;Bch01G013…
GO:0051252	regulation of RNA metabolic process	1035	4434	0	0	Bch01G000130;Bch01G000210;Bch01G000700;Bch01G000990;Bch01G001230;Bch01G001290;Bch01G001330;Bch01G001670;Bch01G001760;Bch01G002090;Bch01G002500;Bch01G003100;Bch01G003350;Bch01G003970;Bch01G004540;Bch01G005590;Bch01G007210;Bch01G008050;Bch01G008940;Bch01G009030;Bch01G009140;Bch01G009480;Bch01G009590;Bch01G009730;Bch01G010030;Bch01G010160;Bch01G010310;Bch01G010650;Bch01G011210;Bch01G012390;Bch01G013…
GO:0006355	regulation of transcription, DNA-templated	1035	4412	0	0	Bch01G000130;Bch01G000210;Bch01G000700;Bch01G000990;Bch01G001230;Bch01G001290;Bch01G001330;Bch01G001670;Bch01G001760;Bch01G002090;Bch01G002500;Bch01G003100;Bch01G003350;Bch01G003970;Bch01G004540;Bch01G005590;Bch01G007210;Bch01G008050;Bch01G008940;Bch01G009030;Bch01G009140;Bch01G009480;Bch01G009590;Bch01G009730;Bch01G010030;Bch01G010160;Bch01G010310;Bch01G010650;Bch01G011210;Bch01G012390;Bch01G013…
GO:1903506	regulation of nucleic acid-templated transcription	1035	4412	0	0	Bch01G000130;Bch01G000210;Bch01G000700;Bch01G000990;Bch01G001230;Bch01G001290;Bch01G001330;Bch01G001670;Bch01G001760;Bch01G002090;Bch01G002500;Bch01G003100;Bch01G003350;Bch01G003970;Bch01G004540;Bch01G005590;Bch01G007210;Bch01G008050;Bch01G008940;Bch01G009030;Bch01G009140;Bch01G009480;Bch01G009590;Bch01G009730;Bch01G010030;Bch01G010160;Bch01G010310;Bch01G010650;Bch01G011210;Bch01G012390;Bch01G013…
GO:2001141	regulation of RNA biosynthetic process	1035	4412	0	0	Bch01G000130;Bch01G000210;Bch01G000700;Bch01G000990;Bch01G001230;Bch01G001290;Bch01G001330;Bch01G001670;Bch01G001760;Bch01G002090;Bch01G002500;Bch01G003100;Bch01G003350;Bch01G003970;Bch01G004540;Bch01G005590;Bch01G007210;Bch01G008050;Bch01G008940;Bch01G009030;Bch01G009140;Bch01G009480;Bch01G009590;Bch01G009730;Bch01G010030;Bch01G010160;Bch01G010310;Bch01G010650;Bch01G011210;Bch01G012390;Bch01G013…
GO:0006807	nitrogen compound metabolic process	1080	11517	3.97081e-296	1.93604e-294	Bch01G000120;Bch01G000130;Bch01G000210;Bch01G000700;Bch01G000990;Bch01G001230;Bch01G001290;Bch01G001330;Bch01G001670;Bch01G001760;Bch01G002090;Bch01G002500;Bch01G002690;Bch01G003100;Bch01G003350;Bch01G003970;Bch01G004020;Bch01G004540;Bch01G005590;Bch01G007210;Bch01G008050;Bch01G008940;Bch01G009030;Bch01G009140;Bch01G009480;Bch01G009590;Bch01G009730;Bch01G010030;Bch01G010160;Bch01G010310;Bch01G010…
GO:0044249	cellular biosynthetic process	1087	12257	1.09489e-275	5.19785e-274	Bch01G000130;Bch01G000210;Bch01G000700;Bch01G000990;Bch01G001230;Bch01G001290;Bch01G001330;Bch01G001670;Bch01G001760;Bch01G002090;Bch01G002500;Bch01G002690;Bch01G003100;Bch01G003350;Bch01G003970;Bch01G004020;Bch01G004110;Bch01G004540;Bch01G005590;Bch01G007140;Bch01G007210;Bch01G008050;Bch01G008940;Bch01G009030;Bch01G009140;Bch01G009480;Bch01G009590;Bch01G009730;Bch01G010030;Bch01G010160;Bch01G010…
GO:1901576	organic substance biosynthetic process	1091	12806	3.39397e-260	1.56993e-258	Bch01G000130;Bch01G000210;Bch01G000700;Bch01G000990;Bch01G001230;Bch01G001290;Bch01G001330;Bch01G001370;Bch01G001670;Bch01G001760;Bch01G002090;Bch01G002500;Bch01G002690;Bch01G003100;Bch01G003350;Bch01G003970;Bch01G004020;Bch01G004110;Bch01G004540;Bch01G005590;Bch01G007140;Bch01G007210;Bch01G008050;Bch01G008940;Bch01G009030;Bch01G009140;Bch01G009480;Bch01G009590;Bch01G009730;Bch01G010030;Bch01G010…
GO:0009058	biosynthetic process	1093	13255	9.64718e-247	4.35088e-245	Bch01G000130;Bch01G000210;Bch01G000700;Bch01G000990;Bch01G001230;Bch01G001290;Bch01G001330;Bch01G001370;Bch01G001670;Bch01G001760;Bch01G002090;Bch01G002500;Bch01G002690;Bch01G003100;Bch01G003350;Bch01G003970;Bch01G004020;Bch01G004110;Bch01G004540;Bch01G005590;Bch01G007140;Bch01G007210;Bch01G008050;Bch01G008940;Bch01G009030;Bch01G009140;Bch01G009480;Bch01G009590;Bch01G009730;Bch01G010030;Bch01G010…
GO:0044260	cellular macromolecule metabolic process	1092	13452	5.28891e-239	2.32712e-237	Bch01G000120;Bch01G000130;Bch01G000210;Bch01G000700;Bch01G000990;Bch01G001230;Bch01G001290;Bch01G001330;Bch01G001670;Bch01G001760;Bch01G002090;Bch01G002500;Bch01G002690;Bch01G003100;Bch01G003350;Bch01G003970;Bch01G004020;Bch01G004540;Bch01G005590;Bch01G007140;Bch01G007210;Bch01G008050;Bch01G008940;Bch01G009030;Bch01G009140;Bch01G009480;Bch01G009590;Bch01G009730;Bch01G010030;Bch01G010160;Bch01G010…
GO:0043170	macromolecule metabolic process	1096	14344	2.28014e-214	9.79375e-213	Bch01G000120;Bch01G000130;Bch01G000210;Bch01G000700;Bch01G000990;Bch01G001230;Bch01G001290;Bch01G001330;Bch01G001670;Bch01G001760;Bch01G002090;Bch01G002500;Bch01G002690;Bch01G003100;Bch01G003350;Bch01G003970;Bch01G004020;Bch01G004540;Bch01G005590;Bch01G007140;Bch01G007210;Bch01G008050;Bch01G008940;Bch01G009030;Bch01G009140;Bch01G009480;Bch01G009590;Bch01G009730;Bch01G010030;Bch01G010160;Bch01G010…
GO:0044237	cellular metabolic process	1122	18541	8.81768e-126	3.69933e-124	Bch01G000120;Bch01G000130;Bch01G000210;Bch01G000700;Bch01G000990;Bch01G001230;Bch01G001290;Bch01G001330;Bch01G001670;Bch01G001760;Bch01G002090;Bch01G002500;Bch01G002690;Bch01G003100;Bch01G003350;Bch01G003970;Bch01G004020;Bch01G004110;Bch01G004540;Bch01G005590;Bch01G007140;Bch01G007210;Bch01G008050;Bch01G008940;Bch01G009030;Bch01G009140;Bch01G009480;Bch01G009590;Bch01G009730;Bch01G010030;Bch01G010…
GO:0009719	response to endogenous stimulus	495	4183	1.21286e-117	4.97273e-116	Bch01G000210;Bch01G000990;Bch01G001230;Bch01G001330;Bch01G001760;Bch01G004110;Bch01G004540;Bch01G006180;Bch01G008050;Bch01G009030;Bch01G009480;Bch01G009730;Bch01G010310;Bch01G011210;Bch01G011830;Bch01G013300;Bch01G015450;Bch01G015610;Bch01G016390;Bch01G017940;Bch01G017960;Bch01G018000;Bch01G018500;Bch01G020250;Bch01G020630;Bch01G020650;Bch01G020940;Bch01G021270;Bch01G024100;Bch01G025550;Bch01G025…
GO:0044238	primary metabolic process	1102	18346	1.75477e-113	7.03468e-112	Bch01G000120;Bch01G000130;Bch01G000210;Bch01G000700;Bch01G000990;Bch01G001230;Bch01G001290;Bch01G001330;Bch01G001370;Bch01G001670;Bch01G001760;Bch01G002090;Bch01G002500;Bch01G002690;Bch01G003100;Bch01G003350;Bch01G003970;Bch01G004020;Bch01G004540;Bch01G005590;Bch01G007140;Bch01G007210;Bch01G008050;Bch01G008940;Bch01G009030;Bch01G009140;Bch01G009480;Bch01G009590;Bch01G009730;Bch01G010030;Bch01G010…
GO:0071704	organic substance metabolic process	1124	19657	2.51843e-102	9.87664e-101	Bch01G000120;Bch01G000130;Bch01G000210;Bch01G000700;Bch01G000990;Bch01G001230;Bch01G001290;Bch01G001330;Bch01G001370;Bch01G001670;Bch01G001760;Bch01G002090;Bch01G002500;Bch01G002690;Bch01G003100;Bch01G003350;Bch01G003970;Bch01G004020;Bch01G004110;Bch01G004540;Bch01G005590;Bch01G007140;Bch01G007210;Bch01G008050;Bch01G008940;Bch01G009030;Bch01G009140;Bch01G009480;Bch01G009590;Bch01G009730;Bch01G010…
GO:0009725	response to hormone	427	3696	1.78763e-94	6.86147e-93	Bch01G000210;Bch01G000990;Bch01G001230;Bch01G001330;Bch01G001760;Bch01G004540;Bch01G006180;Bch01G008050;Bch01G009030;Bch01G009480;Bch01G009730;Bch01G010310;Bch01G011830;Bch01G013300;Bch01G015450;Bch01G015610;Bch01G016390;Bch01G017940;Bch01G017960;Bch01G018000;Bch01G020630;Bch01G020650;Bch01G020940;Bch01G021270;Bch01G024100;Bch01G025550;Bch01G025670;Bch01G027140;Bch01G028130;Bch01G032160;Bch01G035…
GO:0010033	response to organic substance	557	6070	1.35968e-88	5.11015e-87	Bch01G000210;Bch01G000990;Bch01G001230;Bch01G001290;Bch01G001330;Bch01G001760;Bch01G003550;Bch01G003970;Bch01G004110;Bch01G004540;Bch01G006180;Bch01G008050;Bch01G009030;Bch01G009480;Bch01G009730;Bch01G010310;Bch01G011210;Bch01G011830;Bch01G013300;Bch01G015450;Bch01G015610;Bch01G016390;Bch01G017940;Bch01G017960;Bch01G018000;Bch01G018500;Bch01G020250;Bch01G020630;Bch01G020650;Bch01G020940;Bch01G021…
GO:0008152	metabolic process	1151	21796	4.2321e-80	1.55811e-78	Bch01G000120;Bch01G000130;Bch01G000210;Bch01G000700;Bch01G000990;Bch01G001230;Bch01G001290;Bch01G001330;Bch01G001370;Bch01G001670;Bch01G001760;Bch01G002090;Bch01G002500;Bch01G002690;Bch01G003100;Bch01G003350;Bch01G003970;Bch01G004020;Bch01G004110;Bch01G004540;Bch01G005590;Bch01G007140;Bch01G007210;Bch01G008050;Bch01G008940;Bch01G009030;Bch01G009140;Bch01G009480;Bch01G009590;Bch01G009730;Bch01G010…
GO:1901700	response to oxygen-containing compound	493	5352	7.64536e-76	2.75845e-74	Bch01G000210;Bch01G000990;Bch01G001330;Bch01G001760;Bch01G002690;Bch01G003970;Bch01G004110;Bch01G004540;Bch01G009030;Bch01G009730;Bch01G011210;Bch01G011830;Bch01G013300;Bch01G015450;Bch01G016390;Bch01G017940;Bch01G017960;Bch01G018000;Bch01G018500;Bch01G020250;Bch01G020650;Bch01G020940;Bch01G023240;Bch01G024100;Bch01G025550;Bch01G025670;Bch01G028130;Bch01G035580;Bch01G035610;Bch01G037940;Bch01G038…
GO:0009753	response to jasmonic acid	200	1185	4.12216e-67	1.45811e-65	Bch01G001330;Bch01G011830;Bch01G013300;Bch01G015450;Bch01G017940;Bch01G017960;Bch01G020650;Bch01G020940;Bch01G025670;Bch01G028130;Bch01G035580;Bch01G035610;Bch01G040420;Bch01G041410;Bch01G041630;Bch01G042690;Bch01G046540;Bch01G046840;Bch01G047380;Bch02G000050;Bch02G002990;Bch02G003180;Bch02G006480;Bch02G007580;Bch02G011870;Bch02G011880;Bch02G019190;Bch02G020820;Bch02G021810;Bch02G022060;Bch02G022…
GO:0001101	response to acid chemical	373	3625	2.79379e-66	9.69231e-65	Bch01G000990;Bch01G001330;Bch01G001760;Bch01G002690;Bch01G004540;Bch01G009030;Bch01G009730;Bch01G011830;Bch01G013300;Bch01G015450;Bch01G016390;Bch01G017940;Bch01G017960;Bch01G018000;Bch01G018500;Bch01G020650;Bch01G020940;Bch01G024100;Bch01G025550;Bch01G025670;Bch01G028130;Bch01G035580;Bch01G035610;Bch01G037940;Bch01G038280;Bch01G040420;Bch01G041410;Bch01G041630;Bch01G042690;Bch01G046230;Bch01G046…
GO:0009755	hormone-mediated signaling pathway	258	1933	1.1192e-65	3.80951e-64	Bch01G000990;Bch01G004540;Bch01G008050;Bch01G009030;Bch01G009480;Bch01G009730;Bch01G010310;Bch01G011830;Bch01G013300;Bch01G015450;Bch01G015610;Bch01G016390;Bch01G017940;Bch01G017960;Bch01G018000;Bch01G020630;Bch01G020940;Bch01G027140;Bch01G028130;Bch01G032160;Bch01G035580;Bch01G035610;Bch01G035990;Bch01G037940;Bch01G038280;Bch01G040420;Bch01G041410;Bch01G041630;Bch01G042380;Bch01G042690;Bch01G046…
GO:0032870	cellular response to hormone stimulus	262	2035	1.66636e-63	5.56688e-62	Bch01G000990;Bch01G004540;Bch01G008050;Bch01G009030;Bch01G009480;Bch01G009730;Bch01G010310;Bch01G011830;Bch01G013300;Bch01G015450;Bch01G015610;Bch01G016390;Bch01G017940;Bch01G017960;Bch01G018000;Bch01G020630;Bch01G020940;Bch01G027140;Bch01G028130;Bch01G032160;Bch01G035580;Bch01G035610;Bch01G035990;Bch01G037940;Bch01G038280;Bch01G040420;Bch01G041410;Bch01G041630;Bch01G042380;Bch01G042690;Bch01G046…
GO:0071495	cellular response to endogenous stimulus	262	2039	2.50554e-63	8.21818e-62	Bch01G000990;Bch01G004540;Bch01G008050;Bch01G009030;Bch01G009480;Bch01G009730;Bch01G010310;Bch01G011830;Bch01G013300;Bch01G015450;Bch01G015610;Bch01G016390;Bch01G017940;Bch01G017960;Bch01G018000;Bch01G020630;Bch01G020940;Bch01G027140;Bch01G028130;Bch01G032160;Bch01G035580;Bch01G035610;Bch01G035990;Bch01G037940;Bch01G038280;Bch01G040420;Bch01G041410;Bch01G041630;Bch01G042380;Bch01G042690;Bch01G046…
GO:0042221	response to chemical	605	8085	7.53893e-62	2.42861e-60	Bch01G000210;Bch01G000990;Bch01G001230;Bch01G001290;Bch01G001330;Bch01G001760;Bch01G002690;Bch01G003550;Bch01G003970;Bch01G004110;Bch01G004540;Bch01G006180;Bch01G008050;Bch01G009030;Bch01G009480;Bch01G009730;Bch01G010310;Bch01G011210;Bch01G011830;Bch01G013300;Bch01G015450;Bch01G015610;Bch01G016390;Bch01G017940;Bch01G017960;Bch01G018000;Bch01G018500;Bch01G020250;Bch01G020630;Bch01G020650;Bch01G020…
GO:0071310	cellular response to organic substance	319	2913	1.36131e-61	4.30844e-60	Bch01G000990;Bch01G001290;Bch01G001760;Bch01G003550;Bch01G003970;Bch01G004540;Bch01G008050;Bch01G009030;Bch01G009480;Bch01G009730;Bch01G010310;Bch01G011830;Bch01G013300;Bch01G015450;Bch01G015610;Bch01G016390;Bch01G017940;Bch01G017960;Bch01G018000;Bch01G020630;Bch01G020940;Bch01G027140;Bch01G028130;Bch01G032160;Bch01G035580;Bch01G035610;Bch01G035990;Bch01G037940;Bch01G038280;Bch01G040420;Bch01G040…
GO:0070887	cellular response to chemical stimulus	331	3178	6.09912e-59	1.89704e-57	Bch01G000990;Bch01G001290;Bch01G001760;Bch01G003550;Bch01G003970;Bch01G004540;Bch01G008050;Bch01G009030;Bch01G009480;Bch01G009730;Bch01G010310;Bch01G011830;Bch01G013300;Bch01G015450;Bch01G015610;Bch01G016390;Bch01G017940;Bch01G017960;Bch01G018000;Bch01G020630;Bch01G020940;Bch01G027140;Bch01G028130;Bch01G032160;Bch01G035580;Bch01G035610;Bch01G035990;Bch01G037940;Bch01G038280;Bch01G040420;Bch01G040…
GO:0045935	positive regulation of nucleobase-containing compound metabolic process	166	944	6.3764e-58	1.94966e-56	Bch01G000990;Bch01G004540;Bch01G009590;Bch01G009730;Bch01G010160;Bch01G010650;Bch01G012390;Bch01G015450;Bch01G017800;Bch01G017940;Bch01G018000;Bch01G018500;Bch01G019090;Bch01G020630;Bch01G028130;Bch01G039210;Bch01G041410;Bch01G042770;Bch01G046540;Bch01G046840;Bch01G051890;Bch02G002990;Bch02G004360;Bch02G004550;Bch02G010660;Bch02G013830;Bch02G014060;Bch02G020820;Bch02G021810;Bch02G026940;Bch02G032…
GO:0010557	positive regulation of macromolecule biosynthetic process	169	979	8.42567e-58	2.53332e-56	Bch01G000990;Bch01G004540;Bch01G009590;Bch01G009730;Bch01G010160;Bch01G010650;Bch01G012390;Bch01G015450;Bch01G017800;Bch01G017940;Bch01G018000;Bch01G018500;Bch01G019090;Bch01G020630;Bch01G028130;Bch01G039210;Bch01G041410;Bch01G042770;Bch01G046540;Bch01G046840;Bch01G051890;Bch02G002990;Bch02G004360;Bch02G004550;Bch02G010660;Bch02G013830;Bch02G014060;Bch02G020820;Bch02G021810;Bch02G026940;Bch02G032…
GO:0045893	positive regulation of transcription, DNA-templated	163	920	2.55561e-57	7.20362e-56	Bch01G000990;Bch01G004540;Bch01G009590;Bch01G009730;Bch01G010160;Bch01G010650;Bch01G012390;Bch01G015450;Bch01G017800;Bch01G017940;Bch01G018000;Bch01G018500;Bch01G019090;Bch01G020630;Bch01G028130;Bch01G039210;Bch01G041410;Bch01G042770;Bch01G046540;Bch01G046840;Bch01G051890;Bch02G002990;Bch02G004360;Bch02G004550;Bch02G010660;Bch02G013830;Bch02G014060;Bch02G020820;Bch02G021810;Bch02G026940;Bch02G032…
GO:0051254	positive regulation of RNA metabolic process	163	920	2.55561e-57	7.20362e-56	Bch01G000990;Bch01G004540;Bch01G009590;Bch01G009730;Bch01G010160;Bch01G010650;Bch01G012390;Bch01G015450;Bch01G017800;Bch01G017940;Bch01G018000;Bch01G018500;Bch01G019090;Bch01G020630;Bch01G028130;Bch01G039210;Bch01G041410;Bch01G042770;Bch01G046540;Bch01G046840;Bch01G051890;Bch02G002990;Bch02G004360;Bch02G004550;Bch02G010660;Bch02G013830;Bch02G014060;Bch02G020820;Bch02G021810;Bch02G026940;Bch02G032…
GO:1902680	positive regulation of RNA biosynthetic process	163	920	2.55561e-57	7.20362e-56	Bch01G000990;Bch01G004540;Bch01G009590;Bch01G009730;Bch01G010160;Bch01G010650;Bch01G012390;Bch01G015450;Bch01G017800;Bch01G017940;Bch01G018000;Bch01G018500;Bch01G019090;Bch01G020630;Bch01G028130;Bch01G039210;Bch01G041410;Bch01G042770;Bch01G046540;Bch01G046840;Bch01G051890;Bch02G002990;Bch02G004360;Bch02G004550;Bch02G010660;Bch02G013830;Bch02G014060;Bch02G020820;Bch02G021810;Bch02G026940;Bch02G032…
GO:1903508	positive regulation of nucleic acid-templated transcription	163	920	2.55561e-57	7.20362e-56	Bch01G000990;Bch01G004540;Bch01G009590;Bch01G009730;Bch01G010160;Bch01G010650;Bch01G012390;Bch01G015450;Bch01G017800;Bch01G017940;Bch01G018000;Bch01G018500;Bch01G019090;Bch01G020630;Bch01G028130;Bch01G039210;Bch01G041410;Bch01G042770;Bch01G046540;Bch01G046840;Bch01G051890;Bch02G002990;Bch02G004360;Bch02G004550;Bch02G010660;Bch02G013830;Bch02G014060;Bch02G020820;Bch02G021810;Bch02G026940;Bch02G032…
GO:0033993	response to lipid	245	1972	4.36698e-56	1.212e-54	Bch01G000210;Bch01G000990;Bch01G001330;Bch01G001760;Bch01G004540;Bch01G009030;Bch01G009730;Bch01G013300;Bch01G016390;Bch01G017940;Bch01G018000;Bch01G020650;Bch01G024100;Bch01G025670;Bch01G035580;Bch01G037940;Bch01G038280;Bch01G042380;Bch01G042690;Bch01G046230;Bch01G046540;Bch01G046840;Bch01G047380;Bch02G004360;Bch02G005200;Bch02G006480;Bch02G007200;Bch02G007580;Bch02G014060;Bch02G016890;Bch02G019…
GO:0009751	response to salicylic acid	178	1125	3.79184e-55	1.03644e-53	Bch01G001330;Bch01G004540;Bch01G011830;Bch01G015450;Bch01G017940;Bch01G017960;Bch01G020650;Bch01G020940;Bch01G025550;Bch01G025670;Bch01G028130;Bch01G037940;Bch01G046230;Bch01G046540;Bch01G047380;Bch01G047560;Bch01G051260;Bch02G000050;Bch02G002990;Bch02G003180;Bch02G003660;Bch02G006480;Bch02G007580;Bch02G019190;Bch02G020820;Bch02G021810;Bch02G022060;Bch02G029090;Bch02G030360;Bch02G032730;Bch02G037…
GO:0009723	response to ethylene	153	846	6.12929e-55	1.65034e-53	Bch01G004540;Bch01G009730;Bch01G013300;Bch01G020650;Bch01G020940;Bch01G025550;Bch01G025670;Bch01G035580;Bch01G035610;Bch01G037940;Bch01G038280;Bch01G041410;Bch01G041630;Bch01G042690;Bch01G046840;Bch01G047380;Bch02G002670;Bch02G006480;Bch02G007580;Bch02G019190;Bch02G021120;Bch02G022060;Bch02G026940;Bch02G029090;Bch02G036550;Bch02G039520;Bch02G039800;Bch02G044940;Bch03G000970;Bch03G001710;Bch03G005…
GO:0051173	positive regulation of nitrogen compound metabolic process	166	991	7.49817e-55	1.98922e-53	Bch01G000990;Bch01G004540;Bch01G009590;Bch01G009730;Bch01G010160;Bch01G010650;Bch01G012390;Bch01G015450;Bch01G017800;Bch01G017940;Bch01G018000;Bch01G018500;Bch01G019090;Bch01G020630;Bch01G028130;Bch01G039210;Bch01G041410;Bch01G042770;Bch01G046540;Bch01G046840;Bch01G051890;Bch02G002990;Bch02G004360;Bch02G004550;Bch02G010660;Bch02G013830;Bch02G014060;Bch02G020820;Bch02G021810;Bch02G026940;Bch02G032…
GO:0031328	positive regulation of cellular biosynthetic process	167	1003	8.22067e-55	2.14929e-53	Bch01G000990;Bch01G004540;Bch01G009590;Bch01G009730;Bch01G010160;Bch01G010650;Bch01G012390;Bch01G015450;Bch01G017800;Bch01G017940;Bch01G018000;Bch01G018500;Bch01G019090;Bch01G020630;Bch01G028130;Bch01G039210;Bch01G041410;Bch01G042770;Bch01G046540;Bch01G046840;Bch01G051890;Bch02G002990;Bch02G004360;Bch02G004550;Bch02G010660;Bch02G013830;Bch02G014060;Bch02G020820;Bch02G021810;Bch02G026940;Bch02G032…
GO:0010628	positive regulation of gene expression	163	966	2.76597e-54	7.03038e-53	Bch01G000990;Bch01G004540;Bch01G009590;Bch01G009730;Bch01G010160;Bch01G010650;Bch01G012390;Bch01G015450;Bch01G017800;Bch01G017940;Bch01G018000;Bch01G018500;Bch01G019090;Bch01G020630;Bch01G028130;Bch01G039210;Bch01G041410;Bch01G042770;Bch01G046540;Bch01G046840;Bch01G051890;Bch02G002990;Bch02G004360;Bch02G004550;Bch02G010660;Bch02G013830;Bch02G014060;Bch02G020820;Bch02G021810;Bch02G026940;Bch02G032…
GO:0010604	positive regulation of macromolecule metabolic process	170	1046	2.76695e-54	7.03038e-53	Bch01G000990;Bch01G004540;Bch01G009590;Bch01G009730;Bch01G010160;Bch01G010650;Bch01G012390;Bch01G015450;Bch01G017800;Bch01G017940;Bch01G018000;Bch01G018500;Bch01G019090;Bch01G020630;Bch01G028130;Bch01G039210;Bch01G041410;Bch01G042770;Bch01G046540;Bch01G046840;Bch01G051890;Bch02G002990;Bch02G004360;Bch02G004550;Bch02G010660;Bch02G013830;Bch02G014060;Bch02G020820;Bch02G021810;Bch02G026940;Bch02G032…
GO:0009891	positive regulation of biosynthetic process	186	1267	1.21924e-52	3.05489e-51	Bch01G000990;Bch01G004540;Bch01G009590;Bch01G009730;Bch01G010160;Bch01G010650;Bch01G012390;Bch01G015450;Bch01G017800;Bch01G017940;Bch01G018000;Bch01G018500;Bch01G019090;Bch01G020630;Bch01G027140;Bch01G028130;Bch01G039210;Bch01G041410;Bch01G042770;Bch01G046540;Bch01G046840;Bch01G051890;Bch02G002990;Bch02G004360;Bch02G004550;Bch02G005200;Bch02G010660;Bch02G013830;Bch02G014060;Bch02G020820;Bch02G021…
GO:0031325	positive regulation of cellular metabolic process	171	1090	2.24583e-52	5.54998e-51	Bch01G000990;Bch01G004540;Bch01G009590;Bch01G009730;Bch01G010160;Bch01G010650;Bch01G012390;Bch01G015450;Bch01G017800;Bch01G017940;Bch01G018000;Bch01G018500;Bch01G019090;Bch01G020630;Bch01G028130;Bch01G039210;Bch01G041410;Bch01G042770;Bch01G046540;Bch01G046840;Bch01G051890;Bch02G002990;Bch02G004360;Bch02G004550;Bch02G010660;Bch02G013830;Bch02G014060;Bch02G020820;Bch02G021810;Bch02G026940;Bch02G032…
GO:0014070	response to organic cyclic compound	235	1951	3.33411e-51	8.12803e-50	Bch01G000210;Bch01G001330;Bch01G001760;Bch01G004540;Bch01G006180;Bch01G009480;Bch01G011830;Bch01G015450;Bch01G017940;Bch01G017960;Bch01G020650;Bch01G020940;Bch01G025550;Bch01G025670;Bch01G028130;Bch01G032160;Bch01G035990;Bch01G037940;Bch01G042380;Bch01G046230;Bch01G046540;Bch01G046840;Bch01G047380;Bch01G047560;Bch01G049920;Bch01G051260;Bch02G000050;Bch02G002990;Bch02G003180;Bch02G003660;Bch02G005…
GO:0007165	signal transduction	360	3998	4.73371e-49	1.13861e-47	Bch01G000990;Bch01G001290;Bch01G001760;Bch01G003550;Bch01G003970;Bch01G004110;Bch01G004540;Bch01G008050;Bch01G009030;Bch01G009480;Bch01G009730;Bch01G010310;Bch01G011210;Bch01G011830;Bch01G013300;Bch01G015450;Bch01G015610;Bch01G016390;Bch01G017940;Bch01G017960;Bch01G018000;Bch01G020630;Bch01G020940;Bch01G021270;Bch01G027140;Bch01G028130;Bch01G032160;Bch01G035580;Bch01G035610;Bch01G035990;Bch01G037…
GO:0044700	single organism signaling	365	4124	4.764e-48	1.13082e-46	Bch01G000990;Bch01G001290;Bch01G001760;Bch01G003550;Bch01G003970;Bch01G004110;Bch01G004540;Bch01G008050;Bch01G009030;Bch01G009480;Bch01G009730;Bch01G010310;Bch01G011210;Bch01G011830;Bch01G013300;Bch01G015450;Bch01G015610;Bch01G016390;Bch01G017940;Bch01G017960;Bch01G018000;Bch01G020630;Bch01G020940;Bch01G021270;Bch01G027140;Bch01G028130;Bch01G032160;Bch01G035580;Bch01G035610;Bch01G035990;Bch01G037…
GO:0009987	cellular process	1153	23595	5.08891e-48	1.19226e-46	Bch01G000120;Bch01G000130;Bch01G000210;Bch01G000700;Bch01G000990;Bch01G001230;Bch01G001290;Bch01G001330;Bch01G001670;Bch01G001760;Bch01G002090;Bch01G002500;Bch01G002690;Bch01G003100;Bch01G003350;Bch01G003550;Bch01G003970;Bch01G004020;Bch01G004110;Bch01G004540;Bch01G005590;Bch01G007140;Bch01G007210;Bch01G008050;Bch01G008940;Bch01G009030;Bch01G009140;Bch01G009480;Bch01G009590;Bch01G009730;Bch01G010…
GO:0023052	signaling	365	4127	5.67208e-48	1.31185e-46	Bch01G000990;Bch01G001290;Bch01G001760;Bch01G003550;Bch01G003970;Bch01G004110;Bch01G004540;Bch01G008050;Bch01G009030;Bch01G009480;Bch01G009730;Bch01G010310;Bch01G011210;Bch01G011830;Bch01G013300;Bch01G015450;Bch01G015610;Bch01G016390;Bch01G017940;Bch01G017960;Bch01G018000;Bch01G020630;Bch01G020940;Bch01G021270;Bch01G027140;Bch01G028130;Bch01G032160;Bch01G035580;Bch01G035610;Bch01G035990;Bch01G037…
GO:0010243	response to organonitrogen compound	162	1106	1.59484e-45	3.64188e-44	Bch01G000210;Bch01G001330;Bch01G004110;Bch01G009730;Bch01G011210;Bch01G011830;Bch01G015450;Bch01G017940;Bch01G017960;Bch01G018500;Bch01G020250;Bch01G020940;Bch01G025550;Bch01G035580;Bch01G042690;Bch01G046540;Bch02G000050;Bch02G001870;Bch02G010730;Bch02G011140;Bch02G011870;Bch02G011880;Bch02G014000;Bch02G021120;Bch02G029090;Bch02G032730;Bch02G037250;Bch02G039520;Bch02G050200;Bch02G050460;Bch02G050…
GO:0010200	response to chitin	157	1057	7.14632e-45	1.6115e-43	Bch01G000210;Bch01G001330;Bch01G004110;Bch01G009730;Bch01G011210;Bch01G011830;Bch01G015450;Bch01G017940;Bch01G017960;Bch01G020250;Bch01G020940;Bch01G025550;Bch01G035580;Bch01G042690;Bch01G046540;Bch02G000050;Bch02G001870;Bch02G010730;Bch02G011140;Bch02G011870;Bch02G011880;Bch02G014000;Bch02G021120;Bch02G029090;Bch02G032730;Bch02G037250;Bch02G039520;Bch02G050200;Bch02G050460;Bch02G050470;Bch03G010…
GO:0097305	response to alcohol	209	1747	9.67432e-45	2.15463e-43	Bch01G000210;Bch01G000990;Bch01G001760;Bch01G004540;Bch01G009730;Bch01G013300;Bch01G016390;Bch01G017940;Bch01G020650;Bch01G024100;Bch01G025670;Bch01G035580;Bch01G037940;Bch01G038280;Bch01G042380;Bch01G042690;Bch01G046540;Bch01G046840;Bch01G047380;Bch02G004360;Bch02G005200;Bch02G007200;Bch02G007580;Bch02G019190;Bch02G020940;Bch02G022060;Bch02G025540;Bch02G029090;Bch02G030360;Bch02G036540;Bch02G039…
GO:0000160	phosphorelay signal transduction system	88	359	1.64466e-42	3.61826e-41	Bch01G004540;Bch01G009730;Bch01G010310;Bch01G020940;Bch01G027140;Bch01G035580;Bch01G035610;Bch01G037940;Bch01G038280;Bch01G041410;Bch01G042690;Bch01G046840;Bch02G000720;Bch02G002670;Bch02G013080;Bch02G021120;Bch02G029090;Bch02G036550;Bch02G039520;Bch02G041010;Bch02G049180;Bch03G001710;Bch03G017720;Bch03G020120;Bch03G022880;Bch03G039670;Bch03G042380;Bch03G043910;Bch03G046880;Bch03G047920;Bch03G050…
GO:0009893	positive regulation of metabolic process	191	1558	3.02237e-42	6.56911e-41	Bch01G000990;Bch01G004540;Bch01G009590;Bch01G009730;Bch01G010160;Bch01G010650;Bch01G012390;Bch01G015450;Bch01G017800;Bch01G017940;Bch01G018000;Bch01G018500;Bch01G019090;Bch01G020630;Bch01G027140;Bch01G028130;Bch01G039210;Bch01G041410;Bch01G042770;Bch01G046540;Bch01G046840;Bch01G051890;Bch02G002990;Bch02G004360;Bch02G004550;Bch02G005200;Bch02G010660;Bch02G013830;Bch02G014060;Bch02G020820;Bch02G021…
GO:0048522	positive regulation of cellular process	197	1663	2.02913e-41	4.3578e-40	Bch01G000990;Bch01G004540;Bch01G009590;Bch01G009730;Bch01G010160;Bch01G010650;Bch01G012390;Bch01G015450;Bch01G017800;Bch01G017940;Bch01G018000;Bch01G018500;Bch01G019090;Bch01G020630;Bch01G028130;Bch01G039210;Bch01G041410;Bch01G042770;Bch01G046540;Bch01G046840;Bch01G051880;Bch01G051890;Bch02G002990;Bch02G004360;Bch02G004550;Bch02G005000;Bch02G008600;Bch02G010660;Bch02G013830;Bch02G014060;Bch02G020…
GO:0035556	intracellular signal transduction	170	1325	5.00817e-40	1.06291e-38	Bch01G004110;Bch01G004540;Bch01G009730;Bch01G010310;Bch01G011210;Bch01G015450;Bch01G017940;Bch01G017960;Bch01G020940;Bch01G027140;Bch01G028130;Bch01G035580;Bch01G035610;Bch01G037940;Bch01G038280;Bch01G041410;Bch01G042690;Bch01G046540;Bch01G046840;Bch02G000050;Bch02G000720;Bch02G002670;Bch02G002990;Bch02G005000;Bch02G013080;Bch02G020820;Bch02G021120;Bch02G021810;Bch02G029090;Bch02G032730;Bch02G036…
GO:0007154	cell communication	386	4866	1.03725e-39	2.17581e-38	Bch01G000990;Bch01G001290;Bch01G001760;Bch01G003550;Bch01G003970;Bch01G004110;Bch01G004540;Bch01G008050;Bch01G009030;Bch01G009480;Bch01G009730;Bch01G010310;Bch01G011210;Bch01G011830;Bch01G013300;Bch01G015450;Bch01G015610;Bch01G016390;Bch01G017940;Bch01G017960;Bch01G018000;Bch01G020630;Bch01G020940;Bch01G021270;Bch01G027140;Bch01G028130;Bch01G032160;Bch01G035580;Bch01G035610;Bch01G035990;Bch01G037…
GO:0009737	response to abscisic acid	182	1510	3.5895e-39	7.44305e-38	Bch01G000990;Bch01G001760;Bch01G004540;Bch01G009730;Bch01G013300;Bch01G016390;Bch01G017940;Bch01G020650;Bch01G024100;Bch01G025670;Bch01G035580;Bch01G037940;Bch01G038280;Bch01G042690;Bch01G046540;Bch01G046840;Bch01G047380;Bch02G004360;Bch02G005200;Bch02G007200;Bch02G007580;Bch02G019190;Bch02G020940;Bch02G022060;Bch02G029090;Bch02G030360;Bch02G036540;Bch02G039520;Bch02G039800;Bch02G047150;Bch02G050…
GO:0048518	positive regulation of biological process	236	2365	1.70252e-37	3.49016e-36	Bch01G000990;Bch01G004020;Bch01G004540;Bch01G009590;Bch01G009730;Bch01G010160;Bch01G010650;Bch01G011830;Bch01G012390;Bch01G015450;Bch01G017800;Bch01G017940;Bch01G018000;Bch01G018500;Bch01G019090;Bch01G020630;Bch01G027140;Bch01G028130;Bch01G039210;Bch01G041410;Bch01G042690;Bch01G042770;Bch01G046540;Bch01G046840;Bch01G051880;Bch01G051890;Bch02G002990;Bch02G004360;Bch02G004550;Bch02G005000;Bch02G005…
GO:0071229	cellular response to acid chemical	192	1703	2.74136e-37	5.55665e-36	Bch01G000990;Bch01G004540;Bch01G009030;Bch01G009730;Bch01G011830;Bch01G013300;Bch01G015450;Bch01G016390;Bch01G017940;Bch01G017960;Bch01G018000;Bch01G020940;Bch01G028130;Bch01G035580;Bch01G035610;Bch01G037940;Bch01G040420;Bch01G042690;Bch01G046540;Bch01G046840;Bch01G051260;Bch02G000050;Bch02G002990;Bch02G003660;Bch02G004360;Bch02G013430;Bch02G014060;Bch02G019190;Bch02G020820;Bch02G021810;Bch02G022…
GO:0009733	response to auxin	139	984	3.37004e-37	6.75505e-36	Bch01G001330;Bch01G006180;Bch01G008050;Bch01G009030;Bch01G009480;Bch01G013300;Bch01G015610;Bch01G020630;Bch01G021270;Bch01G025670;Bch01G032160;Bch01G035580;Bch01G035990;Bch01G037940;Bch01G041630;Bch01G042380;Bch01G046840;Bch01G047380;Bch01G049920;Bch02G006480;Bch02G007580;Bch02G022060;Bch02G044940;Bch02G051130;Bch02G053030;Bch03G000970;Bch03G001710;Bch03G006100;Bch03G008490;Bch03G011800;Bch03G018…
GO:0007623	circadian rhythm	79	354	3.95707e-35	7.75931e-34	Bch01G002500;Bch01G010310;Bch01G018000;Bch01G027140;Bch01G027630;Bch01G047380;Bch02G000720;Bch02G002990;Bch02G004360;Bch02G007580;Bch02G014060;Bch02G021810;Bch02G046180;Bch02G049180;Bch02G051130;Bch03G000970;Bch03G003670;Bch03G008490;Bch03G024250;Bch03G035990;Bch03G044090;Bch03G047920;Bch03G050420;Bch03G057500;Bch03G064740;Bch04G005760;Bch04G034700;Bch04G036970;Bch05G001130;Bch05G001170;Bch05G012…
GO:0048511	rhythmic process	79	354	3.95707e-35	7.75931e-34	Bch01G002500;Bch01G010310;Bch01G018000;Bch01G027140;Bch01G027630;Bch01G047380;Bch02G000720;Bch02G002990;Bch02G004360;Bch02G007580;Bch02G014060;Bch02G021810;Bch02G046180;Bch02G049180;Bch02G051130;Bch03G000970;Bch03G003670;Bch03G008490;Bch03G024250;Bch03G035990;Bch03G044090;Bch03G047920;Bch03G050420;Bch03G057500;Bch03G064740;Bch04G005760;Bch04G034700;Bch04G036970;Bch05G001130;Bch05G001170;Bch05G012…
GO:0009739	response to gibberellin	79	365	3.89956e-34	7.56431e-33	Bch01G001330;Bch01G009030;Bch01G016390;Bch01G018000;Bch01G020650;Bch01G025670;Bch01G046230;Bch01G047380;Bch02G004360;Bch02G006480;Bch02G007580;Bch02G014060;Bch02G016890;Bch02G019190;Bch02G022060;Bch02G039800;Bch02G044940;Bch02G050290;Bch02G053020;Bch03G000970;Bch03G003340;Bch03G008490;Bch03G011800;Bch03G015780;Bch03G016780;Bch03G021050;Bch03G028850;Bch03G047950;Bch03G051240;Bch03G057500;Bch03G062…
GO:1901701	cellular response to oxygen-containing compound	213	2128	8.09358e-34	1.55328e-32	Bch01G000990;Bch01G004540;Bch01G009030;Bch01G009730;Bch01G011830;Bch01G013300;Bch01G015450;Bch01G016390;Bch01G017940;Bch01G017960;Bch01G018000;Bch01G020940;Bch01G028130;Bch01G035580;Bch01G035610;Bch01G037940;Bch01G040420;Bch01G041630;Bch01G042690;Bch01G046540;Bch01G046840;Bch01G051260;Bch02G000050;Bch02G002990;Bch02G003660;Bch02G004360;Bch02G013430;Bch02G014060;Bch02G019190;Bch02G020820;Bch02G021…
GO:0009873	ethylene-activated signaling pathway	67	279	5.30343e-32	1.00709e-30	Bch01G004540;Bch01G009730;Bch01G020940;Bch01G035580;Bch01G035610;Bch01G037940;Bch01G038280;Bch01G041410;Bch01G042690;Bch01G046840;Bch02G002670;Bch02G021120;Bch02G029090;Bch02G036550;Bch02G039520;Bch03G001710;Bch03G017720;Bch03G020120;Bch03G022880;Bch03G039670;Bch03G042380;Bch03G043910;Bch03G046880;Bch03G050420;Bch04G027090;Bch04G027100;Bch04G029890;Bch05G006400;Bch05G013730;Bch05G013760;Bch05G014…
GO:0050896	response to stimulus	751	13280	6.05627e-31	1.13807e-29	Bch01G000210;Bch01G000990;Bch01G001230;Bch01G001290;Bch01G001330;Bch01G001760;Bch01G002500;Bch01G002690;Bch01G003550;Bch01G003970;Bch01G004110;Bch01G004540;Bch01G006180;Bch01G008050;Bch01G008940;Bch01G009030;Bch01G009480;Bch01G009730;Bch01G010030;Bch01G010160;Bch01G010310;Bch01G011210;Bch01G011830;Bch01G012050;Bch01G012390;Bch01G013300;Bch01G015450;Bch01G015610;Bch01G016390;Bch01G017940;Bch01G017…
GO:0048366	leaf development	130	1004	6.36548e-31	1.18385e-29	Bch01G001960;Bch01G010650;Bch01G012040;Bch01G015450;Bch01G018000;Bch01G019090;Bch01G023980;Bch01G028130;Bch01G032160;Bch01G037940;Bch01G042770;Bch01G046840;Bch01G051890;Bch02G002990;Bch02G005200;Bch02G014060;Bch02G016450;Bch02G020820;Bch02G021810;Bch02G021900;Bch02G032730;Bch02G036540;Bch02G041270;Bch02G042870;Bch02G049980;Bch02G050600;Bch02G052790;Bch03G001710;Bch03G003510;Bch03G003670;Bch03G006…
GO:0009628	response to abiotic stimulus	415	5945	3.94527e-30	7.26252e-29	Bch01G000210;Bch01G000990;Bch01G001330;Bch01G001760;Bch01G002500;Bch01G002690;Bch01G004540;Bch01G006180;Bch01G009030;Bch01G009730;Bch01G010030;Bch01G011210;Bch01G012050;Bch01G012390;Bch01G013300;Bch01G017940;Bch01G017960;Bch01G018000;Bch01G019200;Bch01G020630;Bch01G020650;Bch01G021270;Bch01G023240;Bch01G024100;Bch01G025670;Bch01G027140;Bch01G032260;Bch01G034660;Bch01G035580;Bch01G037940;Bch01G038…
GO:1901698	response to nitrogen compound	189	1902	1.86202e-29	3.39302e-28	Bch01G000210;Bch01G001330;Bch01G004110;Bch01G009730;Bch01G011210;Bch01G011830;Bch01G015450;Bch01G017940;Bch01G017960;Bch01G018500;Bch01G020250;Bch01G020940;Bch01G025550;Bch01G032160;Bch01G035580;Bch01G042690;Bch01G046540;Bch01G051890;Bch02G000050;Bch02G001870;Bch02G003660;Bch02G010730;Bch02G011140;Bch02G011870;Bch02G011880;Bch02G014000;Bch02G020940;Bch02G021120;Bch02G029090;Bch02G032730;Bch02G037…
GO:0071369	cellular response to ethylene stimulus	69	326	2.57326e-29	4.64216e-28	Bch01G004540;Bch01G009730;Bch01G020940;Bch01G035580;Bch01G035610;Bch01G037940;Bch01G038280;Bch01G041410;Bch01G042690;Bch01G046840;Bch02G002670;Bch02G021120;Bch02G029090;Bch02G036550;Bch02G039520;Bch03G001710;Bch03G017720;Bch03G020120;Bch03G022880;Bch03G026780;Bch03G039670;Bch03G042380;Bch03G043910;Bch03G046880;Bch03G050420;Bch03G062290;Bch04G027090;Bch04G027100;Bch04G029890;Bch05G006400;Bch05G013…
GO:0051716	cellular response to stimulus	428	6271	4.325e-29	7.72504e-28	Bch01G000990;Bch01G001290;Bch01G001760;Bch01G003550;Bch01G003970;Bch01G004110;Bch01G004540;Bch01G008050;Bch01G009030;Bch01G009480;Bch01G009730;Bch01G010310;Bch01G011210;Bch01G011830;Bch01G013300;Bch01G015450;Bch01G015610;Bch01G016390;Bch01G017940;Bch01G017960;Bch01G018000;Bch01G020630;Bch01G020940;Bch01G021270;Bch01G027140;Bch01G028130;Bch01G032160;Bch01G035580;Bch01G035610;Bch01G035990;Bch01G037…
GO:0007275	multicellular organism development	477	7309	1.32807e-28	2.34887e-27	Bch01G000990;Bch01G001330;Bch01G001960;Bch01G004020;Bch01G007210;Bch01G008050;Bch01G009030;Bch01G009590;Bch01G010650;Bch01G012040;Bch01G012390;Bch01G015450;Bch01G016390;Bch01G018000;Bch01G018500;Bch01G019090;Bch01G019200;Bch01G020630;Bch01G021270;Bch01G021320;Bch01G023980;Bch01G025550;Bch01G028130;Bch01G032160;Bch01G033350;Bch01G034660;Bch01G037920;Bch01G037940;Bch01G042380;Bch01G042770;Bch01G043…
GO:0048519	negative regulation of biological process	245	2886	6.05567e-28	1.06062e-26	Bch01G000990;Bch01G001760;Bch01G002090;Bch01G003100;Bch01G003970;Bch01G011830;Bch01G012390;Bch01G013720;Bch01G015450;Bch01G017940;Bch01G017960;Bch01G018000;Bch01G020630;Bch01G021270;Bch01G028130;Bch01G032160;Bch01G038280;Bch01G042690;Bch01G046540;Bch01G051020;Bch02G000050;Bch02G000590;Bch02G000720;Bch02G001650;Bch02G002990;Bch02G005200;Bch02G010620;Bch02G010660;Bch02G014060;Bch02G016890;Bch02G019…
GO:0044707	single-multicellular organism process	479	7410	9.28189e-28	1.61005e-26	Bch01G000990;Bch01G001330;Bch01G001960;Bch01G004020;Bch01G007210;Bch01G008050;Bch01G009030;Bch01G009590;Bch01G010650;Bch01G012040;Bch01G012390;Bch01G015450;Bch01G016390;Bch01G018000;Bch01G018500;Bch01G019090;Bch01G019200;Bch01G020630;Bch01G021270;Bch01G021320;Bch01G023980;Bch01G025550;Bch01G028130;Bch01G032160;Bch01G033350;Bch01G034660;Bch01G037920;Bch01G037940;Bch01G042380;Bch01G042770;Bch01G043…
GO:0048513	animal organ development	171	1711	7.14295e-27	1.22723e-25	Bch01G001960;Bch01G010650;Bch01G012040;Bch01G015450;Bch01G018000;Bch01G019090;Bch01G020630;Bch01G025550;Bch01G028130;Bch01G032160;Bch01G042380;Bch01G042770;Bch01G046840;Bch01G050010;Bch01G051620;Bch01G051890;Bch02G002990;Bch02G003660;Bch02G004210;Bch02G005200;Bch02G008600;Bch02G014060;Bch02G019190;Bch02G020820;Bch02G021810;Bch02G021900;Bch02G032730;Bch02G036400;Bch02G036540;Bch02G041270;Bch02G042…
GO:0009867	jasmonic acid mediated signaling pathway	100	713	1.30619e-26	2.20221e-25	Bch01G011830;Bch01G015450;Bch01G017940;Bch01G017960;Bch01G020940;Bch01G028130;Bch01G035580;Bch01G035610;Bch01G040420;Bch01G042690;Bch01G046540;Bch02G000050;Bch02G002990;Bch02G019190;Bch02G020820;Bch02G021810;Bch02G022580;Bch02G029090;Bch02G032730;Bch02G037250;Bch02G039520;Bch02G048010;Bch02G049980;Bch03G003670;Bch03G006100;Bch03G020110;Bch03G021600;Bch03G023790;Bch03G024250;Bch03G039670;Bch03G043…
GO:0071395	cellular response to jasmonic acid stimulus	100	713	1.30619e-26	2.20221e-25	Bch01G011830;Bch01G015450;Bch01G017940;Bch01G017960;Bch01G020940;Bch01G028130;Bch01G035580;Bch01G035610;Bch01G040420;Bch01G042690;Bch01G046540;Bch02G000050;Bch02G002990;Bch02G019190;Bch02G020820;Bch02G021810;Bch02G022580;Bch02G029090;Bch02G032730;Bch02G037250;Bch02G039520;Bch02G048010;Bch02G049980;Bch03G003670;Bch03G006100;Bch03G020110;Bch03G021600;Bch03G023790;Bch03G024250;Bch03G039670;Bch03G043…
GO:0045892	negative regulation of transcription, DNA-templated	112	871	1.95653e-26	3.2087e-25	Bch01G001760;Bch01G003100;Bch01G013720;Bch01G020630;Bch01G021270;Bch01G032160;Bch01G038280;Bch01G042690;Bch02G000720;Bch02G001650;Bch02G002990;Bch02G005200;Bch02G010620;Bch02G016890;Bch02G021120;Bch02G022920;Bch02G024100;Bch02G025540;Bch02G036400;Bch02G036550;Bch02G042870;Bch02G049180;Bch02G050840;Bch03G000550;Bch03G003670;Bch03G006060;Bch03G006490;Bch03G007080;Bch03G013540;Bch03G017340;Bch03G021…
GO:1902679	negative regulation of RNA biosynthetic process	112	871	1.95653e-26	3.2087e-25	Bch01G001760;Bch01G003100;Bch01G013720;Bch01G020630;Bch01G021270;Bch01G032160;Bch01G038280;Bch01G042690;Bch02G000720;Bch02G001650;Bch02G002990;Bch02G005200;Bch02G010620;Bch02G016890;Bch02G021120;Bch02G022920;Bch02G024100;Bch02G025540;Bch02G036400;Bch02G036550;Bch02G042870;Bch02G049180;Bch02G050840;Bch03G000550;Bch03G003670;Bch03G006060;Bch03G006490;Bch03G007080;Bch03G013540;Bch03G017340;Bch03G021…
GO:1903507	negative regulation of nucleic acid-templated transcription	112	871	1.95653e-26	3.2087e-25	Bch01G001760;Bch01G003100;Bch01G013720;Bch01G020630;Bch01G021270;Bch01G032160;Bch01G038280;Bch01G042690;Bch02G000720;Bch02G001650;Bch02G002990;Bch02G005200;Bch02G010620;Bch02G016890;Bch02G021120;Bch02G022920;Bch02G024100;Bch02G025540;Bch02G036400;Bch02G036550;Bch02G042870;Bch02G049180;Bch02G050840;Bch03G000550;Bch03G003670;Bch03G006060;Bch03G006490;Bch03G007080;Bch03G013540;Bch03G017340;Bch03G021…
GO:0045934	negative regulation of nucleobase-containing compound metabolic process	114	898	2.05415e-26	3.33845e-25	Bch01G001760;Bch01G003100;Bch01G013720;Bch01G020630;Bch01G021270;Bch01G032160;Bch01G038280;Bch01G042690;Bch02G000720;Bch02G001650;Bch02G002990;Bch02G005200;Bch02G010620;Bch02G016890;Bch02G021120;Bch02G022920;Bch02G024100;Bch02G025540;Bch02G036400;Bch02G036550;Bch02G042870;Bch02G049180;Bch02G050840;Bch03G000550;Bch03G003670;Bch03G006060;Bch03G006490;Bch03G007080;Bch03G013540;Bch03G017340;Bch03G021…
GO:0051253	negative regulation of RNA metabolic process	112	872	2.15812e-26	3.47611e-25	Bch01G001760;Bch01G003100;Bch01G013720;Bch01G020630;Bch01G021270;Bch01G032160;Bch01G038280;Bch01G042690;Bch02G000720;Bch02G001650;Bch02G002990;Bch02G005200;Bch02G010620;Bch02G016890;Bch02G021120;Bch02G022920;Bch02G024100;Bch02G025540;Bch02G036400;Bch02G036550;Bch02G042870;Bch02G049180;Bch02G050840;Bch03G000550;Bch03G003670;Bch03G006060;Bch03G006490;Bch03G007080;Bch03G013540;Bch03G017340;Bch03G021…
GO:0009410	response to xenobiotic stimulus	45	162	9.6466e-25	1.54004e-23	Bch01G001290;Bch01G003550;Bch01G003970;Bch01G011830;Bch01G017940;Bch01G020630;Bch01G040750;Bch01G046540;Bch02G003660;Bch02G023410;Bch02G025760;Bch02G037250;Bch02G047150;Bch02G052330;Bch03G038000;Bch03G040700;Bch03G064630;Bch04G008510;Bch04G018590;Bch04G026680;Bch04G033560;Bch05G003100;Bch05G014600;Bch05G017460;Bch05G033840;Bch05G035970;Bch06G009530;Bch06G040400;Bch06G040650;Bch06G047560;Bch06G051…
GO:0002679	respiratory burst involved in defense response	60	298	1.92591e-24	3.02117e-23	Bch01G004110;Bch01G009730;Bch01G011210;Bch01G017940;Bch01G020940;Bch01G035580;Bch01G042690;Bch02G029090;Bch02G039520;Bch02G050460;Bch02G050470;Bch03G020110;Bch03G020930;Bch03G021600;Bch03G022880;Bch03G039670;Bch03G041780;Bch03G043910;Bch03G049750;Bch03G061860;Bch03G071140;Bch04G004430;Bch04G020540;Bch04G021620;Bch04G027090;Bch04G027100;Bch04G030890;Bch04G031630;Bch05G006400;Bch05G007810;Bch05G012…
GO:0045730	respiratory burst	60	298	1.92591e-24	3.02117e-23	Bch01G004110;Bch01G009730;Bch01G011210;Bch01G017940;Bch01G020940;Bch01G035580;Bch01G042690;Bch02G029090;Bch02G039520;Bch02G050460;Bch02G050470;Bch03G020110;Bch03G020930;Bch03G021600;Bch03G022880;Bch03G039670;Bch03G041780;Bch03G043910;Bch03G049750;Bch03G061860;Bch03G071140;Bch04G004430;Bch04G020540;Bch04G021620;Bch04G027090;Bch04G027100;Bch04G030890;Bch04G031630;Bch05G006400;Bch05G007810;Bch05G012…
GO:0010558	negative regulation of macromolecule biosynthetic process	122	1059	1.99639e-24	3.0782e-23	Bch01G001760;Bch01G003100;Bch01G003970;Bch01G013720;Bch01G020630;Bch01G021270;Bch01G032160;Bch01G038280;Bch01G042690;Bch01G051020;Bch02G000720;Bch02G001650;Bch02G002990;Bch02G005200;Bch02G010620;Bch02G016890;Bch02G021120;Bch02G022920;Bch02G024100;Bch02G025540;Bch02G036400;Bch02G036550;Bch02G042870;Bch02G049180;Bch02G050840;Bch03G000550;Bch03G003670;Bch03G006060;Bch03G006490;Bch03G007080;Bch03G013…
GO:2000113	negative regulation of cellular macromolecule biosynthetic process	122	1059	1.99639e-24	3.0782e-23	Bch01G001760;Bch01G003100;Bch01G003970;Bch01G013720;Bch01G020630;Bch01G021270;Bch01G032160;Bch01G038280;Bch01G042690;Bch01G051020;Bch02G000720;Bch02G001650;Bch02G002990;Bch02G005200;Bch02G010620;Bch02G016890;Bch02G021120;Bch02G022920;Bch02G024100;Bch02G025540;Bch02G036400;Bch02G036550;Bch02G042870;Bch02G049180;Bch02G050840;Bch03G000550;Bch03G003670;Bch03G006060;Bch03G006490;Bch03G007080;Bch03G013…
GO:0048827	phyllome development	174	1851	2.51637e-24	3.84706e-23	Bch01G001960;Bch01G010650;Bch01G012040;Bch01G015450;Bch01G018000;Bch01G019090;Bch01G023980;Bch01G028130;Bch01G032160;Bch01G037940;Bch01G042380;Bch01G042770;Bch01G046840;Bch01G051620;Bch01G051890;Bch02G002990;Bch02G005200;Bch02G014060;Bch02G016450;Bch02G020820;Bch02G021810;Bch02G021900;Bch02G025540;Bch02G032730;Bch02G036400;Bch02G036540;Bch02G041270;Bch02G042870;Bch02G049980;Bch02G050600;Bch02G052…
GO:0009734	auxin-activated signaling pathway	52	233	1.61673e-23	2.45091e-22	Bch01G008050;Bch01G009030;Bch01G009480;Bch01G015610;Bch01G020630;Bch01G032160;Bch01G035990;Bch01G041630;Bch01G042380;Bch01G049920;Bch02G007580;Bch02G051130;Bch03G008490;Bch03G018980;Bch03G024250;Bch03G038470;Bch03G039780;Bch03G040260;Bch03G043830;Bch03G059340;Bch03G060450;Bch03G066990;Bch04G000830;Bch04G001010;Bch04G034700;Bch05G028920;Bch05G028940;Bch05G036790;Bch05G037750;Bch05G040410;Bch05G047…
GO:0031327	negative regulation of cellular biosynthetic process	122	1086	1.79627e-23	2.70039e-22	Bch01G001760;Bch01G003100;Bch01G003970;Bch01G013720;Bch01G020630;Bch01G021270;Bch01G032160;Bch01G038280;Bch01G042690;Bch01G051020;Bch02G000720;Bch02G001650;Bch02G002990;Bch02G005200;Bch02G010620;Bch02G016890;Bch02G021120;Bch02G022920;Bch02G024100;Bch02G025540;Bch02G036400;Bch02G036550;Bch02G042870;Bch02G049180;Bch02G050840;Bch03G000550;Bch03G003670;Bch03G006060;Bch03G006490;Bch03G007080;Bch03G013…
GO:0051172	negative regulation of nitrogen compound metabolic process	122	1089	2.2806e-23	3.40017e-22	Bch01G001760;Bch01G003100;Bch01G003970;Bch01G013720;Bch01G020630;Bch01G021270;Bch01G032160;Bch01G038280;Bch01G042690;Bch01G051020;Bch02G000720;Bch02G001650;Bch02G002990;Bch02G005200;Bch02G010620;Bch02G016890;Bch02G021120;Bch02G022920;Bch02G024100;Bch02G025540;Bch02G036400;Bch02G036550;Bch02G042870;Bch02G049180;Bch02G050840;Bch03G000550;Bch03G003670;Bch03G006060;Bch03G006490;Bch03G007080;Bch03G013…
GO:0009890	negative regulation of biosynthetic process	122	1093	3.13024e-23	4.62865e-22	Bch01G001760;Bch01G003100;Bch01G003970;Bch01G013720;Bch01G020630;Bch01G021270;Bch01G032160;Bch01G038280;Bch01G042690;Bch01G051020;Bch02G000720;Bch02G001650;Bch02G002990;Bch02G005200;Bch02G010620;Bch02G016890;Bch02G021120;Bch02G022920;Bch02G024100;Bch02G025540;Bch02G036400;Bch02G036550;Bch02G042870;Bch02G049180;Bch02G050840;Bch03G000550;Bch03G003670;Bch03G006060;Bch03G006490;Bch03G007080;Bch03G013…
GO:0009416	response to light stimulus	203	2404	1.19301e-22	1.74975e-21	Bch01G000990;Bch01G002500;Bch01G006180;Bch01G012050;Bch01G012390;Bch01G018000;Bch01G020630;Bch01G021270;Bch01G023240;Bch01G027140;Bch01G034660;Bch01G037940;Bch01G040750;Bch01G041630;Bch01G042380;Bch01G046370;Bch01G046840;Bch01G047380;Bch01G051380;Bch01G051880;Bch01G051890;Bch02G000720;Bch02G001870;Bch02G003180;Bch02G004210;Bch02G004360;Bch02G006400;Bch02G007580;Bch02G011870;Bch02G011880;Bch02G014…
GO:0048731	system development	368	5532	3.85281e-22	5.60521e-21	Bch01G000990;Bch01G001330;Bch01G001960;Bch01G004020;Bch01G007210;Bch01G008050;Bch01G009030;Bch01G010650;Bch01G012040;Bch01G012390;Bch01G015450;Bch01G016390;Bch01G018000;Bch01G019090;Bch01G020630;Bch01G021270;Bch01G023980;Bch01G025550;Bch01G028130;Bch01G032160;Bch01G034660;Bch01G037940;Bch01G042380;Bch01G042770;Bch01G043580;Bch01G046840;Bch01G047380;Bch01G050010;Bch01G050910;Bch01G051380;Bch01G051…
GO:0010629	negative regulation of gene expression	126	1192	6.65901e-22	9.61029e-21	Bch01G001760;Bch01G002090;Bch01G003100;Bch01G003970;Bch01G013720;Bch01G020630;Bch01G021270;Bch01G032160;Bch01G038280;Bch01G042690;Bch01G051020;Bch02G000590;Bch02G000720;Bch02G001650;Bch02G002990;Bch02G005200;Bch02G010620;Bch02G016890;Bch02G021120;Bch02G022920;Bch02G024100;Bch02G025540;Bch02G036400;Bch02G036550;Bch02G042870;Bch02G049180;Bch02G050840;Bch03G000550;Bch03G003670;Bch03G006060;Bch03G006…
GO:0048523	negative regulation of cellular process	172	1917	7.35665e-22	1.05329e-20	Bch01G000990;Bch01G001760;Bch01G003100;Bch01G003970;Bch01G011830;Bch01G013720;Bch01G017940;Bch01G020630;Bch01G021270;Bch01G032160;Bch01G038280;Bch01G042690;Bch01G046540;Bch01G051020;Bch02G000050;Bch02G000720;Bch02G001650;Bch02G002990;Bch02G005200;Bch02G010620;Bch02G016890;Bch02G019190;Bch02G021120;Bch02G022920;Bch02G024100;Bch02G025540;Bch02G029090;Bch02G030360;Bch02G036400;Bch02G036550;Bch02G037…
GO:0040034	regulation of development, heterochronic	32	89	8.0231e-22	1.13966e-20	Bch01G000990;Bch01G010650;Bch01G042770;Bch02G006400;Bch02G044890;Bch02G049980;Bch02G050840;Bch03G003510;Bch03G005860;Bch04G014670;Bch05G011130;Bch05G014970;Bch05G048280;Bch06G009740;Bch06G021290;Bch06G030760;Bch06G049880;Bch06G050400;Bch07G022240;Bch07G022450;Bch07G030880;Bch07G043330;Bch08G005200;Bch08G025850;Bch08G035520;Bch09G003900;Bch09G014290;Bch09G021370;Bch09G039260;Bch09G043040;Bch09G068…
GO:0009651	response to salt stress	169	1876	1.17002e-21	1.649e-20	Bch01G000990;Bch01G001330;Bch01G001760;Bch01G002690;Bch01G004540;Bch01G009730;Bch01G013300;Bch01G020650;Bch01G024100;Bch01G025670;Bch01G035580;Bch01G037940;Bch01G041630;Bch01G046840;Bch01G047380;Bch01G051890;Bch02G005200;Bch02G006480;Bch02G007580;Bch02G011870;Bch02G011880;Bch02G019190;Bch02G021510;Bch02G022060;Bch02G030360;Bch02G036540;Bch02G039800;Bch02G050870;Bch02G051130;Bch03G000970;Bch03G001…
GO:0009314	response to radiation	208	2543	1.50856e-21	2.10964e-20	Bch01G000990;Bch01G002500;Bch01G006180;Bch01G012050;Bch01G012390;Bch01G018000;Bch01G020630;Bch01G021270;Bch01G023240;Bch01G027140;Bch01G034660;Bch01G037940;Bch01G040750;Bch01G041630;Bch01G042380;Bch01G046370;Bch01G046840;Bch01G047380;Bch01G051380;Bch01G051880;Bch01G051890;Bch02G000720;Bch02G001870;Bch02G003180;Bch02G004210;Bch02G004360;Bch02G006400;Bch02G007580;Bch02G011870;Bch02G011880;Bch02G014…
GO:0032501	multicellular organismal process	481	7935	1.72172e-21	2.38922e-20	Bch01G000990;Bch01G001330;Bch01G001960;Bch01G004020;Bch01G007210;Bch01G008050;Bch01G009030;Bch01G009590;Bch01G010650;Bch01G012040;Bch01G012390;Bch01G015450;Bch01G016390;Bch01G018000;Bch01G018500;Bch01G019090;Bch01G019200;Bch01G020630;Bch01G021270;Bch01G021320;Bch01G023980;Bch01G025550;Bch01G028130;Bch01G031630;Bch01G032160;Bch01G033350;Bch01G034660;Bch01G037920;Bch01G037940;Bch01G042380;Bch01G042…
GO:0006970	response to osmotic stress	173	1991	1.59362e-20	2.19457e-19	Bch01G000990;Bch01G001330;Bch01G001760;Bch01G002690;Bch01G004540;Bch01G009730;Bch01G013300;Bch01G020650;Bch01G024100;Bch01G025670;Bch01G035580;Bch01G037940;Bch01G041630;Bch01G046840;Bch01G047380;Bch01G049920;Bch01G051890;Bch02G005200;Bch02G006480;Bch02G007580;Bch02G011870;Bch02G011880;Bch02G019190;Bch02G021510;Bch02G022060;Bch02G030360;Bch02G036540;Bch02G039800;Bch02G050870;Bch02G051130;Bch02G051…
GO:0071365	cellular response to auxin stimulus	52	272	2.71302e-20	3.70779e-19	Bch01G008050;Bch01G009030;Bch01G009480;Bch01G015610;Bch01G020630;Bch01G032160;Bch01G035990;Bch01G041630;Bch01G042380;Bch01G049920;Bch02G007580;Bch02G051130;Bch03G008490;Bch03G018980;Bch03G024250;Bch03G038470;Bch03G039780;Bch03G040260;Bch03G043830;Bch03G059340;Bch03G060450;Bch03G066990;Bch04G000830;Bch04G001010;Bch04G034700;Bch05G028920;Bch05G028940;Bch05G036790;Bch05G037750;Bch05G040410;Bch05G047…
GO:0002376	immune system process	188	2264	3.85604e-20	5.2303e-19	Bch01G004110;Bch01G009730;Bch01G011210;Bch01G011830;Bch01G015450;Bch01G017940;Bch01G017960;Bch01G018500;Bch01G020940;Bch01G027140;Bch01G028130;Bch01G032160;Bch01G035580;Bch01G042690;Bch01G046540;Bch01G051260;Bch02G000050;Bch02G002990;Bch02G003660;Bch02G005200;Bch02G020820;Bch02G021810;Bch02G026940;Bch02G029090;Bch02G032730;Bch02G037250;Bch02G039520;Bch02G042870;Bch02G044940;Bch02G046090;Bch02G049…
GO:0044767	single-organism developmental process	491	8271	4.24166e-20	5.71041e-19	Bch01G000990;Bch01G001330;Bch01G001960;Bch01G002090;Bch01G004020;Bch01G007210;Bch01G008050;Bch01G009030;Bch01G009590;Bch01G010650;Bch01G012040;Bch01G012390;Bch01G015450;Bch01G016390;Bch01G018000;Bch01G018500;Bch01G019090;Bch01G019200;Bch01G020630;Bch01G021270;Bch01G021320;Bch01G023980;Bch01G025550;Bch01G028130;Bch01G031630;Bch01G032160;Bch01G033350;Bch01G034660;Bch01G037920;Bch01G037940;Bch01G042…
GO:0048367	shoot system development	226	2956	8.66873e-20	1.1584e-18	Bch01G001330;Bch01G001960;Bch01G004020;Bch01G009030;Bch01G010650;Bch01G012040;Bch01G012390;Bch01G015450;Bch01G018000;Bch01G019090;Bch01G020630;Bch01G021270;Bch01G023980;Bch01G028130;Bch01G032160;Bch01G037940;Bch01G042380;Bch01G042770;Bch01G046840;Bch01G051380;Bch01G051620;Bch01G051880;Bch01G051890;Bch02G002990;Bch02G004360;Bch02G005200;Bch02G010660;Bch02G014060;Bch02G016450;Bch02G019190;Bch02G020…
GO:0032502	developmental process	497	8454	1.62901e-19	2.16084e-18	Bch01G000990;Bch01G001330;Bch01G001960;Bch01G002090;Bch01G004020;Bch01G007210;Bch01G008050;Bch01G009030;Bch01G009590;Bch01G010650;Bch01G012040;Bch01G012390;Bch01G015450;Bch01G016390;Bch01G018000;Bch01G018500;Bch01G019090;Bch01G019200;Bch01G020630;Bch01G021270;Bch01G021320;Bch01G023980;Bch01G025550;Bch01G028130;Bch01G031630;Bch01G032160;Bch01G033350;Bch01G034660;Bch01G037920;Bch01G037940;Bch01G042…
GO:0099402	plant organ development	239	3225	2.9359e-19	3.86595e-18	Bch01G001330;Bch01G001960;Bch01G007210;Bch01G008050;Bch01G010650;Bch01G012040;Bch01G015450;Bch01G018000;Bch01G019090;Bch01G020630;Bch01G021270;Bch01G023980;Bch01G025550;Bch01G028130;Bch01G032160;Bch01G037940;Bch01G042380;Bch01G042770;Bch01G046840;Bch01G051620;Bch01G051880;Bch01G051890;Bch02G002990;Bch02G005000;Bch02G005200;Bch02G008600;Bch02G011610;Bch02G014060;Bch02G016450;Bch02G019190;Bch02G020…
GO:0009414	response to water deprivation	107	1000	4.32696e-19	5.6564e-18	Bch01G000990;Bch01G001760;Bch01G002690;Bch01G004540;Bch01G009730;Bch01G013300;Bch01G035580;Bch01G038280;Bch01G046370;Bch01G046840;Bch02G001870;Bch02G011870;Bch02G011880;Bch02G013430;Bch02G021510;Bch02G050870;Bch03G001710;Bch03G003340;Bch03G003800;Bch03G005990;Bch03G006100;Bch03G006160;Bch03G011780;Bch03G020110;Bch03G021600;Bch03G041780;Bch03G043910;Bch03G048160;Bch03G049750;Bch03G052530;Bch03G055…
GO:0009415	response to water	107	1010	8.96176e-19	1.1631e-17	Bch01G000990;Bch01G001760;Bch01G002690;Bch01G004540;Bch01G009730;Bch01G013300;Bch01G035580;Bch01G038280;Bch01G046370;Bch01G046840;Bch02G001870;Bch02G011870;Bch02G011880;Bch02G013430;Bch02G021510;Bch02G050870;Bch03G001710;Bch03G003340;Bch03G003800;Bch03G005990;Bch03G006100;Bch03G006160;Bch03G011780;Bch03G020110;Bch03G021600;Bch03G041780;Bch03G043910;Bch03G048160;Bch03G049750;Bch03G052530;Bch03G055…
GO:0048506	regulation of timing of meristematic phase transition	25	63	1.43203e-18	1.83218e-17	Bch01G000990;Bch02G006400;Bch02G044890;Bch02G050840;Bch03G005860;Bch04G014670;Bch05G011130;Bch06G009740;Bch06G021290;Bch06G030760;Bch06G049880;Bch06G050400;Bch07G022240;Bch07G022450;Bch07G030880;Bch07G043330;Bch08G025850;Bch08G035520;Bch09G003900;Bch09G014290;Bch09G021370;Bch09G039260;Bch09G043040;Bch09G068680;Bch10G027300
GO:0048510	regulation of timing of transition from vegetative to reproductive phase	25	63	1.43203e-18	1.83218e-17	Bch01G000990;Bch02G006400;Bch02G044890;Bch02G050840;Bch03G005860;Bch04G014670;Bch05G011130;Bch06G009740;Bch06G021290;Bch06G030760;Bch06G049880;Bch06G050400;Bch07G022240;Bch07G022450;Bch07G030880;Bch07G043330;Bch08G025850;Bch08G035520;Bch09G003900;Bch09G014290;Bch09G021370;Bch09G039260;Bch09G043040;Bch09G068680;Bch10G027300
GO:0071396	cellular response to lipid	102	960	5.02356e-18	6.38204e-17	Bch01G000990;Bch01G004540;Bch01G009030;Bch01G009730;Bch01G013300;Bch01G016390;Bch01G017940;Bch01G018000;Bch01G035580;Bch01G046540;Bch01G046840;Bch02G004360;Bch02G014060;Bch02G019190;Bch02G025540;Bch02G029090;Bch02G030360;Bch02G047150;Bch02G049830;Bch02G051130;Bch02G051970;Bch02G053020;Bch03G001710;Bch03G006100;Bch03G027710;Bch03G041780;Bch03G043910;Bch03G057500;Bch03G062170;Bch04G007600;Bch04G019…
GO:0010605	negative regulation of macromolecule metabolic process	129	1375	5.07403e-18	6.40108e-17	Bch01G001760;Bch01G002090;Bch01G003100;Bch01G003970;Bch01G013720;Bch01G020630;Bch01G021270;Bch01G032160;Bch01G038280;Bch01G042690;Bch01G051020;Bch02G000590;Bch02G000720;Bch02G001650;Bch02G002990;Bch02G005200;Bch02G010620;Bch02G016890;Bch02G021120;Bch02G022920;Bch02G024100;Bch02G025540;Bch02G036400;Bch02G036550;Bch02G042870;Bch02G049180;Bch02G050840;Bch03G000550;Bch03G003670;Bch03G006060;Bch03G006…
GO:0031324	negative regulation of cellular metabolic process	123	1294	1.17942e-17	1.47755e-16	Bch01G001760;Bch01G003100;Bch01G003970;Bch01G013720;Bch01G020630;Bch01G021270;Bch01G032160;Bch01G038280;Bch01G042690;Bch01G051020;Bch02G000720;Bch02G001650;Bch02G002990;Bch02G005200;Bch02G010620;Bch02G016890;Bch02G021120;Bch02G022920;Bch02G024100;Bch02G025540;Bch02G036400;Bch02G036550;Bch02G042870;Bch02G049180;Bch02G050840;Bch03G000550;Bch03G003670;Bch03G006060;Bch03G006490;Bch03G007080;Bch03G013…
GO:0009863	salicylic acid mediated signaling pathway	93	845	1.6857e-17	2.09724e-16	Bch01G004540;Bch01G011830;Bch01G015450;Bch01G017940;Bch01G017960;Bch01G020940;Bch01G028130;Bch01G037940;Bch01G046540;Bch01G051260;Bch02G000050;Bch02G002990;Bch02G003660;Bch02G019190;Bch02G020820;Bch02G021810;Bch02G029090;Bch02G032730;Bch02G037250;Bch02G049980;Bch02G052330;Bch03G003670;Bch03G017150;Bch03G020110;Bch03G020120;Bch03G021600;Bch03G022880;Bch03G023790;Bch03G024250;Bch03G033410;Bch03G038…
GO:0009965	leaf morphogenesis	68	505	1.75543e-17	2.16903e-16	Bch01G001960;Bch01G010650;Bch01G012040;Bch01G018000;Bch01G019090;Bch01G028130;Bch01G042770;Bch01G051890;Bch02G002990;Bch02G014060;Bch02G020820;Bch02G021810;Bch02G021900;Bch02G036540;Bch02G041270;Bch02G049980;Bch02G052790;Bch03G003510;Bch03G003670;Bch03G021050;Bch03G023790;Bch03G027320;Bch03G027710;Bch03G044130;Bch03G047110;Bch03G051560;Bch03G057500;Bch03G067230;Bch04G000830;Bch04G019820;Bch04G020…
GO:0071446	cellular response to salicylic acid stimulus	93	849	2.28752e-17	2.80726e-16	Bch01G004540;Bch01G011830;Bch01G015450;Bch01G017940;Bch01G017960;Bch01G020940;Bch01G028130;Bch01G037940;Bch01G046540;Bch01G051260;Bch02G000050;Bch02G002990;Bch02G003660;Bch02G019190;Bch02G020820;Bch02G021810;Bch02G029090;Bch02G032730;Bch02G037250;Bch02G049980;Bch02G052330;Bch03G003670;Bch03G017150;Bch03G020110;Bch03G020120;Bch03G021600;Bch03G022880;Bch03G023790;Bch03G024250;Bch03G033410;Bch03G038…
GO:0002252	immune effector process	77	627	2.62754e-17	3.20276e-16	Bch01G004110;Bch01G009730;Bch01G011210;Bch01G017940;Bch01G018500;Bch01G020940;Bch01G032160;Bch01G035580;Bch01G042690;Bch02G029090;Bch02G039520;Bch02G050460;Bch02G050470;Bch03G000550;Bch03G006490;Bch03G014220;Bch03G020110;Bch03G020930;Bch03G021600;Bch03G022160;Bch03G022880;Bch03G039670;Bch03G041780;Bch03G043910;Bch03G049750;Bch03G057790;Bch03G061860;Bch03G062060;Bch03G071140;Bch04G004430;Bch04G020…
GO:0048574	long-day photoperiodism, flowering	22	52	3.17017e-17	3.83825e-16	Bch01G047380;Bch02G000720;Bch02G007580;Bch02G046180;Bch02G049180;Bch03G008490;Bch03G035990;Bch03G047920;Bch05G001130;Bch05G016750;Bch05G043460;Bch05G044550;Bch06G037540;Bch06G041400;Bch08G028220;Bch08G040630;Bch09G006600;Bch09G007570;Bch09G041870;Bch10G001770;Bch10G025630;Bch10G036590
GO:0009862	systemic acquired resistance, salicylic acid mediated signaling pathway	76	620	4.72412e-17	5.68154e-16	Bch01G011830;Bch01G015450;Bch01G017940;Bch01G028130;Bch01G046540;Bch01G051260;Bch02G000050;Bch02G002990;Bch02G003660;Bch02G020820;Bch02G021810;Bch02G029090;Bch02G032730;Bch02G037250;Bch02G049980;Bch02G052330;Bch03G003670;Bch03G017150;Bch03G020110;Bch03G020120;Bch03G021600;Bch03G023790;Bch03G024250;Bch03G033410;Bch03G038000;Bch03G044130;Bch03G055720;Bch04G004430;Bch04G016820;Bch04G019820;Bch04G025…
GO:0006950	response to stress	480	8314	4.78868e-17	5.68488e-16	Bch01G000990;Bch01G001290;Bch01G001330;Bch01G001760;Bch01G002690;Bch01G003550;Bch01G003970;Bch01G004110;Bch01G004540;Bch01G008940;Bch01G009730;Bch01G010030;Bch01G010160;Bch01G011210;Bch01G011830;Bch01G013300;Bch01G015450;Bch01G017940;Bch01G017960;Bch01G018500;Bch01G019200;Bch01G020650;Bch01G020940;Bch01G024100;Bch01G025670;Bch01G027140;Bch01G028130;Bch01G032160;Bch01G034660;Bch01G035580;Bch01G035…
GO:0051093	negative regulation of developmental process	45	245	4.78992e-17	5.68488e-16	Bch01G012390;Bch01G018000;Bch02G010660;Bch02G014060;Bch02G036540;Bch02G042870;Bch02G046180;Bch02G052170;Bch02G052180;Bch03G024240;Bch03G030510;Bch03G035990;Bch03G057500;Bch04G003630;Bch04G004430;Bch04G019820;Bch04G030170;Bch04G033290;Bch04G036880;Bch05G003630;Bch05G005760;Bch05G005820;Bch05G009830;Bch05G044550;Bch06G012990;Bch06G033740;Bch06G033750;Bch06G041400;Bch06G044110;Bch06G049850;Bch07G000…
GO:0048571	long-day photoperiodism	22	54	8.44236e-17	9.95426e-16	Bch01G047380;Bch02G000720;Bch02G007580;Bch02G046180;Bch02G049180;Bch03G008490;Bch03G035990;Bch03G047920;Bch05G001130;Bch05G016750;Bch05G043460;Bch05G044550;Bch06G037540;Bch06G041400;Bch08G028220;Bch08G040630;Bch09G006600;Bch09G007570;Bch09G041870;Bch10G001770;Bch10G025630;Bch10G036590
GO:0002682	regulation of immune system process	104	1050	3.00752e-16	3.52309e-15	Bch01G011830;Bch01G015450;Bch01G017940;Bch01G017960;Bch01G020940;Bch01G027140;Bch01G028130;Bch01G042690;Bch01G046540;Bch02G000050;Bch02G002990;Bch02G005200;Bch02G020820;Bch02G021810;Bch02G029090;Bch02G032730;Bch02G037250;Bch02G039520;Bch02G042870;Bch02G049980;Bch03G003670;Bch03G006060;Bch03G006100;Bch03G017150;Bch03G020110;Bch03G020120;Bch03G021050;Bch03G021600;Bch03G022880;Bch03G023790;Bch03G024…
GO:0009791	post-embryonic development	300	4617	4.01487e-16	4.67279e-15	Bch01G000990;Bch01G001330;Bch01G004020;Bch01G009030;Bch01G012390;Bch01G016390;Bch01G018000;Bch01G018500;Bch01G020630;Bch01G025550;Bch01G034660;Bch01G037940;Bch01G042380;Bch01G042770;Bch01G043580;Bch01G047380;Bch01G050910;Bch01G051380;Bch01G051620;Bch01G051880;Bch01G051890;Bch02G000720;Bch02G004360;Bch02G005000;Bch02G005640;Bch02G006400;Bch02G007580;Bch02G008600;Bch02G010660;Bch02G014020;Bch02G014…
GO:0042538	hyperosmotic salinity response	58	409	4.04605e-16	4.6789e-15	Bch01G001760;Bch01G009730;Bch01G013300;Bch01G035580;Bch01G046840;Bch02G011870;Bch02G011880;Bch02G019190;Bch03G001710;Bch03G006100;Bch03G011780;Bch03G024240;Bch03G041780;Bch03G043910;Bch03G052530;Bch03G066560;Bch04G008510;Bch04G033500;Bch04G036880;Bch05G000780;Bch05G001440;Bch05G003630;Bch05G033490;Bch05G037800;Bch05G037830;Bch06G003320;Bch06G014210;Bch06G015820;Bch06G035000;Bch06G037620;Bch06G042…
GO:0010228	vegetative to reproductive phase transition of meristem	95	924	6.11302e-16	7.02413e-15	Bch01G000990;Bch01G012390;Bch01G034660;Bch01G042770;Bch01G047380;Bch01G051880;Bch01G051890;Bch02G000720;Bch02G005000;Bch02G005640;Bch02G007580;Bch02G008600;Bch02G021120;Bch02G030360;Bch02G046180;Bch02G049180;Bch02G049980;Bch03G000550;Bch03G000970;Bch03G005770;Bch03G007080;Bch03G008490;Bch03G019200;Bch03G022160;Bch03G023790;Bch03G025380;Bch03G026690;Bch03G030510;Bch03G035990;Bch03G047920;Bch03G049…
GO:0051241	negative regulation of multicellular organismal process	40	210	7.23149e-16	8.25672e-15	Bch01G012390;Bch01G018000;Bch02G010660;Bch02G014060;Bch02G036540;Bch02G042870;Bch02G046180;Bch02G052170;Bch02G052180;Bch03G024240;Bch03G035990;Bch03G057500;Bch04G003630;Bch04G004430;Bch04G019820;Bch04G030170;Bch04G033290;Bch05G003630;Bch05G005760;Bch05G009830;Bch05G044550;Bch06G012990;Bch06G033740;Bch06G033750;Bch06G041400;Bch06G044110;Bch06G049850;Bch07G000390;Bch07G024910;Bch07G045210;Bch08G032…
GO:0009738	abscisic acid-activated signaling pathway	76	654	9.05469e-16	1.02734e-14	Bch01G000990;Bch01G004540;Bch01G009730;Bch01G013300;Bch01G017940;Bch01G035580;Bch01G046540;Bch01G046840;Bch02G029090;Bch02G030360;Bch02G051130;Bch02G051970;Bch03G001710;Bch03G006100;Bch03G041780;Bch03G043910;Bch03G062170;Bch04G019720;Bch04G027090;Bch04G027100;Bch04G030170;Bch04G033560;Bch04G036880;Bch05G000780;Bch05G001440;Bch05G009830;Bch05G013730;Bch05G013760;Bch05G018220;Bch05G027850;Bch05G033…
GO:0045088	regulation of innate immune response	102	1039	1.0656e-15	1.20146e-14	Bch01G011830;Bch01G015450;Bch01G017940;Bch01G017960;Bch01G020940;Bch01G027140;Bch01G028130;Bch01G042690;Bch01G046540;Bch02G000050;Bch02G002990;Bch02G005200;Bch02G020820;Bch02G021810;Bch02G029090;Bch02G032730;Bch02G037250;Bch02G039520;Bch02G042870;Bch02G049980;Bch03G003670;Bch03G006060;Bch03G006100;Bch03G017150;Bch03G020110;Bch03G020120;Bch03G021050;Bch03G021600;Bch03G022880;Bch03G023790;Bch03G024…
GO:0006473	protein acetylation	26	88	1.33661e-15	1.49766e-14	Bch01G001230;Bch01G001330;Bch01G020630;Bch01G047380;Bch01G051880;Bch02G051130;Bch03G013540;Bch03G030510;Bch03G032320;Bch03G053920;Bch03G067020;Bch03G067240;Bch04G020180;Bch04G029450;Bch05G005820;Bch05G043460;Bch05G048840;Bch06G013650;Bch06G020150;Bch06G020240;Bch06G031730;Bch06G034980;Bch06G047560;Bch07G027290;Bch08G025540;Bch09G026920
GO:0050776	regulation of immune response	102	1043	1.37204e-15	1.52788e-14	Bch01G011830;Bch01G015450;Bch01G017940;Bch01G017960;Bch01G020940;Bch01G027140;Bch01G028130;Bch01G042690;Bch01G046540;Bch02G000050;Bch02G002990;Bch02G005200;Bch02G020820;Bch02G021810;Bch02G029090;Bch02G032730;Bch02G037250;Bch02G039520;Bch02G042870;Bch02G049980;Bch03G003670;Bch03G006060;Bch03G006100;Bch03G017150;Bch03G020110;Bch03G020120;Bch03G021050;Bch03G021600;Bch03G022880;Bch03G023790;Bch03G024…
GO:2000377	regulation of reactive oxygen species metabolic process	62	474	1.89257e-15	2.0946e-14	Bch01G002090;Bch01G015450;Bch01G017940;Bch01G028130;Bch01G046840;Bch01G051260;Bch02G000050;Bch02G002990;Bch02G019190;Bch02G020820;Bch02G021810;Bch02G029090;Bch02G032730;Bch02G049980;Bch03G003670;Bch03G020110;Bch03G021600;Bch03G023790;Bch03G024250;Bch03G033410;Bch03G044130;Bch03G055720;Bch04G004430;Bch04G019820;Bch04G031630;Bch04G033290;Bch04G034700;Bch05G002730;Bch05G007810;Bch05G014970;Bch05G027…
GO:0071215	cellular response to abscisic acid stimulus	78	695	2.57054e-15	2.8276e-14	Bch01G000990;Bch01G004540;Bch01G009730;Bch01G013300;Bch01G017940;Bch01G035580;Bch01G046540;Bch01G046840;Bch02G029090;Bch02G030360;Bch02G047150;Bch02G051130;Bch02G051970;Bch03G001710;Bch03G006100;Bch03G041780;Bch03G043910;Bch03G062170;Bch04G019720;Bch04G027090;Bch04G027100;Bch04G030170;Bch04G033560;Bch04G036880;Bch05G000780;Bch05G001440;Bch05G009830;Bch05G013730;Bch05G013760;Bch05G018220;Bch05G027…
GO:0097306	cellular response to alcohol	85	803	4.2529e-15	4.64984e-14	Bch01G000990;Bch01G004540;Bch01G009730;Bch01G013300;Bch01G017940;Bch01G035580;Bch01G046540;Bch01G046840;Bch02G025540;Bch02G029090;Bch02G030360;Bch02G047150;Bch02G049830;Bch02G051130;Bch02G051970;Bch03G001710;Bch03G006100;Bch03G027710;Bch03G041780;Bch03G043910;Bch03G062170;Bch04G007600;Bch04G019720;Bch04G027090;Bch04G027100;Bch04G030170;Bch04G033560;Bch04G036880;Bch05G000780;Bch05G001440;Bch05G009…
GO:0048608	reproductive structure development	243	3599	9.93201e-15	1.07289e-13	Bch01G000990;Bch01G001330;Bch01G004020;Bch01G009030;Bch01G012390;Bch01G016390;Bch01G018000;Bch01G020630;Bch01G034660;Bch01G037940;Bch01G042380;Bch01G042770;Bch01G043580;Bch01G047380;Bch01G050910;Bch01G051380;Bch01G051620;Bch01G051880;Bch01G051890;Bch02G000720;Bch02G004360;Bch02G005000;Bch02G005640;Bch02G007580;Bch02G008600;Bch02G010660;Bch02G014020;Bch02G014060;Bch02G016450;Bch02G019190;Bch02G021…
GO:0061458	reproductive system development	243	3599	9.93201e-15	1.07289e-13	Bch01G000990;Bch01G001330;Bch01G004020;Bch01G009030;Bch01G012390;Bch01G016390;Bch01G018000;Bch01G020630;Bch01G034660;Bch01G037940;Bch01G042380;Bch01G042770;Bch01G043580;Bch01G047380;Bch01G050910;Bch01G051380;Bch01G051620;Bch01G051880;Bch01G051890;Bch02G000720;Bch02G004360;Bch02G005000;Bch02G005640;Bch02G007580;Bch02G008600;Bch02G010660;Bch02G014020;Bch02G014060;Bch02G016450;Bch02G019190;Bch02G021…
GO:0009682	induced systemic resistance	21	59	1.07589e-14	1.15531e-13	Bch01G017940;Bch01G042690;Bch02G026940;Bch02G039520;Bch02G050290;Bch03G003340;Bch03G039670;Bch03G047950;Bch04G004430;Bch05G038140;Bch06G001430;Bch06G015180;Bch07G024910;Bch07G044800;Bch08G033120;Bch09G007610;Bch09G015160;Bch09G024080;Bch09G054180;Bch09G064620;Bch10G020860
GO:0010310	regulation of hydrogen peroxide metabolic process	58	440	1.09927e-14	1.17342e-13	Bch01G002090;Bch01G015450;Bch01G017940;Bch01G028130;Bch01G051260;Bch02G000050;Bch02G002990;Bch02G020820;Bch02G021810;Bch02G029090;Bch02G032730;Bch02G049980;Bch03G003670;Bch03G020110;Bch03G021600;Bch03G023790;Bch03G024250;Bch03G033410;Bch03G044130;Bch03G055720;Bch04G004430;Bch04G019820;Bch04G031630;Bch04G033290;Bch04G034700;Bch05G002730;Bch05G007810;Bch05G014970;Bch05G043120;Bch06G007580;Bch06G015…
GO:0048585	negative regulation of response to stimulus	90	892	1.13839e-14	1.20803e-13	Bch01G000990;Bch01G011830;Bch01G015450;Bch01G017940;Bch01G017960;Bch01G028130;Bch01G042690;Bch01G046540;Bch02G000050;Bch02G002990;Bch02G019190;Bch02G020820;Bch02G021810;Bch02G029090;Bch02G030360;Bch02G032730;Bch02G037250;Bch02G046180;Bch02G049980;Bch02G051970;Bch02G052170;Bch03G003670;Bch03G017150;Bch03G020110;Bch03G021600;Bch03G023790;Bch03G024250;Bch03G035990;Bch03G039670;Bch03G044130;Bch03G055…
GO:0010363	regulation of plant-type hypersensitive response	90	906	2.84347e-14	2.99978e-13	Bch01G011830;Bch01G015450;Bch01G017940;Bch01G020940;Bch01G027140;Bch01G028130;Bch01G046540;Bch02G000050;Bch02G002990;Bch02G005200;Bch02G020820;Bch02G021810;Bch02G029090;Bch02G032730;Bch02G037250;Bch02G042870;Bch02G049980;Bch03G003670;Bch03G006060;Bch03G017150;Bch03G020110;Bch03G020120;Bch03G021600;Bch03G022880;Bch03G023790;Bch03G024250;Bch03G044130;Bch03G055720;Bch04G004430;Bch04G019820;Bch04G025…
GO:0043067	regulation of programmed cell death	95	984	3.00287e-14	3.14952e-13	Bch01G011830;Bch01G015450;Bch01G017940;Bch01G017960;Bch01G020940;Bch01G027140;Bch01G028130;Bch01G046540;Bch02G000050;Bch02G002990;Bch02G005200;Bch02G020820;Bch02G021810;Bch02G029090;Bch02G032730;Bch02G037250;Bch02G042870;Bch02G049980;Bch03G003670;Bch03G006060;Bch03G017150;Bch03G020110;Bch03G020120;Bch03G021600;Bch03G022880;Bch03G023790;Bch03G024250;Bch03G044130;Bch03G055720;Bch04G004430;Bch04G019…
GO:0050793	regulation of developmental process	151	1920	3.17789e-14	3.31382e-13	Bch01G000990;Bch01G002090;Bch01G004020;Bch01G010650;Bch01G012390;Bch01G018000;Bch01G042770;Bch01G051380;Bch02G004360;Bch02G006400;Bch02G010660;Bch02G011610;Bch02G014060;Bch02G019190;Bch02G036400;Bch02G036540;Bch02G041010;Bch02G042870;Bch02G044890;Bch02G046180;Bch02G049980;Bch02G050600;Bch02G050840;Bch02G052170;Bch02G052180;Bch02G053020;Bch03G000550;Bch03G003510;Bch03G005860;Bch03G011550;Bch03G013…
GO:0010941	regulation of cell death	96	1001	3.27315e-14	3.39354e-13	Bch01G011830;Bch01G015450;Bch01G017940;Bch01G017960;Bch01G020940;Bch01G027140;Bch01G028130;Bch01G046540;Bch02G000050;Bch02G002990;Bch02G005200;Bch02G020820;Bch02G021810;Bch02G029090;Bch02G032730;Bch02G037250;Bch02G042870;Bch02G049980;Bch03G003670;Bch03G006060;Bch03G017150;Bch03G020110;Bch03G020120;Bch03G021600;Bch03G022880;Bch03G023790;Bch03G024250;Bch03G044130;Bch03G055720;Bch04G004430;Bch04G019…
GO:0048583	regulation of response to stimulus	141	1764	7.30437e-14	7.52976e-13	Bch01G000990;Bch01G011830;Bch01G015450;Bch01G017940;Bch01G017960;Bch01G020940;Bch01G027140;Bch01G028130;Bch01G040420;Bch01G042690;Bch01G046540;Bch02G000050;Bch02G002990;Bch02G004360;Bch02G005200;Bch02G019190;Bch02G020820;Bch02G021810;Bch02G029090;Bch02G030360;Bch02G032730;Bch02G037250;Bch02G039520;Bch02G042870;Bch02G046180;Bch02G049980;Bch02G051970;Bch02G052170;Bch02G053020;Bch03G003670;Bch03G005…
GO:0006986	response to unfolded protein	58	460	7.73414e-14	7.83842e-13	Bch01G001290;Bch01G001760;Bch01G003550;Bch01G003970;Bch01G017940;Bch01G040750;Bch01G046540;Bch02G003660;Bch02G011870;Bch02G011880;Bch02G025760;Bch02G029090;Bch02G047150;Bch02G051480;Bch02G052330;Bch03G011780;Bch03G022880;Bch03G027530;Bch03G038000;Bch03G040700;Bch03G064630;Bch03G066560;Bch04G008510;Bch04G018590;Bch04G026680;Bch04G033560;Bch05G003100;Bch05G006400;Bch05G014600;Bch05G033840;Bch05G035…
GO:0034620	cellular response to unfolded protein	58	460	7.73414e-14	7.83842e-13	Bch01G001290;Bch01G001760;Bch01G003550;Bch01G003970;Bch01G017940;Bch01G040750;Bch01G046540;Bch02G003660;Bch02G011870;Bch02G011880;Bch02G025760;Bch02G029090;Bch02G047150;Bch02G051480;Bch02G052330;Bch03G011780;Bch03G022880;Bch03G027530;Bch03G038000;Bch03G040700;Bch03G064630;Bch03G066560;Bch04G008510;Bch04G018590;Bch04G026680;Bch04G033560;Bch05G003100;Bch05G006400;Bch05G014600;Bch05G033840;Bch05G035…
GO:0035967	cellular response to topologically incorrect protein	58	460	7.73414e-14	7.83842e-13	Bch01G001290;Bch01G001760;Bch01G003550;Bch01G003970;Bch01G017940;Bch01G040750;Bch01G046540;Bch02G003660;Bch02G011870;Bch02G011880;Bch02G025760;Bch02G029090;Bch02G047150;Bch02G051480;Bch02G052330;Bch03G011780;Bch03G022880;Bch03G027530;Bch03G038000;Bch03G040700;Bch03G064630;Bch03G066560;Bch04G008510;Bch04G018590;Bch04G026680;Bch04G033560;Bch05G003100;Bch05G006400;Bch05G014600;Bch05G033840;Bch05G035…
GO:2000026	regulation of multicellular organismal development	132	1612	8.65763e-14	8.72535e-13	Bch01G000990;Bch01G004020;Bch01G012390;Bch01G018000;Bch01G051380;Bch02G004360;Bch02G006400;Bch02G010660;Bch02G011610;Bch02G014060;Bch02G019190;Bch02G036400;Bch02G036540;Bch02G041010;Bch02G042870;Bch02G044890;Bch02G046180;Bch02G050600;Bch02G050840;Bch02G052170;Bch02G052180;Bch02G053020;Bch03G000550;Bch03G005860;Bch03G011550;Bch03G013540;Bch03G017340;Bch03G019200;Bch03G022020;Bch03G022160;Bch03G024…
GO:0010016	shoot system morphogenesis	96	1018	9.05832e-14	9.07845e-13	Bch01G001330;Bch01G001960;Bch01G009030;Bch01G010650;Bch01G012040;Bch01G018000;Bch01G019090;Bch01G021270;Bch01G028130;Bch01G042770;Bch01G051880;Bch01G051890;Bch02G002990;Bch02G014060;Bch02G020820;Bch02G021810;Bch02G021900;Bch02G036540;Bch02G041270;Bch02G041810;Bch02G049980;Bch02G052790;Bch03G000550;Bch03G003510;Bch03G003670;Bch03G021050;Bch03G023790;Bch03G025380;Bch03G027320;Bch03G027710;Bch03G038…
GO:0080135	regulation of cellular response to stress	90	937	1.98386e-13	1.97729e-12	Bch01G011830;Bch01G015450;Bch01G017940;Bch01G020940;Bch01G027140;Bch01G028130;Bch01G046540;Bch02G000050;Bch02G002990;Bch02G005200;Bch02G020820;Bch02G021810;Bch02G029090;Bch02G032730;Bch02G037250;Bch02G042870;Bch02G049980;Bch03G003670;Bch03G006060;Bch03G017150;Bch03G020110;Bch03G020120;Bch03G021600;Bch03G022880;Bch03G023790;Bch03G024250;Bch03G044130;Bch03G055720;Bch04G004430;Bch04G019820;Bch04G025…
GO:0030968	endoplasmic reticulum unfolded protein response	57	457	2.0161e-13	1.99837e-12	Bch01G001290;Bch01G001760;Bch01G003550;Bch01G003970;Bch01G017940;Bch01G040750;Bch01G046540;Bch02G003660;Bch02G011870;Bch02G011880;Bch02G025760;Bch02G029090;Bch02G047150;Bch02G051480;Bch02G052330;Bch03G011780;Bch03G022880;Bch03G038000;Bch03G040700;Bch03G064630;Bch03G066560;Bch04G008510;Bch04G018590;Bch04G026680;Bch04G033560;Bch05G003100;Bch05G006400;Bch05G014600;Bch05G033840;Bch05G035970;Bch05G037…
GO:0048856	anatomical structure development	434	7699	3.02885e-13	2.98582e-12	Bch01G000990;Bch01G001330;Bch01G001960;Bch01G004020;Bch01G007210;Bch01G008050;Bch01G009030;Bch01G010650;Bch01G012040;Bch01G012390;Bch01G015450;Bch01G016390;Bch01G018000;Bch01G019090;Bch01G019200;Bch01G020630;Bch01G021270;Bch01G023980;Bch01G025550;Bch01G028130;Bch01G031630;Bch01G032160;Bch01G033350;Bch01G034660;Bch01G037940;Bch01G042380;Bch01G042770;Bch01G043580;Bch01G046370;Bch01G046840;Bch01G046…
GO:0051239	regulation of multicellular organismal process	133	1663	3.90279e-13	3.82643e-12	Bch01G000990;Bch01G004020;Bch01G012390;Bch01G018000;Bch01G051380;Bch02G004360;Bch02G006400;Bch02G010660;Bch02G011610;Bch02G014060;Bch02G019190;Bch02G036400;Bch02G036540;Bch02G041010;Bch02G042870;Bch02G044890;Bch02G046180;Bch02G050600;Bch02G050840;Bch02G052170;Bch02G052180;Bch02G053020;Bch03G000550;Bch03G005860;Bch03G011550;Bch03G013540;Bch03G017340;Bch03G019200;Bch03G022020;Bch03G022160;Bch03G024…
GO:0071407	cellular response to organic cyclic compound	108	1245	5.45086e-13	5.31533e-12	Bch01G004540;Bch01G011830;Bch01G015450;Bch01G017940;Bch01G017960;Bch01G020940;Bch01G028130;Bch01G032160;Bch01G037940;Bch01G046540;Bch01G051260;Bch02G000050;Bch02G002990;Bch02G003660;Bch02G019190;Bch02G020820;Bch02G021810;Bch02G025540;Bch02G029090;Bch02G032730;Bch02G037250;Bch02G049830;Bch02G049980;Bch02G052330;Bch03G000550;Bch03G003670;Bch03G006490;Bch03G017150;Bch03G020110;Bch03G020120;Bch03G021…
GO:0006952	defense response	228	3439	5.63279e-13	5.4632e-12	Bch01G004110;Bch01G009730;Bch01G010160;Bch01G011210;Bch01G011830;Bch01G015450;Bch01G017940;Bch01G017960;Bch01G018500;Bch01G020940;Bch01G027140;Bch01G028130;Bch01G032160;Bch01G035580;Bch01G035610;Bch01G037940;Bch01G040420;Bch01G041630;Bch01G042690;Bch01G046540;Bch01G051260;Bch02G000050;Bch02G002990;Bch02G003660;Bch02G005200;Bch02G016890;Bch02G020820;Bch02G021400;Bch02G021810;Bch02G026940;Bch02G029…
GO:0008219	cell death	106	1226	1.11579e-12	1.07069e-11	Bch01G004540;Bch01G011830;Bch01G015450;Bch01G017940;Bch01G017960;Bch01G020940;Bch01G027140;Bch01G028130;Bch01G037940;Bch01G041410;Bch01G046540;Bch02G000050;Bch02G002990;Bch02G005200;Bch02G020820;Bch02G021810;Bch02G029090;Bch02G032730;Bch02G037250;Bch02G042870;Bch02G044940;Bch02G049980;Bch02G050840;Bch03G003670;Bch03G006060;Bch03G017150;Bch03G020110;Bch03G020120;Bch03G021600;Bch03G022880;Bch03G023…
GO:0016265	death	106	1226	1.11579e-12	1.07069e-11	Bch01G004540;Bch01G011830;Bch01G015450;Bch01G017940;Bch01G017960;Bch01G020940;Bch01G027140;Bch01G028130;Bch01G037940;Bch01G041410;Bch01G046540;Bch02G000050;Bch02G002990;Bch02G005200;Bch02G020820;Bch02G021810;Bch02G029090;Bch02G032730;Bch02G037250;Bch02G042870;Bch02G044940;Bch02G049980;Bch02G050840;Bch03G003670;Bch03G006060;Bch03G017150;Bch03G020110;Bch03G020120;Bch03G021600;Bch03G022880;Bch03G023…
GO:0009626	plant-type hypersensitive response	92	999	1.18146e-12	1.1277e-11	Bch01G011830;Bch01G015450;Bch01G017940;Bch01G020940;Bch01G027140;Bch01G028130;Bch01G046540;Bch02G000050;Bch02G002990;Bch02G005200;Bch02G020820;Bch02G021810;Bch02G029090;Bch02G032730;Bch02G037250;Bch02G042870;Bch02G044940;Bch02G049980;Bch03G003670;Bch03G006060;Bch03G017150;Bch03G020110;Bch03G020120;Bch03G021600;Bch03G022880;Bch03G023790;Bch03G024250;Bch03G044130;Bch03G055720;Bch04G004430;Bch04G019…
GO:0048573	photoperiodism, flowering	45	322	1.38974e-12	1.31952e-11	Bch01G000990;Bch01G012390;Bch01G034660;Bch01G047380;Bch01G051880;Bch02G000720;Bch02G007580;Bch02G021120;Bch02G046180;Bch02G049180;Bch03G000970;Bch03G008490;Bch03G035990;Bch03G047920;Bch04G003630;Bch04G004800;Bch04G034290;Bch05G001130;Bch05G016750;Bch05G043460;Bch05G044550;Bch06G002990;Bch06G013650;Bch06G033750;Bch06G037540;Bch06G041400;Bch06G049880;Bch07G010370;Bch07G020860;Bch08G025850;Bch08G028…
GO:0034050	host programmed cell death induced by symbiont	92	1002	1.39896e-12	1.32132e-11	Bch01G011830;Bch01G015450;Bch01G017940;Bch01G020940;Bch01G027140;Bch01G028130;Bch01G046540;Bch02G000050;Bch02G002990;Bch02G005200;Bch02G020820;Bch02G021810;Bch02G029090;Bch02G032730;Bch02G037250;Bch02G042870;Bch02G044940;Bch02G049980;Bch03G003670;Bch03G006060;Bch03G017150;Bch03G020110;Bch03G020120;Bch03G021600;Bch03G022880;Bch03G023790;Bch03G024250;Bch03G044130;Bch03G055720;Bch04G004430;Bch04G019…
GO:0006612	protein targeting to membrane	88	944	1.93511e-12	1.8182e-11	Bch01G011830;Bch01G015450;Bch01G017940;Bch01G020940;Bch01G027140;Bch01G028130;Bch01G046540;Bch02G000050;Bch02G002990;Bch02G005200;Bch02G020820;Bch02G021810;Bch02G029090;Bch02G032730;Bch02G037250;Bch02G042870;Bch02G049980;Bch03G003670;Bch03G006060;Bch03G017150;Bch03G020110;Bch03G020120;Bch03G021600;Bch03G022880;Bch03G023790;Bch03G024250;Bch03G044130;Bch03G055720;Bch04G004430;Bch04G019820;Bch04G025…
GO:0009892	negative regulation of metabolic process	130	1660	3.22854e-12	3.01776e-11	Bch01G001760;Bch01G002090;Bch01G003100;Bch01G003970;Bch01G013720;Bch01G020630;Bch01G021270;Bch01G032160;Bch01G038280;Bch01G042690;Bch01G051020;Bch02G000590;Bch02G000720;Bch02G001650;Bch02G002990;Bch02G005200;Bch02G010620;Bch02G016890;Bch02G021120;Bch02G022920;Bch02G024100;Bch02G025540;Bch02G036400;Bch02G036550;Bch02G042870;Bch02G049180;Bch02G050840;Bch03G000550;Bch03G003670;Bch03G006060;Bch03G006…
GO:0072657	protein localization to membrane	88	960	4.80254e-12	4.44297e-11	Bch01G011830;Bch01G015450;Bch01G017940;Bch01G020940;Bch01G027140;Bch01G028130;Bch01G046540;Bch02G000050;Bch02G002990;Bch02G005200;Bch02G020820;Bch02G021810;Bch02G029090;Bch02G032730;Bch02G037250;Bch02G042870;Bch02G049980;Bch03G003670;Bch03G006060;Bch03G017150;Bch03G020110;Bch03G020120;Bch03G021600;Bch03G022880;Bch03G023790;Bch03G024250;Bch03G044130;Bch03G055720;Bch04G004430;Bch04G019820;Bch04G025…
GO:0090150	establishment of protein localization to membrane	88	960	4.80254e-12	4.44297e-11	Bch01G011830;Bch01G015450;Bch01G017940;Bch01G020940;Bch01G027140;Bch01G028130;Bch01G046540;Bch02G000050;Bch02G002990;Bch02G005200;Bch02G020820;Bch02G021810;Bch02G029090;Bch02G032730;Bch02G037250;Bch02G042870;Bch02G049980;Bch03G003670;Bch03G006060;Bch03G017150;Bch03G020110;Bch03G020120;Bch03G021600;Bch03G022880;Bch03G023790;Bch03G024250;Bch03G044130;Bch03G055720;Bch04G004430;Bch04G019820;Bch04G025…
GO:0009648	photoperiodism	45	335	5.56787e-12	5.12471e-11	Bch01G000990;Bch01G012390;Bch01G034660;Bch01G047380;Bch01G051880;Bch02G000720;Bch02G007580;Bch02G021120;Bch02G046180;Bch02G049180;Bch03G000970;Bch03G008490;Bch03G035990;Bch03G047920;Bch04G003630;Bch04G004800;Bch04G034290;Bch05G001130;Bch05G016750;Bch05G043460;Bch05G044550;Bch06G002990;Bch06G013650;Bch06G033750;Bch06G037540;Bch06G041400;Bch06G049880;Bch07G010370;Bch07G020860;Bch08G025850;Bch08G028…
GO:0031347	regulation of defense response	109	1313	6.59864e-12	6.04262e-11	Bch01G011830;Bch01G015450;Bch01G017940;Bch01G017960;Bch01G020940;Bch01G027140;Bch01G028130;Bch01G040420;Bch01G042690;Bch01G046540;Bch02G000050;Bch02G002990;Bch02G005200;Bch02G020820;Bch02G021810;Bch02G029090;Bch02G032730;Bch02G037250;Bch02G039520;Bch02G042870;Bch02G049980;Bch02G053020;Bch03G003670;Bch03G006060;Bch03G006100;Bch03G017150;Bch03G020110;Bch03G020120;Bch03G021050;Bch03G021600;Bch03G022…
GO:0012501	programmed cell death	98	1131	7.42382e-12	6.76393e-11	Bch01G011830;Bch01G015450;Bch01G017940;Bch01G017960;Bch01G020940;Bch01G027140;Bch01G028130;Bch01G046540;Bch02G000050;Bch02G002990;Bch02G005200;Bch02G020820;Bch02G021810;Bch02G029090;Bch02G032730;Bch02G037250;Bch02G042870;Bch02G044940;Bch02G049980;Bch03G003670;Bch03G006060;Bch03G017150;Bch03G020110;Bch03G020120;Bch03G021600;Bch03G022880;Bch03G023790;Bch03G024250;Bch03G044130;Bch03G055720;Bch04G004…
GO:0010260	organ senescence	40	280	1.2147e-11	1.10116e-10	Bch01G015450;Bch01G032160;Bch01G046840;Bch01G050010;Bch02G003660;Bch02G005200;Bch02G032730;Bch02G050600;Bch02G052330;Bch03G001710;Bch03G006060;Bch03G006160;Bch03G024240;Bch03G050420;Bch03G055720;Bch04G004430;Bch04G019600;Bch04G033290;Bch05G000780;Bch05G003630;Bch05G005760;Bch05G037800;Bch05G037830;Bch06G030200;Bch06G030450;Bch06G042570;Bch06G044110;Bch06G049880;Bch07G022210;Bch07G024910;Bch07G033…
GO:2000242	negative regulation of reproductive process	26	127	1.51479e-11	1.36634e-10	Bch01G012390;Bch01G018000;Bch02G010660;Bch02G014060;Bch02G036540;Bch02G042870;Bch02G046180;Bch02G052170;Bch02G052180;Bch03G035990;Bch03G057500;Bch04G003630;Bch04G019820;Bch05G044550;Bch06G033740;Bch06G033750;Bch06G041400;Bch06G049850;Bch07G000390;Bch07G045210;Bch09G055080;Bch09G062140;Bch09G063640;Bch09G068080;Bch10G016480;Bch10G020860
GO:0010150	leaf senescence	32	191	2.03044e-11	1.82057e-10	Bch01G015450;Bch01G032160;Bch01G046840;Bch02G005200;Bch02G032730;Bch02G050600;Bch03G001710;Bch03G006060;Bch03G024240;Bch03G050420;Bch03G055720;Bch04G004430;Bch04G019600;Bch04G033290;Bch05G003630;Bch05G005760;Bch05G037800;Bch05G037830;Bch06G030200;Bch06G030450;Bch06G042570;Bch06G044110;Bch07G022210;Bch07G024910;Bch07G033650;Bch07G033840;Bch07G038240;Bch09G000660;Bch09G004050;Bch09G054180;Bch10G028…
GO:0080134	regulation of response to stress	111	1372	2.03856e-11	1.82057e-10	Bch01G011830;Bch01G015450;Bch01G017940;Bch01G017960;Bch01G020940;Bch01G027140;Bch01G028130;Bch01G040420;Bch01G042690;Bch01G046540;Bch02G000050;Bch02G002990;Bch02G005200;Bch02G020820;Bch02G021810;Bch02G029090;Bch02G032730;Bch02G037250;Bch02G039520;Bch02G042870;Bch02G049980;Bch02G052170;Bch02G053020;Bch03G003670;Bch03G006060;Bch03G006100;Bch03G017150;Bch03G020110;Bch03G020120;Bch03G021050;Bch03G021…
GO:0045087	innate immune response	147	2020	2.62888e-11	2.3362e-10	Bch01G011830;Bch01G015450;Bch01G017940;Bch01G017960;Bch01G018500;Bch01G020940;Bch01G027140;Bch01G028130;Bch01G032160;Bch01G042690;Bch01G046540;Bch01G051260;Bch02G000050;Bch02G002990;Bch02G003660;Bch02G005200;Bch02G020820;Bch02G021810;Bch02G026940;Bch02G029090;Bch02G032730;Bch02G037250;Bch02G039520;Bch02G042870;Bch02G044940;Bch02G046090;Bch02G049980;Bch02G050290;Bch02G052330;Bch02G053020;Bch03G000…
GO:0009887	organ morphogenesis	92	1063	3.58987e-11	3.17457e-10	Bch01G001960;Bch01G010650;Bch01G012040;Bch01G018000;Bch01G019090;Bch01G028130;Bch01G042770;Bch01G051620;Bch01G051890;Bch02G002990;Bch02G008600;Bch02G014060;Bch02G019190;Bch02G020820;Bch02G021810;Bch02G021900;Bch02G036400;Bch02G036540;Bch02G041270;Bch02G049980;Bch02G052790;Bch03G000550;Bch03G003510;Bch03G003670;Bch03G013540;Bch03G021050;Bch03G022160;Bch03G023790;Bch03G025380;Bch03G025760;Bch03G026…
GO:0006955	immune response	147	2032	4.03009e-11	3.54648e-10	Bch01G011830;Bch01G015450;Bch01G017940;Bch01G017960;Bch01G018500;Bch01G020940;Bch01G027140;Bch01G028130;Bch01G032160;Bch01G042690;Bch01G046540;Bch01G051260;Bch02G000050;Bch02G002990;Bch02G003660;Bch02G005200;Bch02G020820;Bch02G021810;Bch02G026940;Bch02G029090;Bch02G032730;Bch02G037250;Bch02G039520;Bch02G042870;Bch02G044940;Bch02G046090;Bch02G049980;Bch02G050290;Bch02G052330;Bch02G053020;Bch03G000…
GO:0000165	MAPK cascade	62	596	4.94519e-11	4.33064e-10	Bch01G015450;Bch01G017940;Bch01G028130;Bch01G046540;Bch02G000050;Bch02G002990;Bch02G020820;Bch02G021810;Bch02G029090;Bch02G032730;Bch02G049980;Bch03G003670;Bch03G020110;Bch03G021600;Bch03G023790;Bch03G024250;Bch03G044130;Bch03G047110;Bch03G055720;Bch04G004430;Bch04G019820;Bch04G031630;Bch04G033290;Bch04G034700;Bch05G002730;Bch05G007810;Bch05G014970;Bch05G037830;Bch06G015180;Bch06G015820;Bch06G038…
GO:0048581	negative regulation of post-embryonic development	31	189	7.28375e-11	6.34777e-10	Bch01G012390;Bch01G018000;Bch02G010660;Bch02G014060;Bch02G036540;Bch02G042870;Bch02G046180;Bch02G052170;Bch02G052180;Bch03G035990;Bch03G057500;Bch04G003630;Bch04G019820;Bch04G030170;Bch05G009830;Bch05G044550;Bch06G012990;Bch06G033740;Bch06G033750;Bch06G041400;Bch06G049850;Bch07G000390;Bch07G045210;Bch09G022000;Bch09G024700;Bch09G055080;Bch09G062140;Bch09G063640;Bch09G068080;Bch10G016480;Bch10G020…
GO:0042752	regulation of circadian rhythm	22	98	8.28308e-11	7.18398e-10	Bch02G000720;Bch02G002990;Bch02G004360;Bch02G049180;Bch03G003670;Bch03G047920;Bch05G001130;Bch05G017460;Bch05G031770;Bch06G007880;Bch06G037540;Bch08G036740;Bch08G040630;Bch09G006600;Bch09G007570;Bch09G018990;Bch09G070030;Bch10G001770;Bch10G020500;Bch10G030050;Bch10G032040;Bch10G036590
GO:0009611	response to wounding	75	807	1.01746e-10	8.78227e-10	Bch01G001330;Bch01G013300;Bch01G017940;Bch01G018500;Bch01G035580;Bch01G040420;Bch02G003180;Bch02G011870;Bch02G011880;Bch02G022580;Bch02G029090;Bch02G050200;Bch02G051130;Bch02G051480;Bch03G003340;Bch03G004020;Bch03G006100;Bch03G011780;Bch03G014220;Bch03G022160;Bch03G022880;Bch03G041780;Bch03G043910;Bch03G048170;Bch03G057790;Bch03G067020;Bch05G000210;Bch05G000780;Bch05G001440;Bch05G006400;Bch05G017…
GO:0009620	response to fungus	99	1207	1.2669e-10	1.08832e-09	Bch01G004110;Bch01G011830;Bch01G015450;Bch01G017940;Bch01G041630;Bch01G046540;Bch02G000050;Bch02G003180;Bch02G011870;Bch02G011880;Bch02G022580;Bch02G029090;Bch02G032730;Bch02G037250;Bch02G048010;Bch02G050200;Bch02G050290;Bch02G051480;Bch02G051970;Bch03G003340;Bch03G004020;Bch03G006100;Bch03G011780;Bch03G020110;Bch03G020120;Bch03G021050;Bch03G021600;Bch03G022880;Bch03G040260;Bch03G047950;Bch03G048…
GO:0023014	signal transduction by protein phosphorylation	63	630	1.77303e-10	1.5159e-09	Bch01G015450;Bch01G017940;Bch01G028130;Bch01G046540;Bch02G000050;Bch02G002990;Bch02G020820;Bch02G021810;Bch02G029090;Bch02G032730;Bch02G049980;Bch03G003670;Bch03G020110;Bch03G021600;Bch03G023790;Bch03G024250;Bch03G044130;Bch03G047110;Bch03G055720;Bch04G004430;Bch04G019820;Bch04G031630;Bch04G033290;Bch04G034700;Bch05G002730;Bch05G007810;Bch05G014970;Bch05G037830;Bch06G015180;Bch06G015820;Bch06G038…
GO:0098542	defense response to other organism	164	2402	2.23272e-10	1.89992e-09	Bch01G004110;Bch01G011830;Bch01G015450;Bch01G017940;Bch01G017960;Bch01G018500;Bch01G028130;Bch01G032160;Bch01G037940;Bch01G041630;Bch01G042690;Bch01G046540;Bch01G051260;Bch02G000050;Bch02G002990;Bch02G003660;Bch02G016890;Bch02G020820;Bch02G021400;Bch02G021810;Bch02G026940;Bch02G029090;Bch02G032730;Bch02G037250;Bch02G039520;Bch02G046090;Bch02G048010;Bch02G049900;Bch02G049980;Bch02G050200;Bch02G050…
GO:0043207	response to external biotic stimulus	205	3202	2.48177e-10	2.09211e-09	Bch01G004110;Bch01G011830;Bch01G015450;Bch01G017940;Bch01G017960;Bch01G018500;Bch01G028130;Bch01G032160;Bch01G037940;Bch01G041410;Bch01G041630;Bch01G042690;Bch01G046540;Bch01G051260;Bch02G000050;Bch02G002990;Bch02G003180;Bch02G003660;Bch02G011870;Bch02G011880;Bch02G016890;Bch02G020820;Bch02G021400;Bch02G021810;Bch02G022580;Bch02G026940;Bch02G029090;Bch02G032730;Bch02G037250;Bch02G039520;Bch02G044…
GO:0051707	response to other organism	205	3202	2.48177e-10	2.09211e-09	Bch01G004110;Bch01G011830;Bch01G015450;Bch01G017940;Bch01G017960;Bch01G018500;Bch01G028130;Bch01G032160;Bch01G037940;Bch01G041410;Bch01G041630;Bch01G042690;Bch01G046540;Bch01G051260;Bch02G000050;Bch02G002990;Bch02G003180;Bch02G003660;Bch02G011870;Bch02G011880;Bch02G016890;Bch02G020820;Bch02G021400;Bch02G021810;Bch02G022580;Bch02G026940;Bch02G029090;Bch02G032730;Bch02G037250;Bch02G039520;Bch02G044…
GO:0010035	response to inorganic substance	204	3184	2.60338e-10	2.18442e-09	Bch01G000990;Bch01G001330;Bch01G001760;Bch01G002690;Bch01G003550;Bch01G004540;Bch01G009730;Bch01G013300;Bch01G015450;Bch01G020650;Bch01G025670;Bch01G032160;Bch01G035580;Bch01G037940;Bch01G038280;Bch01G041630;Bch01G046370;Bch01G046840;Bch01G047380;Bch01G049920;Bch01G051890;Bch02G001870;Bch02G003660;Bch02G006480;Bch02G011140;Bch02G011870;Bch02G011880;Bch02G013430;Bch02G020940;Bch02G021120;Bch02G021…
GO:0072593	reactive oxygen species metabolic process	78	877	3.38463e-10	2.8268e-09	Bch01G000990;Bch01G002090;Bch01G015450;Bch01G017940;Bch01G028130;Bch01G041630;Bch01G046840;Bch01G051260;Bch02G000050;Bch02G002990;Bch02G005000;Bch02G008600;Bch02G019190;Bch02G020820;Bch02G021810;Bch02G029090;Bch02G032730;Bch02G049980;Bch03G003670;Bch03G005770;Bch03G007080;Bch03G020110;Bch03G021600;Bch03G023790;Bch03G024250;Bch03G033410;Bch03G040260;Bch03G044130;Bch03G055720;Bch04G004430;Bch04G019…
GO:0031348	negative regulation of defense response	66	695	5.70573e-10	4.74338e-09	Bch01G011830;Bch01G015450;Bch01G017940;Bch01G017960;Bch01G028130;Bch01G046540;Bch02G000050;Bch02G002990;Bch02G020820;Bch02G021810;Bch02G029090;Bch02G032730;Bch02G037250;Bch02G049980;Bch03G003670;Bch03G017150;Bch03G020110;Bch03G021600;Bch03G023790;Bch03G024250;Bch03G044130;Bch03G055720;Bch04G004430;Bch04G019820;Bch04G025380;Bch04G031630;Bch04G033290;Bch04G034700;Bch05G002730;Bch05G007810;Bch05G014…
GO:0009607	response to biotic stimulus	205	3234	5.79049e-10	4.79176e-09	Bch01G004110;Bch01G011830;Bch01G015450;Bch01G017940;Bch01G017960;Bch01G018500;Bch01G028130;Bch01G032160;Bch01G037940;Bch01G041410;Bch01G041630;Bch01G042690;Bch01G046540;Bch01G051260;Bch02G000050;Bch02G002990;Bch02G003180;Bch02G003660;Bch02G011870;Bch02G011880;Bch02G016890;Bch02G020820;Bch02G021400;Bch02G021810;Bch02G022580;Bch02G026940;Bch02G029090;Bch02G032730;Bch02G037250;Bch02G039520;Bch02G044…
GO:0042743	hydrogen peroxide metabolic process	72	791	6.06116e-10	4.99285e-09	Bch01G000990;Bch01G002090;Bch01G015450;Bch01G017940;Bch01G028130;Bch01G051260;Bch02G000050;Bch02G002990;Bch02G005000;Bch02G008600;Bch02G020820;Bch02G021810;Bch02G029090;Bch02G032730;Bch02G049980;Bch03G003670;Bch03G005770;Bch03G007080;Bch03G020110;Bch03G021600;Bch03G023790;Bch03G024250;Bch03G033410;Bch03G044130;Bch03G055720;Bch04G004430;Bch04G019720;Bch04G019820;Bch04G031630;Bch04G033290;Bch04G034…
GO:0009617	response to bacterium	106	1374	8.82147e-10	7.2336e-09	Bch01G011830;Bch01G015450;Bch01G017940;Bch01G017960;Bch01G028130;Bch01G037940;Bch01G042690;Bch02G000050;Bch02G002990;Bch02G003660;Bch02G016890;Bch02G020820;Bch02G021400;Bch02G021810;Bch02G026940;Bch02G029090;Bch02G032730;Bch02G037250;Bch02G039520;Bch02G044940;Bch02G046090;Bch02G049980;Bch02G050290;Bch02G052330;Bch03G003340;Bch03G003670;Bch03G017150;Bch03G020110;Bch03G021050;Bch03G021600;Bch03G023…
GO:0009910	negative regulation of flower development	22	111	1.05309e-09	8.59628e-09	Bch01G012390;Bch01G018000;Bch02G010660;Bch02G014060;Bch02G036540;Bch02G042870;Bch02G052170;Bch02G052180;Bch03G057500;Bch04G003630;Bch04G019820;Bch06G033740;Bch06G033750;Bch06G049850;Bch07G000390;Bch07G045210;Bch09G055080;Bch09G062140;Bch09G063640;Bch09G068080;Bch10G016480;Bch10G020860
GO:0009627	systemic acquired resistance	87	1056	1.43244e-09	1.16402e-08	Bch01G011830;Bch01G015450;Bch01G017940;Bch01G017960;Bch01G028130;Bch01G046540;Bch01G051260;Bch02G000050;Bch02G002990;Bch02G003660;Bch02G020820;Bch02G021810;Bch02G029090;Bch02G032730;Bch02G037250;Bch02G046090;Bch02G049980;Bch02G052330;Bch03G003670;Bch03G006100;Bch03G017150;Bch03G020110;Bch03G020120;Bch03G021600;Bch03G023790;Bch03G024240;Bch03G024250;Bch03G033410;Bch03G038000;Bch03G044130;Bch03G055…
GO:0001678	cellular glucose homeostasis	10	20	1.98793e-09	1.60099e-08	Bch01G018000;Bch02G014060;Bch02G047150;Bch02G049020;Bch03G057500;Bch06G037880;Bch06G040400;Bch06G040650;Bch10G008120;Bch10G016480
GO:0071333	cellular response to glucose stimulus	10	20	1.98793e-09	1.60099e-08	Bch01G018000;Bch02G014060;Bch02G047150;Bch02G049020;Bch03G057500;Bch06G037880;Bch06G040400;Bch06G040650;Bch10G008120;Bch10G016480
GO:0009266	response to temperature stimulus	145	2125	2.99223e-09	2.3991e-08	Bch01G000990;Bch01G001330;Bch01G001760;Bch01G002690;Bch01G010030;Bch01G011210;Bch01G017940;Bch01G017960;Bch01G019200;Bch01G034660;Bch01G041410;Bch01G041630;Bch01G046370;Bch01G046540;Bch01G050910;Bch02G000720;Bch02G001620;Bch02G001870;Bch02G002480;Bch02G003660;Bch02G011870;Bch02G011880;Bch02G015490;Bch02G050600;Bch02G051130;Bch02G052170;Bch02G052180;Bch02G052330;Bch03G006160;Bch03G007080;Bch03G011…
GO:0006972	hyperosmotic response	62	662	3.25904e-09	2.60146e-08	Bch01G001760;Bch01G009730;Bch01G013300;Bch01G035580;Bch01G046840;Bch02G011870;Bch02G011880;Bch02G019190;Bch03G001710;Bch03G006100;Bch03G011780;Bch03G024240;Bch03G041780;Bch03G043910;Bch03G052530;Bch03G066560;Bch04G008510;Bch04G033500;Bch04G036880;Bch05G000780;Bch05G001440;Bch05G003630;Bch05G033490;Bch05G037800;Bch05G037830;Bch06G003320;Bch06G014210;Bch06G015820;Bch06G017510;Bch06G035000;Bch06G037…
GO:0044802	single-organism membrane organization	99	1293	4.84215e-09	3.84812e-08	Bch01G011830;Bch01G015450;Bch01G017940;Bch01G020940;Bch01G027140;Bch01G028130;Bch01G042770;Bch01G046540;Bch02G000050;Bch02G002990;Bch02G005200;Bch02G020820;Bch02G021810;Bch02G029090;Bch02G032730;Bch02G036540;Bch02G037250;Bch02G042870;Bch02G049980;Bch03G003670;Bch03G006060;Bch03G017150;Bch03G020110;Bch03G020120;Bch03G021600;Bch03G022880;Bch03G023790;Bch03G024250;Bch03G025380;Bch03G030510;Bch03G044…
GO:0048481	plant ovule development	41	357	5.68852e-09	4.50092e-08	Bch01G042770;Bch02G025540;Bch02G049980;Bch02G050600;Bch02G052180;Bch03G000550;Bch03G019200;Bch03G023790;Bch03G025380;Bch03G030510;Bch03G049650;Bch03G053920;Bch04G016820;Bch04G019820;Bch04G028470;Bch04G029010;Bch04G036020;Bch05G002730;Bch05G005720;Bch05G011150;Bch05G011990;Bch05G014970;Bch05G028340;Bch06G007850;Bch06G016060;Bch06G030200;Bch06G030450;Bch06G033750;Bch07G035260;Bch07G043100;Bch07G045…
GO:0071326	cellular response to monosaccharide stimulus	10	22	6.44438e-09	5.05464e-08	Bch01G018000;Bch02G014060;Bch02G047150;Bch02G049020;Bch03G057500;Bch06G037880;Bch06G040400;Bch06G040650;Bch10G008120;Bch10G016480
GO:0071331	cellular response to hexose stimulus	10	22	6.44438e-09	5.05464e-08	Bch01G018000;Bch02G014060;Bch02G047150;Bch02G049020;Bch03G057500;Bch06G037880;Bch06G040400;Bch06G040650;Bch10G008120;Bch10G016480
GO:0035670	plant-type ovary development	41	359	6.69086e-09	5.22524e-08	Bch01G042770;Bch02G025540;Bch02G049980;Bch02G050600;Bch02G052180;Bch03G000550;Bch03G019200;Bch03G023790;Bch03G025380;Bch03G030510;Bch03G049650;Bch03G053920;Bch04G016820;Bch04G019820;Bch04G028470;Bch04G029010;Bch04G036020;Bch05G002730;Bch05G005720;Bch05G011150;Bch05G011990;Bch05G014970;Bch05G028340;Bch06G007850;Bch06G016060;Bch06G030200;Bch06G030450;Bch06G033750;Bch07G035260;Bch07G043100;Bch07G045…
GO:1900056	negative regulation of leaf senescence	8	13	9.76185e-09	7.59068e-08	Bch03G024240;Bch04G004430;Bch04G033290;Bch05G003630;Bch05G005760;Bch06G044110;Bch07G024910;Bch09G054180
GO:0006475	internal protein amino acid acetylation	15	58	1.05344e-08	8.05258e-08	Bch01G001330;Bch01G020630;Bch01G047380;Bch01G051880;Bch02G051130;Bch03G013540;Bch03G067020;Bch05G043460;Bch05G048840;Bch06G013650;Bch06G020150;Bch06G020240;Bch06G031730;Bch06G034980;Bch06G047560
GO:0016573	histone acetylation	15	58	1.05344e-08	8.05258e-08	Bch01G001330;Bch01G020630;Bch01G047380;Bch01G051880;Bch02G051130;Bch03G013540;Bch03G067020;Bch05G043460;Bch05G048840;Bch06G013650;Bch06G020150;Bch06G020240;Bch06G031730;Bch06G034980;Bch06G047560
GO:0018393	internal peptidyl-lysine acetylation	15	58	1.05344e-08	8.05258e-08	Bch01G001330;Bch01G020630;Bch01G047380;Bch01G051880;Bch02G051130;Bch03G013540;Bch03G067020;Bch05G043460;Bch05G048840;Bch06G013650;Bch06G020150;Bch06G020240;Bch06G031730;Bch06G034980;Bch06G047560
GO:0018394	peptidyl-lysine acetylation	15	58	1.05344e-08	8.05258e-08	Bch01G001330;Bch01G020630;Bch01G047380;Bch01G051880;Bch02G051130;Bch03G013540;Bch03G067020;Bch05G043460;Bch05G048840;Bch06G013650;Bch06G020150;Bch06G020240;Bch06G031730;Bch06G034980;Bch06G047560
GO:0009864	induced systemic resistance, jasmonic acid mediated signaling pathway	10	23	1.09731e-08	8.35253e-08	Bch01G042690;Bch02G039520;Bch03G039670;Bch04G004430;Bch05G038140;Bch06G001430;Bch07G024910;Bch09G024080;Bch09G054180;Bch10G020860
GO:0033554	cellular response to stress	193	3119	1.34192e-08	1.01715e-07	Bch01G001290;Bch01G001760;Bch01G003550;Bch01G003970;Bch01G011830;Bch01G015450;Bch01G017940;Bch01G017960;Bch01G020940;Bch01G027140;Bch01G028130;Bch01G040750;Bch01G041630;Bch01G046540;Bch02G000050;Bch02G002480;Bch02G002990;Bch02G003660;Bch02G005200;Bch02G011140;Bch02G011870;Bch02G011880;Bch02G013430;Bch02G020820;Bch02G021810;Bch02G022920;Bch02G025760;Bch02G029090;Bch02G032730;Bch02G037250;Bch02G042…
GO:0061024	membrane organization	99	1322	1.47944e-08	1.11669e-07	Bch01G011830;Bch01G015450;Bch01G017940;Bch01G020940;Bch01G027140;Bch01G028130;Bch01G042770;Bch01G046540;Bch02G000050;Bch02G002990;Bch02G005200;Bch02G020820;Bch02G021810;Bch02G029090;Bch02G032730;Bch02G036540;Bch02G037250;Bch02G042870;Bch02G049980;Bch03G003670;Bch03G006060;Bch03G017150;Bch03G020110;Bch03G020120;Bch03G021600;Bch03G022880;Bch03G023790;Bch03G024250;Bch03G025380;Bch03G030510;Bch03G044…
GO:0009694	jasmonic acid metabolic process	42	384	1.55902e-08	1.17186e-07	Bch01G035580;Bch01G040420;Bch02G011870;Bch02G011880;Bch02G022580;Bch02G029090;Bch03G006100;Bch03G011780;Bch03G043910;Bch05G001440;Bch05G027850;Bch05G035660;Bch05G037830;Bch05G042460;Bch05G048280;Bch06G002380;Bch06G007850;Bch06G014210;Bch06G015820;Bch06G042570;Bch06G050460;Bch07G011730;Bch07G031160;Bch07G033110;Bch07G039600;Bch07G041090;Bch07G042640;Bch07G043010;Bch07G047250;Bch08G005990;Bch08G032…
GO:1900055	regulation of leaf senescence	8	14	2.19382e-08	1.64218e-07	Bch03G024240;Bch04G004430;Bch04G033290;Bch05G003630;Bch05G005760;Bch06G044110;Bch07G024910;Bch09G054180
GO:0007568	aging	42	391	2.62194e-08	1.95454e-07	Bch01G002090;Bch01G015450;Bch01G032160;Bch01G046840;Bch01G050010;Bch02G003660;Bch02G005200;Bch02G032730;Bch02G050600;Bch02G052330;Bch03G001710;Bch03G006060;Bch03G006160;Bch03G024240;Bch03G050420;Bch03G055720;Bch04G004430;Bch04G019600;Bch04G033290;Bch05G000780;Bch05G003630;Bch05G005760;Bch05G037800;Bch05G037830;Bch06G030200;Bch06G030450;Bch06G042570;Bch06G044110;Bch06G049880;Bch07G022210;Bch07G024…
GO:0035303	regulation of dephosphorylation	36	308	3.03709e-08	2.24545e-07	Bch01G017940;Bch01G028130;Bch02G000050;Bch02G002990;Bch02G020820;Bch02G021810;Bch02G036540;Bch02G049980;Bch03G003670;Bch03G023790;Bch03G024250;Bch03G044130;Bch04G004430;Bch04G019820;Bch04G034700;Bch05G002730;Bch05G014970;Bch06G038050;Bch06G049850;Bch07G000390;Bch07G024910;Bch07G029570;Bch07G034230;Bch07G038550;Bch07G043980;Bch07G046190;Bch08G005200;Bch08G031260;Bch09G006490;Bch09G015160;Bch09G047…
GO:0035304	regulation of protein dephosphorylation	36	308	3.03709e-08	2.24545e-07	Bch01G017940;Bch01G028130;Bch02G000050;Bch02G002990;Bch02G020820;Bch02G021810;Bch02G036540;Bch02G049980;Bch03G003670;Bch03G023790;Bch03G024250;Bch03G044130;Bch04G004430;Bch04G019820;Bch04G034700;Bch05G002730;Bch05G014970;Bch06G038050;Bch06G049850;Bch07G000390;Bch07G024910;Bch07G029570;Bch07G034230;Bch07G038550;Bch07G043980;Bch07G046190;Bch08G005200;Bch08G031260;Bch09G006490;Bch09G015160;Bch09G047…
GO:0048467	gynoecium development	53	560	3.20153e-08	2.35737e-07	Bch01G020630;Bch01G042770;Bch01G051620;Bch02G025540;Bch02G049980;Bch02G050600;Bch02G052180;Bch03G000550;Bch03G007080;Bch03G019200;Bch03G023790;Bch03G025380;Bch03G030510;Bch03G049650;Bch03G053920;Bch04G003630;Bch04G008560;Bch04G016820;Bch04G019820;Bch04G028470;Bch04G029010;Bch04G036020;Bch05G002730;Bch05G005720;Bch05G011150;Bch05G011990;Bch05G014970;Bch05G017570;Bch05G028340;Bch06G007850;Bch06G016…
GO:0048440	carpel development	51	530	3.41693e-08	2.50575e-07	Bch01G042770;Bch01G051620;Bch02G025540;Bch02G049980;Bch02G050600;Bch02G052180;Bch03G000550;Bch03G007080;Bch03G019200;Bch03G023790;Bch03G025380;Bch03G030510;Bch03G049650;Bch03G053920;Bch04G003630;Bch04G008560;Bch04G016820;Bch04G019820;Bch04G028470;Bch04G029010;Bch04G036020;Bch05G002730;Bch05G005720;Bch05G011150;Bch05G011990;Bch05G014970;Bch05G017570;Bch05G028340;Bch06G007850;Bch06G016060;Bch06G030…
GO:0009639	response to red or far red light	72	878	4.67314e-08	3.41309e-07	Bch01G006180;Bch01G012050;Bch01G020630;Bch01G021270;Bch01G027140;Bch01G037940;Bch01G051380;Bch02G000720;Bch02G004360;Bch02G006400;Bch02G044890;Bch02G046090;Bch02G049180;Bch03G006490;Bch03G009530;Bch03G020120;Bch03G022160;Bch03G024250;Bch03G033310;Bch03G042380;Bch03G047830;Bch03G047920;Bch03G066990;Bch04G005230;Bch04G021840;Bch04G029010;Bch04G029890;Bch04G030170;Bch04G034700;Bch04G036970;Bch05G001…
GO:0009735	response to cytokinin	35	300	4.92907e-08	3.5855e-07	Bch01G001230;Bch01G010310;Bch01G018000;Bch01G021270;Bch01G027140;Bch01G041410;Bch02G013080;Bch02G021720;Bch02G021810;Bch02G041010;Bch02G048720;Bch03G050420;Bch03G057500;Bch03G062170;Bch03G067240;Bch04G019920;Bch04G020180;Bch06G007880;Bch06G020540;Bch06G035390;Bch07G002860;Bch07G031210;Bch07G033720;Bch07G038410;Bch07G038550;Bch08G025540;Bch08G030250;Bch08G036740;Bch09G012640;Bch09G018990;Bch09G021…
GO:0010017	red or far-red light signaling pathway	18	93	5.02994e-08	3.64418e-07	Bch01G021270;Bch02G000720;Bch02G004360;Bch03G024250;Bch04G021840;Bch04G034700;Bch04G036970;Bch05G001170;Bch05G017460;Bch06G006950;Bch06G007880;Bch07G027750;Bch08G036740;Bch09G018990;Bch09G056300;Bch09G070030;Bch10G030050;Bch10G036590
GO:0048580	regulation of post-embryonic development	83	1071	5.309e-08	3.83097e-07	Bch01G004020;Bch01G012390;Bch01G018000;Bch01G051380;Bch02G004360;Bch02G010660;Bch02G014060;Bch02G019190;Bch02G036400;Bch02G036540;Bch02G041010;Bch02G042870;Bch02G046180;Bch02G050600;Bch02G052170;Bch02G052180;Bch02G053020;Bch03G000550;Bch03G013540;Bch03G017340;Bch03G019200;Bch03G022020;Bch03G022160;Bch03G025380;Bch03G027710;Bch03G033310;Bch03G035990;Bch03G043600;Bch03G050420;Bch03G057500;Bch03G062…
GO:0009695	jasmonic acid biosynthetic process	36	322	9.4329e-08	6.77966e-07	Bch01G035580;Bch01G040420;Bch02G011870;Bch02G011880;Bch02G022580;Bch02G029090;Bch03G006100;Bch03G011780;Bch03G043910;Bch05G001440;Bch05G027850;Bch05G035660;Bch05G037830;Bch05G042460;Bch06G014210;Bch06G015820;Bch06G042570;Bch06G050460;Bch07G011730;Bch07G031160;Bch07G033110;Bch07G039600;Bch07G041090;Bch07G043010;Bch07G047250;Bch08G032720;Bch08G033700;Bch09G004050;Bch09G026560;Bch09G042800;Bch09G056…
GO:0090567	reproductive shoot system development	131	1976	9.95584e-08	7.12712e-07	Bch01G001330;Bch01G004020;Bch01G009030;Bch01G012390;Bch01G018000;Bch01G020630;Bch01G042380;Bch01G042770;Bch01G051380;Bch01G051620;Bch02G004360;Bch02G010660;Bch02G014060;Bch02G019190;Bch02G021810;Bch02G025540;Bch02G036400;Bch02G036540;Bch02G042870;Bch02G049980;Bch02G050600;Bch02G052170;Bch02G052180;Bch03G000550;Bch03G007080;Bch03G013540;Bch03G016930;Bch03G019200;Bch03G022160;Bch03G023790;Bch03G025…
GO:0009605	response to external stimulus	260	4601	1.07887e-07	7.69278e-07	Bch01G004110;Bch01G011830;Bch01G015450;Bch01G017940;Bch01G017960;Bch01G018500;Bch01G028130;Bch01G032160;Bch01G032260;Bch01G037940;Bch01G041410;Bch01G041630;Bch01G042380;Bch01G042690;Bch01G046540;Bch01G051260;Bch01G051890;Bch02G000050;Bch02G002990;Bch02G003180;Bch02G003660;Bch02G006760;Bch02G011140;Bch02G011870;Bch02G011880;Bch02G013430;Bch02G016890;Bch02G020820;Bch02G021400;Bch02G021810;Bch02G022…
GO:0071489	cellular response to red or far red light	18	98	1.16609e-07	8.28196e-07	Bch01G021270;Bch02G000720;Bch02G004360;Bch03G024250;Bch04G021840;Bch04G034700;Bch04G036970;Bch05G001170;Bch05G017460;Bch06G006950;Bch06G007880;Bch07G027750;Bch08G036740;Bch09G018990;Bch09G056300;Bch09G070030;Bch10G030050;Bch10G036590
GO:0009814	defense response, incompatible interaction	93	1271	1.2009e-07	8.49575e-07	Bch01G011830;Bch01G015450;Bch01G017940;Bch01G017960;Bch01G028130;Bch01G046540;Bch01G051260;Bch02G000050;Bch02G002990;Bch02G003660;Bch02G020820;Bch02G021810;Bch02G029090;Bch02G032730;Bch02G037250;Bch02G046090;Bch02G049980;Bch02G052330;Bch03G003670;Bch03G006100;Bch03G017150;Bch03G020110;Bch03G020120;Bch03G021600;Bch03G023790;Bch03G024240;Bch03G024250;Bch03G033410;Bch03G038000;Bch03G044130;Bch03G047…
GO:0009741	response to brassinosteroid	33	285	1.41004e-07	9.93634e-07	Bch01G000210;Bch01G042380;Bch02G005200;Bch02G025540;Bch02G042870;Bch02G049830;Bch03G006060;Bch03G019200;Bch03G027710;Bch03G039780;Bch04G007600;Bch04G028470;Bch04G030010;Bch05G011990;Bch05G028920;Bch05G037750;Bch06G002380;Bch06G016060;Bch06G020150;Bch07G017170;Bch07G019750;Bch07G022450;Bch07G043100;Bch08G005990;Bch08G013620;Bch08G026630;Bch08G032390;Bch08G032690;Bch09G021640;Bch09G050870;Bch09G068…
GO:0070370	cellular heat acclimation	7	12	1.44858e-07	1.01682e-06	Bch02G002480;Bch03G017150;Bch03G021600;Bch04G025380;Bch04G031630;Bch05G007810;Bch05G015640
GO:0042593	glucose homeostasis	10	30	2.20473e-07	1.5416e-06	Bch01G018000;Bch02G014060;Bch02G047150;Bch02G049020;Bch03G057500;Bch06G037880;Bch06G040400;Bch06G040650;Bch10G008120;Bch10G016480
GO:0010224	response to UV-B	28	223	2.31965e-07	1.61569e-06	Bch01G023240;Bch01G040750;Bch01G041630;Bch01G046370;Bch02G001870;Bch02G004360;Bch02G011870;Bch02G011880;Bch03G011780;Bch03G025340;Bch03G026300;Bch03G040260;Bch03G040700;Bch04G001800;Bch04G008830;Bch04G026670;Bch05G014590;Bch05G035970;Bch05G036790;Bch05G042260;Bch06G051530;Bch07G011780;Bch07G016570;Bch07G025700;Bch08G026880;Bch10G020310;Bch10G030050;Bch10G034510
GO:0009409	response to cold	99	1403	2.55933e-07	1.77578e-06	Bch01G000990;Bch01G001330;Bch01G002690;Bch01G017940;Bch01G019200;Bch01G034660;Bch01G041630;Bch01G046540;Bch02G003660;Bch02G011870;Bch02G011880;Bch02G015490;Bch02G050600;Bch02G051130;Bch02G052170;Bch02G052180;Bch02G052330;Bch03G006160;Bch03G007080;Bch03G011780;Bch03G017150;Bch03G021600;Bch03G022160;Bch03G022880;Bch03G028850;Bch03G040260;Bch03G058140;Bch03G067020;Bch04G003630;Bch04G004430;Bch04G008…
GO:0048831	regulation of shoot system development	67	844	4.47093e-07	3.09025e-06	Bch01G004020;Bch01G012390;Bch01G018000;Bch01G051380;Bch02G004360;Bch02G010660;Bch02G014060;Bch02G036400;Bch02G036540;Bch02G041010;Bch02G042870;Bch02G050600;Bch02G052170;Bch02G052180;Bch03G000550;Bch03G013540;Bch03G019200;Bch03G022160;Bch03G024240;Bch03G025380;Bch03G033310;Bch03G043600;Bch03G050420;Bch03G057500;Bch04G003630;Bch04G004430;Bch04G019820;Bch04G026540;Bch04G028470;Bch04G029010;Bch04G030…
GO:2000241	regulation of reproductive process	71	922	6.28011e-07	4.32417e-06	Bch01G004020;Bch01G012390;Bch01G018000;Bch01G051380;Bch02G004360;Bch02G010660;Bch02G014060;Bch02G036400;Bch02G036540;Bch02G042870;Bch02G046180;Bch02G050600;Bch02G052170;Bch02G052180;Bch03G000550;Bch03G013540;Bch03G017340;Bch03G019200;Bch03G022020;Bch03G022160;Bch03G025380;Bch03G033310;Bch03G035990;Bch03G043600;Bch03G050420;Bch03G057500;Bch03G062260;Bch04G003630;Bch04G019820;Bch04G026540;Bch04G028…
GO:0003006	developmental process involved in reproduction	248	4458	8.3257e-07	5.71086e-06	Bch01G000990;Bch01G001330;Bch01G004020;Bch01G009030;Bch01G012390;Bch01G016390;Bch01G018000;Bch01G020630;Bch01G031630;Bch01G034660;Bch01G037940;Bch01G042380;Bch01G042770;Bch01G043580;Bch01G047380;Bch01G050910;Bch01G051380;Bch01G051620;Bch01G051880;Bch01G051890;Bch02G000720;Bch02G004360;Bch02G005000;Bch02G005640;Bch02G007580;Bch02G008600;Bch02G010660;Bch02G014020;Bch02G014060;Bch02G016450;Bch02G019…
GO:0000303	response to superoxide	19	124	9.86557e-07	6.71604e-06	Bch01G004540;Bch01G037940;Bch01G041630;Bch01G046840;Bch03G001710;Bch03G020120;Bch03G040260;Bch03G042380;Bch04G029890;Bch05G027960;Bch05G031840;Bch05G036790;Bch05G037800;Bch06G042570;Bch07G022210;Bch07G031740;Bch09G004050;Bch10G001390;Bch10G035380
GO:0000305	response to oxygen radical	19	124	9.86557e-07	6.71604e-06	Bch01G004540;Bch01G037940;Bch01G041630;Bch01G046840;Bch03G001710;Bch03G020120;Bch03G040260;Bch03G042380;Bch04G029890;Bch05G027960;Bch05G031840;Bch05G036790;Bch05G037800;Bch06G042570;Bch07G022210;Bch07G031740;Bch09G004050;Bch10G001390;Bch10G035380
GO:0045962	positive regulation of development, heterochronic	7	15	1.05351e-06	7.14485e-06	Bch01G010650;Bch01G042770;Bch02G049980;Bch03G003510;Bch05G014970;Bch05G048280;Bch08G005200
GO:0009812	flavonoid metabolic process	48	547	1.27466e-06	8.61231e-06	Bch01G010160;Bch01G027140;Bch01G041630;Bch01G046840;Bch01G049490;Bch02G004360;Bch02G005200;Bch02G041010;Bch02G042870;Bch03G001710;Bch03G006060;Bch03G020120;Bch03G024240;Bch03G026300;Bch03G040260;Bch03G050420;Bch04G008830;Bch04G029890;Bch05G000210;Bch05G003630;Bch05G011130;Bch05G027850;Bch05G036790;Bch05G037800;Bch06G006950;Bch06G007880;Bch06G020540;Bch06G038760;Bch06G051340;Bch07G011780;Bch07G021…
GO:2000024	regulation of leaf development	9	29	1.78354e-06	1.1961e-05	Bch03G024240;Bch04G004430;Bch04G033290;Bch05G002950;Bch05G003630;Bch05G005760;Bch06G044110;Bch07G024910;Bch09G054180
GO:2000028	regulation of photoperiodism, flowering	9	29	1.78354e-06	1.1961e-05	Bch02G046180;Bch03G035990;Bch04G003630;Bch05G044550;Bch06G033750;Bch06G041400;Bch08G028220;Bch09G041870;Bch09G055080
GO:0010600	regulation of auxin biosynthetic process	6	11	2.03778e-06	1.36154e-05	Bch02G007580;Bch03G008490;Bch03G024250;Bch04G034700;Bch09G056300;Bch10G025630
GO:0009908	flower development	124	1956	2.24383e-06	1.49368e-05	Bch01G001330;Bch01G004020;Bch01G009030;Bch01G012390;Bch01G018000;Bch01G020630;Bch01G042380;Bch01G042770;Bch01G051380;Bch01G051620;Bch02G004360;Bch02G010660;Bch02G014060;Bch02G019190;Bch02G025540;Bch02G036400;Bch02G036540;Bch02G042870;Bch02G049980;Bch02G050600;Bch02G052170;Bch02G052180;Bch03G000550;Bch03G007080;Bch03G013540;Bch03G016930;Bch03G019200;Bch03G022160;Bch03G023790;Bch03G025380;Bch03G030…
GO:0034976	response to endoplasmic reticulum stress	65	852	2.55518e-06	1.69468e-05	Bch01G001290;Bch01G001760;Bch01G003550;Bch01G003970;Bch01G017940;Bch01G040750;Bch01G046540;Bch02G000050;Bch02G003660;Bch02G011870;Bch02G011880;Bch02G025760;Bch02G029090;Bch02G046090;Bch02G047150;Bch02G051480;Bch02G052330;Bch03G011780;Bch03G022880;Bch03G024240;Bch03G027530;Bch03G038000;Bch03G040700;Bch03G056050;Bch03G064630;Bch03G066560;Bch04G008510;Bch04G018590;Bch04G026680;Bch04G033560;Bch05G003…
GO:0010229	inflorescence development	12	56	2.752e-06	1.81853e-05	Bch02G021810;Bch03G019200;Bch03G025380;Bch03G047110;Bch04G028470;Bch04G036020;Bch05G011990;Bch07G004400;Bch07G033720;Bch07G038550;Bch08G014900;Bch09G011770
GO:0009408	response to heat	53	648	3.00058e-06	1.97556e-05	Bch01G001760;Bch01G010030;Bch01G011210;Bch01G017940;Bch01G041410;Bch01G046370;Bch01G046540;Bch01G050910;Bch02G001620;Bch02G001870;Bch02G002480;Bch02G011870;Bch02G011880;Bch03G011780;Bch03G017150;Bch03G021600;Bch03G027530;Bch03G029730;Bch03G043620;Bch03G049480;Bch03G049490;Bch03G056050;Bch03G066560;Bch04G008560;Bch04G025380;Bch04G031630;Bch04G032920;Bch05G007810;Bch05G015640;Bch05G037830;Bch05G042…
GO:2000022	regulation of jasmonic acid mediated signaling pathway	6	12	3.93069e-06	2.57853e-05	Bch01G011830;Bch01G017940;Bch03G006100;Bch07G018810;Bch09G015160;Bch10G028700
GO:0010286	heat acclimation	24	204	5.21682e-06	3.40983e-05	Bch01G041410;Bch01G046370;Bch02G001620;Bch02G001870;Bch02G002480;Bch02G011870;Bch02G011880;Bch03G011780;Bch03G017150;Bch03G021600;Bch03G027530;Bch04G025380;Bch04G031630;Bch04G032920;Bch05G007810;Bch05G015640;Bch05G037830;Bch05G042260;Bch07G030430;Bch07G044560;Bch08G002010;Bch10G020310;Bch10G020860;Bch10G034510
GO:0051090	regulation of sequence-specific DNA binding transcription factor activity	7	19	7.11844e-06	4.63598e-05	Bch02G002990;Bch03G003670;Bch05G027850;Bch08G040630;Bch09G023660;Bch10G001770;Bch10G032040
GO:0009411	response to UV	46	550	7.50269e-06	4.86865e-05	Bch01G023240;Bch01G040750;Bch01G041630;Bch01G046370;Bch02G001870;Bch02G004360;Bch02G011870;Bch02G011880;Bch02G050600;Bch03G007080;Bch03G011780;Bch03G025340;Bch03G026300;Bch03G032320;Bch03G040260;Bch03G040700;Bch03G062260;Bch04G001800;Bch04G003630;Bch04G004800;Bch04G008830;Bch04G026670;Bch05G006640;Bch05G011130;Bch05G014590;Bch05G028920;Bch05G035970;Bch05G036790;Bch05G042260;Bch06G030450;Bch06G033…
GO:0046283	anthocyanin-containing compound metabolic process	20	156	8.64886e-06	5.59231e-05	Bch01G010160;Bch01G041630;Bch01G049490;Bch02G004360;Bch02G041010;Bch03G024240;Bch03G040260;Bch03G050420;Bch04G008830;Bch05G003630;Bch05G036790;Bch06G006950;Bch07G011780;Bch07G021050;Bch07G029570;Bch07G031210;Bch07G039890;Bch07G046190;Bch10G030050;Bch10G033580
GO:0009813	flavonoid biosynthetic process	42	489	9.75585e-06	6.28556e-05	Bch01G010160;Bch01G027140;Bch01G041630;Bch01G046840;Bch01G049490;Bch02G005200;Bch02G042870;Bch03G001710;Bch03G006060;Bch03G020120;Bch03G024240;Bch03G026300;Bch03G040260;Bch04G008830;Bch04G029890;Bch05G000210;Bch05G003630;Bch05G011130;Bch05G027850;Bch05G036790;Bch05G037800;Bch06G007880;Bch06G020540;Bch06G038760;Bch06G051340;Bch07G011780;Bch07G021050;Bch07G029570;Bch07G039890;Bch07G042900;Bch07G046…
GO:0090354	regulation of auxin metabolic process	6	14	1.18838e-05	7.62931e-05	Bch02G007580;Bch03G008490;Bch03G024250;Bch04G034700;Bch09G056300;Bch10G025630
GO:0033500	carbohydrate homeostasis	10	45	1.32172e-05	8.45528e-05	Bch01G018000;Bch02G014060;Bch02G047150;Bch02G049020;Bch03G057500;Bch06G037880;Bch06G040400;Bch06G040650;Bch10G008120;Bch10G016480
GO:0071294	cellular response to zinc ion	4	5	1.47166e-05	9.38119e-05	Bch01G003550;Bch03G046950;Bch04G008510;Bch09G011700
GO:0032350	regulation of hormone metabolic process	7	21	1.52618e-05	9.69449e-05	Bch02G007580;Bch03G008490;Bch03G024250;Bch03G067080;Bch04G034700;Bch09G056300;Bch10G025630
GO:0050832	defense response to fungus	63	865	1.55614e-05	9.85008e-05	Bch01G004110;Bch01G011830;Bch01G015450;Bch01G017940;Bch01G041630;Bch01G046540;Bch02G000050;Bch02G029090;Bch02G032730;Bch02G037250;Bch02G048010;Bch02G050200;Bch02G050290;Bch02G051970;Bch03G003340;Bch03G020110;Bch03G021050;Bch03G021600;Bch03G022880;Bch03G040260;Bch03G047950;Bch03G048170;Bch03G055720;Bch03G062060;Bch04G004430;Bch04G019600;Bch04G027090;Bch04G027100;Bch04G031630;Bch04G033290;Bch05G006…
GO:0051193	regulation of cofactor metabolic process	10	46	1.6259e-05	0.000102557	Bch01G018000;Bch02G014060;Bch02G036540;Bch03G057500;Bch06G049850;Bch07G000390;Bch07G024180;Bch09G052120;Bch09G063640;Bch10G016480
GO:0046885	regulation of hormone biosynthetic process	6	15	1.9104e-05	0.000120082	Bch02G007580;Bch03G008490;Bch03G024250;Bch04G034700;Bch09G056300;Bch10G025630
GO:0034605	cellular response to heat	9	38	2.06726e-05	0.000129491	Bch02G002480;Bch03G017150;Bch03G021600;Bch03G027530;Bch04G025380;Bch04G031630;Bch05G007810;Bch05G015640;Bch07G017170
GO:0022414	reproductive process	260	4921	2.24128e-05	0.000139425	Bch01G000990;Bch01G001330;Bch01G004020;Bch01G009030;Bch01G012390;Bch01G016390;Bch01G018000;Bch01G020630;Bch01G031630;Bch01G034660;Bch01G037940;Bch01G042380;Bch01G042770;Bch01G043580;Bch01G047380;Bch01G049490;Bch01G050910;Bch01G051380;Bch01G051620;Bch01G051880;Bch01G051890;Bch02G000720;Bch02G004360;Bch02G005000;Bch02G005640;Bch02G007580;Bch02G008600;Bch02G010660;Bch02G014020;Bch02G014060;Bch02G016…
GO:0048507	meristem development	77	1135	2.24131e-05	0.000139425	Bch01G000990;Bch01G020630;Bch01G051620;Bch02G004360;Bch02G006400;Bch02G011610;Bch02G044890;Bch02G050840;Bch03G000550;Bch03G005860;Bch03G006490;Bch03G011550;Bch03G019200;Bch03G022160;Bch03G025340;Bch03G025380;Bch03G038470;Bch03G043600;Bch03G050420;Bch03G053920;Bch03G062260;Bch03G067230;Bch04G001800;Bch04G014670;Bch04G019820;Bch04G028470;Bch04G029010;Bch04G030170;Bch04G036020;Bch05G009830;Bch05G011…
GO:0000003	reproduction	260	4929	2.5173e-05	0.000156056	Bch01G000990;Bch01G001330;Bch01G004020;Bch01G009030;Bch01G012390;Bch01G016390;Bch01G018000;Bch01G020630;Bch01G031630;Bch01G034660;Bch01G037940;Bch01G042380;Bch01G042770;Bch01G043580;Bch01G047380;Bch01G049490;Bch01G050910;Bch01G051380;Bch01G051620;Bch01G051880;Bch01G051890;Bch02G000720;Bch02G004360;Bch02G005000;Bch02G005640;Bch02G007580;Bch02G008600;Bch02G010660;Bch02G014020;Bch02G014060;Bch02G016…
GO:0009740	gibberellic acid mediated signaling pathway	20	168	2.60647e-05	0.00016103	Bch01G009030;Bch01G016390;Bch01G018000;Bch02G004360;Bch02G014060;Bch02G019190;Bch02G053020;Bch03G057500;Bch04G019920;Bch04G030170;Bch05G009830;Bch05G041910;Bch06G006950;Bch08G024080;Bch09G006400;Bch09G010350;Bch09G024700;Bch09G054740;Bch10G016480;Bch10G030050
GO:0071322	cellular response to carbohydrate stimulus	27	270	2.82358e-05	0.000173847	Bch01G018000;Bch01G037940;Bch01G041630;Bch02G014060;Bch02G047150;Bch02G049020;Bch02G051130;Bch03G022160;Bch03G040260;Bch03G042380;Bch03G057500;Bch04G029010;Bch04G030170;Bch05G009830;Bch05G011150;Bch05G031840;Bch05G036790;Bch06G009530;Bch06G014940;Bch06G020240;Bch06G031730;Bch06G037880;Bch06G040400;Bch06G040650;Bch08G035350;Bch10G008120;Bch10G016480
GO:0048586	regulation of long-day photoperiodism, flowering	6	16	2.94833e-05	0.000180911	Bch02G046180;Bch03G035990;Bch05G044550;Bch06G041400;Bch08G028220;Bch09G041870
GO:0071478	cellular response to radiation	21	186	3.68192e-05	0.000224398	Bch01G021270;Bch02G000720;Bch02G004360;Bch03G024250;Bch04G021840;Bch04G030550;Bch04G034700;Bch04G036970;Bch05G001170;Bch05G017460;Bch05G018220;Bch06G000760;Bch06G006950;Bch06G007880;Bch07G027750;Bch08G036740;Bch09G018990;Bch09G056300;Bch09G070030;Bch10G030050;Bch10G036590
GO:0071482	cellular response to light stimulus	21	186	3.68192e-05	0.000224398	Bch01G021270;Bch02G000720;Bch02G004360;Bch03G024250;Bch04G021840;Bch04G030550;Bch04G034700;Bch04G036970;Bch05G001170;Bch05G017460;Bch05G018220;Bch06G000760;Bch06G006950;Bch06G007880;Bch07G027750;Bch08G036740;Bch09G018990;Bch09G056300;Bch09G070030;Bch10G030050;Bch10G036590
GO:0010187	negative regulation of seed germination	9	41	3.9687e-05	0.000241062	Bch01G018000;Bch02G014060;Bch03G057500;Bch04G030170;Bch05G009830;Bch06G012990;Bch09G022000;Bch09G024700;Bch10G016480
GO:0010476	gibberellin mediated signaling pathway	20	173	3.9861e-05	0.000241306	Bch01G009030;Bch01G016390;Bch01G018000;Bch02G004360;Bch02G014060;Bch02G019190;Bch02G053020;Bch03G057500;Bch04G019920;Bch04G030170;Bch05G009830;Bch05G041910;Bch06G006950;Bch08G024080;Bch09G006400;Bch09G010350;Bch09G024700;Bch09G054740;Bch10G016480;Bch10G030050
GO:0043455	regulation of secondary metabolic process	11	61	4.00069e-05	0.00024138	Bch02G050290;Bch03G003340;Bch03G047950;Bch06G009740;Bch06G051530;Bch08G026880;Bch08G035520;Bch09G007610;Bch09G014290;Bch09G068680;Bch09G071340
GO:0050691	regulation of defense response to virus by host	4	6	4.26794e-05	0.000256646	Bch02G029090;Bch03G062060;Bch07G047250;Bch08G020990
GO:0009625	response to insect	21	188	4.31469e-05	0.000258595	Bch01G017940;Bch02G049900;Bch02G050290;Bch03G003340;Bch03G017150;Bch03G047950;Bch04G004430;Bch04G025380;Bch05G008130;Bch05G015640;Bch06G015180;Bch07G024910;Bch07G031180;Bch07G042990;Bch08G033120;Bch09G007610;Bch09G015160;Bch09G023660;Bch09G054180;Bch09G064620;Bch09G071340
GO:0051094	positive regulation of developmental process	20	177	5.52446e-05	0.000330004	Bch01G004020;Bch03G017340;Bch03G019200;Bch03G022020;Bch03G025940;Bch03G044130;Bch03G062260;Bch04G028470;Bch04G036710;Bch05G005720;Bch05G011990;Bch05G015480;Bch06G030200;Bch07G027920;Bch08G020290;Bch08G022940;Bch08G028220;Bch09G041870;Bch09G052310;Bch10G033530
GO:0071370	cellular response to gibberellin stimulus	20	178	5.98336e-05	0.000356237	Bch01G009030;Bch01G016390;Bch01G018000;Bch02G004360;Bch02G014060;Bch02G019190;Bch02G053020;Bch03G057500;Bch04G019920;Bch04G030170;Bch05G009830;Bch05G041910;Bch06G006950;Bch08G024080;Bch09G006400;Bch09G010350;Bch09G024700;Bch09G054740;Bch10G016480;Bch10G030050
GO:0010154	fruit development	98	1585	7.07575e-05	0.00041989	Bch01G016390;Bch01G020630;Bch01G037940;Bch01G042770;Bch01G043580;Bch01G050910;Bch01G051880;Bch02G014020;Bch02G016450;Bch02G019190;Bch02G021900;Bch02G025540;Bch02G049980;Bch02G053020;Bch03G000550;Bch03G005860;Bch03G015420;Bch03G017340;Bch03G022020;Bch03G022160;Bch03G023790;Bch03G025380;Bch03G027710;Bch03G030510;Bch03G038470;Bch03G041780;Bch03G042380;Bch03G049650;Bch03G050420;Bch03G053920;Bch03G062…
GO:0045792	negative regulation of cell size	3	3	7.29784e-05	0.00043165	Bch03G047110;Bch07G004400;Bch09G011770
GO:0032101	regulation of response to external stimulus	12	77	8.07402e-05	0.000475998	Bch01G017940;Bch02G029090;Bch03G005990;Bch03G006100;Bch03G062060;Bch07G047250;Bch08G020990;Bch09G015160;Bch09G023660;Bch10G020860;Bch10G028700;Bch10G028820
GO:0006482	protein demethylation	4	7	9.62734e-05	0.000558448	Bch01G012390;Bch05G044570;Bch06G020150;Bch09G039710
GO:0008214	protein dealkylation	4	7	9.62734e-05	0.000558448	Bch01G012390;Bch05G044570;Bch06G020150;Bch09G039710
GO:0016577	histone demethylation	4	7	9.62734e-05	0.000558448	Bch01G012390;Bch05G044570;Bch06G020150;Bch09G039710
GO:0043620	regulation of DNA-templated transcription in response to stress	4	7	9.62734e-05	0.000558448	Bch03G005990;Bch05G027850;Bch09G023660;Bch10G028820
GO:0070076	histone lysine demethylation	4	7	9.62734e-05	0.000558448	Bch01G012390;Bch05G044570;Bch06G020150;Bch09G039710
GO:0010380	regulation of chlorophyll biosynthetic process	8	36	9.72248e-05	0.000560657	Bch01G018000;Bch02G014060;Bch02G036540;Bch03G057500;Bch06G049850;Bch07G000390;Bch09G063640;Bch10G016480
GO:0048438	floral whorl development	68	1015	9.72758e-05	0.000560657	Bch01G009030;Bch01G020630;Bch01G042380;Bch01G042770;Bch01G051620;Bch02G025540;Bch02G036400;Bch02G049980;Bch02G050600;Bch02G052180;Bch03G000550;Bch03G007080;Bch03G016930;Bch03G019200;Bch03G023790;Bch03G025380;Bch03G030510;Bch03G039780;Bch03G049650;Bch03G053920;Bch03G062260;Bch04G003630;Bch04G008560;Bch04G016820;Bch04G019820;Bch04G028470;Bch04G029010;Bch04G036020;Bch05G002730;Bch05G002950;Bch05G005…
GO:0009909	regulation of flower development	55	774	0.000101436	0.00058277	Bch01G004020;Bch01G012390;Bch01G018000;Bch01G051380;Bch02G004360;Bch02G010660;Bch02G014060;Bch02G036400;Bch02G036540;Bch02G042870;Bch02G050600;Bch02G052170;Bch02G052180;Bch03G000550;Bch03G013540;Bch03G019200;Bch03G022160;Bch03G025380;Bch03G033310;Bch03G043600;Bch03G057500;Bch04G003630;Bch04G019820;Bch04G026540;Bch04G028470;Bch04G029010;Bch04G030170;Bch04G036020;Bch05G005720;Bch05G009830;Bch05G011…
GO:0048437	floral organ development	77	1192	0.000111071	0.0006361	Bch01G001330;Bch01G042380;Bch01G042770;Bch01G051620;Bch02G019190;Bch02G025540;Bch02G036400;Bch02G049980;Bch02G050600;Bch02G052180;Bch03G000550;Bch03G007080;Bch03G013540;Bch03G016930;Bch03G019200;Bch03G023790;Bch03G025380;Bch03G030510;Bch03G039780;Bch03G043600;Bch03G045210;Bch03G049650;Bch03G053920;Bch03G062260;Bch03G067020;Bch04G003630;Bch04G008560;Bch04G016820;Bch04G019820;Bch04G026540;Bch04G028…
GO:0016045	detection of bacterium	10	57	0.000113509	0.000645961	Bch01G017940;Bch02G000050;Bch02G029090;Bch06G015180;Bch07G047250;Bch08G031260;Bch08G033120;Bch09G015160;Bch09G047410;Bch09G064620
GO:0098543	detection of other organism	10	57	0.000113509	0.000645961	Bch01G017940;Bch02G000050;Bch02G029090;Bch06G015180;Bch07G047250;Bch08G031260;Bch08G033120;Bch09G015160;Bch09G047410;Bch09G064620
GO:0009718	anthocyanin-containing compound biosynthetic process	14	105	0.00012234	0.000694029	Bch01G010160;Bch01G041630;Bch01G049490;Bch03G024240;Bch03G040260;Bch04G008830;Bch05G003630;Bch05G036790;Bch07G011780;Bch07G021050;Bch07G029570;Bch07G039890;Bch07G046190;Bch10G033580
GO:0009962	regulation of flavonoid biosynthetic process	27	295	0.000128327	0.000725712	Bch01G027140;Bch01G041630;Bch01G046840;Bch02G005200;Bch02G042870;Bch03G001710;Bch03G006060;Bch03G020120;Bch03G040260;Bch04G029890;Bch05G000210;Bch05G027850;Bch05G036790;Bch05G037800;Bch06G007880;Bch06G020540;Bch06G038760;Bch07G021050;Bch07G042900;Bch08G036740;Bch09G018990;Bch09G023660;Bch09G064340;Bch09G068080;Bch09G070030;Bch10G028730;Bch10G035380
GO:0098581	detection of external biotic stimulus	10	58	0.000132066	0.000744522	Bch01G017940;Bch02G000050;Bch02G029090;Bch06G015180;Bch07G047250;Bch08G031260;Bch08G033120;Bch09G015160;Bch09G047410;Bch09G064620
GO:0042742	defense response to bacterium	68	1029	0.000144905	0.000814357	Bch01G011830;Bch01G015450;Bch01G017940;Bch01G017960;Bch01G037940;Bch01G042690;Bch02G000050;Bch02G003660;Bch02G016890;Bch02G021400;Bch02G026940;Bch02G029090;Bch02G032730;Bch02G037250;Bch02G039520;Bch02G046090;Bch02G050290;Bch02G052330;Bch03G003340;Bch03G020110;Bch03G021050;Bch03G021600;Bch03G039670;Bch03G042380;Bch03G047950;Bch03G055720;Bch03G061860;Bch03G062060;Bch04G004430;Bch04G019600;Bch04G021…
GO:1901463	regulation of tetrapyrrole biosynthetic process	8	38	0.000145887	0.000817331	Bch01G018000;Bch02G014060;Bch02G036540;Bch03G057500;Bch06G049850;Bch07G000390;Bch09G063640;Bch10G016480
GO:0031537	regulation of anthocyanin metabolic process	10	59	0.000153119	0.00085519	Bch01G041630;Bch02G004360;Bch02G041010;Bch03G040260;Bch03G050420;Bch05G036790;Bch06G006950;Bch07G021050;Bch07G031210;Bch10G030050
GO:0009736	cytokinin-activated signaling pathway	19	177	0.000166041	0.000921653	Bch01G010310;Bch01G027140;Bch02G013080;Bch02G021720;Bch02G041010;Bch03G050420;Bch03G062170;Bch04G019920;Bch06G007880;Bch06G020540;Bch07G031210;Bch07G038410;Bch08G030250;Bch08G036740;Bch09G018990;Bch09G021640;Bch09G054740;Bch09G070030;Bch10G001390
GO:0043687	post-translational protein modification	19	177	0.000166041	0.000921653	Bch01G012390;Bch01G020630;Bch01G039210;Bch02G004360;Bch02G026940;Bch03G022090;Bch03G024550;Bch03G041680;Bch03G062260;Bch04G035080;Bch05G003960;Bch05G033610;Bch06G009530;Bch06G047560;Bch07G026630;Bch07G044800;Bch08G035350;Bch08G037890;Bch10G030050
GO:0071368	cellular response to cytokinin stimulus	19	178	0.000178732	0.000989056	Bch01G010310;Bch01G027140;Bch02G013080;Bch02G021720;Bch02G041010;Bch03G050420;Bch03G062170;Bch04G019920;Bch06G007880;Bch06G020540;Bch07G031210;Bch07G038410;Bch08G030250;Bch08G036740;Bch09G018990;Bch09G021640;Bch09G054740;Bch09G070030;Bch10G001390
GO:0051240	positive regulation of multicellular organismal process	18	164	0.000184699	0.00101318	Bch01G004020;Bch03G017340;Bch03G019200;Bch03G022020;Bch03G025940;Bch03G062260;Bch04G028470;Bch04G036710;Bch05G005720;Bch05G011990;Bch05G015480;Bch06G030200;Bch07G027920;Bch08G022940;Bch08G028220;Bch09G041870;Bch09G052310;Bch10G033530
GO:0010067	procambium histogenesis	5	14	0.000185156	0.00101318	Bch05G023280;Bch06G031500;Bch08G009700;Bch08G020290;Bch09G008270
GO:0043433	negative regulation of sequence-specific DNA binding transcription factor activity	5	14	0.000185156	0.00101318	Bch02G002990;Bch03G003670;Bch08G040630;Bch10G001770;Bch10G032040
GO:0048579	negative regulation of long-day photoperiodism, flowering	4	8	0.000186152	0.00101318	Bch02G046180;Bch03G035990;Bch05G044550;Bch06G041400
GO:0060776	simple leaf morphogenesis	4	8	0.000186152	0.00101318	Bch02G052790;Bch07G018650;Bch09G009840;Bch09G047740
GO:0009966	regulation of signal transduction	32	384	0.000186461	0.00101318	Bch01G000990;Bch01G011830;Bch01G017940;Bch01G017960;Bch01G042690;Bch02G019190;Bch02G030360;Bch02G051970;Bch02G053020;Bch03G006100;Bch03G024250;Bch03G039670;Bch03G062170;Bch04G019720;Bch04G034700;Bch05G038140;Bch05G041910;Bch06G001430;Bch06G003320;Bch06G034070;Bch07G018810;Bch08G023520;Bch08G025850;Bch09G010350;Bch09G015160;Bch09G024700;Bch09G056300;Bch09G062280;Bch0g000450;Bch10G001230;Bch10G0208…
GO:0045926	negative regulation of growth	7	30	0.000192109	0.00104074	Bch01G000990;Bch05G041910;Bch06G028130;Bch08G010870;Bch08G025850;Bch08G032660;Bch09G036800
GO:0023051	regulation of signaling	32	386	0.000204743	0.00110586	Bch01G000990;Bch01G011830;Bch01G017940;Bch01G017960;Bch01G042690;Bch02G019190;Bch02G030360;Bch02G051970;Bch02G053020;Bch03G006100;Bch03G024250;Bch03G039670;Bch03G062170;Bch04G019720;Bch04G034700;Bch05G038140;Bch05G041910;Bch06G001430;Bch06G003320;Bch06G034070;Bch07G018810;Bch08G023520;Bch08G025850;Bch09G010350;Bch09G015160;Bch09G024700;Bch09G056300;Bch09G062280;Bch0g000450;Bch10G001230;Bch10G0208…
GO:0090056	regulation of chlorophyll metabolic process	8	40	0.00021303	0.00114718	Bch01G018000;Bch02G014060;Bch02G036540;Bch03G057500;Bch06G049850;Bch07G000390;Bch09G063640;Bch10G016480
GO:0048509	regulation of meristem development	39	508	0.000219956	0.00118096	Bch01G000990;Bch02G006400;Bch02G011610;Bch02G044890;Bch02G050840;Bch03G005860;Bch03G011550;Bch03G043600;Bch03G050420;Bch03G053920;Bch03G062260;Bch04G014670;Bch04G029010;Bch05G011130;Bch05G011150;Bch05G043120;Bch06G009740;Bch06G021290;Bch06G023150;Bch06G030760;Bch06G049880;Bch06G050400;Bch07G011930;Bch07G022240;Bch07G022450;Bch07G030880;Bch07G043330;Bch08G025850;Bch08G035520;Bch09G003900;Bch09G014…
GO:0009944	polarity specification of adaxial/abaxial axis	18	167	0.000231764	0.00124066	Bch02G011610;Bch03G000550;Bch03G011550;Bch03G021050;Bch03G025380;Bch03G067230;Bch04G029010;Bch04G036020;Bch05G011150;Bch05G028340;Bch05G043120;Bch06G023150;Bch07G011930;Bch08G020290;Bch08G032390;Bch09G037950;Bch10G021120;Bch10G037160
GO:0010255	glucose mediated signaling pathway	5	15	0.000268183	0.00143136	Bch01G018000;Bch02G014060;Bch03G057500;Bch10G008120;Bch10G016480
GO:0010646	regulation of cell communication	32	392	0.000269578	0.00143457	Bch01G000990;Bch01G011830;Bch01G017940;Bch01G017960;Bch01G042690;Bch02G019190;Bch02G030360;Bch02G051970;Bch02G053020;Bch03G006100;Bch03G024250;Bch03G039670;Bch03G062170;Bch04G019720;Bch04G034700;Bch05G038140;Bch05G041910;Bch06G001430;Bch06G003320;Bch06G034070;Bch07G018810;Bch08G023520;Bch08G025850;Bch09G010350;Bch09G015160;Bch09G024700;Bch09G056300;Bch09G062280;Bch0g000450;Bch10G001230;Bch10G0208…
GO:1901957	regulation of cutin biosynthetic process	3	4	0.000282779	0.00149599	Bch06G012990;Bch07G024180;Bch09G052120
GO:1901959	positive regulation of cutin biosynthetic process	3	4	0.000282779	0.00149599	Bch06G012990;Bch07G024180;Bch09G052120
GO:0010105	negative regulation of ethylene-activated signaling pathway	6	23	0.000288958	0.00151538	Bch01G042690;Bch03G039670;Bch05G038140;Bch06G001430;Bch06G003320;Bch0g000450
GO:0070298	negative regulation of phosphorelay signal transduction system	6	23	0.000288958	0.00151538	Bch01G042690;Bch03G039670;Bch05G038140;Bch06G001430;Bch06G003320;Bch0g000450
GO:0065001	specification of axis polarity	18	170	0.000288964	0.00151538	Bch02G011610;Bch03G000550;Bch03G011550;Bch03G021050;Bch03G025380;Bch03G067230;Bch04G029010;Bch04G036020;Bch05G011150;Bch05G028340;Bch05G043120;Bch06G023150;Bch07G011930;Bch08G020290;Bch08G032390;Bch09G037950;Bch10G021120;Bch10G037160
GO:0048527	lateral root development	26	294	0.000291082	0.00152207	Bch01G025550;Bch01G042380;Bch02G042870;Bch03G005990;Bch03G038470;Bch03G039780;Bch03G048510;Bch03G062170;Bch04G019920;Bch05G028920;Bch05G037750;Bch05G040410;Bch06G002380;Bch06G038760;Bch08G003300;Bch08G005990;Bch08G013620;Bch08G032390;Bch08G032690;Bch09G021640;Bch09G022970;Bch09G047830;Bch09G068080;Bch09G071010;Bch09G073200;Bch10G028820
GO:0043069	negative regulation of programmed cell death	34	429	0.000304974	0.0015901	Bch01G011830;Bch01G017940;Bch01G046540;Bch02G000050;Bch02G029090;Bch02G037250;Bch03G017150;Bch03G020110;Bch03G021600;Bch03G022880;Bch04G004430;Bch04G025380;Bch04G031630;Bch05G006400;Bch05G007810;Bch05G015640;Bch05G027850;Bch05G037830;Bch06G015820;Bch06G042570;Bch07G013820;Bch07G024910;Bch07G031160;Bch07G031740;Bch07G043010;Bch07G047250;Bch08G002010;Bch08G031260;Bch08G032720;Bch09G004050;Bch09G015…
GO:0006470	protein dephosphorylation	37	482	0.000315609	0.0016408	Bch01G017940;Bch01G028130;Bch02G000050;Bch02G002990;Bch02G020820;Bch02G021810;Bch02G036540;Bch02G049980;Bch03G003670;Bch03G023790;Bch03G024250;Bch03G044130;Bch04G004430;Bch04G019820;Bch04G034700;Bch05G002730;Bch05G014970;Bch06G038050;Bch06G049850;Bch07G000390;Bch07G024910;Bch07G029570;Bch07G034230;Bch07G038550;Bch07G043980;Bch07G046190;Bch08G005200;Bch08G031260;Bch09G006490;Bch09G015160;Bch09G047…
GO:0009643	photosynthetic acclimation	4	9	0.000323963	0.0016698	Bch02G011870;Bch02G011880;Bch03G011780;Bch10G020310
GO:0010371	regulation of gibberellin biosynthetic process	4	9	0.000323963	0.0016698	Bch06G009740;Bch08G035520;Bch09G014290;Bch09G068680
GO:0043966	histone H3 acetylation	4	9	0.000323963	0.0016698	Bch01G047380;Bch01G051880;Bch05G043460;Bch05G048840
GO:0009756	carbohydrate mediated signaling	23	249	0.000344099	0.00176351	Bch01G018000;Bch01G037940;Bch01G041630;Bch02G014060;Bch02G051130;Bch03G022160;Bch03G040260;Bch03G042380;Bch03G057500;Bch04G029010;Bch04G030170;Bch05G009830;Bch05G011150;Bch05G031840;Bch05G036790;Bch06G009530;Bch06G014940;Bch06G020240;Bch06G031730;Bch06G040650;Bch08G035350;Bch10G008120;Bch10G016480
GO:0010182	sugar mediated signaling pathway	23	249	0.000344099	0.00176351	Bch01G018000;Bch01G037940;Bch01G041630;Bch02G014060;Bch02G051130;Bch03G022160;Bch03G040260;Bch03G042380;Bch03G057500;Bch04G029010;Bch04G030170;Bch05G009830;Bch05G011150;Bch05G031840;Bch05G036790;Bch06G009530;Bch06G014940;Bch06G020240;Bch06G031730;Bch06G040650;Bch08G035350;Bch10G008120;Bch10G016480
GO:0010029	regulation of seed germination	18	173	0.000358066	0.00182989	Bch01G018000;Bch02G014060;Bch02G041010;Bch02G053020;Bch03G017340;Bch03G050420;Bch03G057500;Bch03G062260;Bch04G030170;Bch05G009830;Bch05G015480;Bch06G012990;Bch07G031210;Bch09G010350;Bch09G022000;Bch09G024700;Bch10G016480;Bch10G033530
GO:1901401	regulation of tetrapyrrole metabolic process	8	43	0.000359473	0.00183189	Bch01G018000;Bch02G014060;Bch02G036540;Bch03G057500;Bch06G049850;Bch07G000390;Bch09G063640;Bch10G016480
GO:0008361	regulation of cell size	16	145	0.000387778	0.00197057	Bch02G003180;Bch02G051480;Bch03G004020;Bch03G047110;Bch03G062260;Bch05G005760;Bch05G028920;Bch06G032280;Bch06G044110;Bch07G004400;Bch07G025600;Bch08G010870;Bch08G013620;Bch09G011770;Bch09G036800;Bch10G031680
GO:0060548	negative regulation of cell death	34	437	0.000425978	0.00215379	Bch01G011830;Bch01G017940;Bch01G046540;Bch02G000050;Bch02G029090;Bch02G037250;Bch03G017150;Bch03G020110;Bch03G021600;Bch03G022880;Bch04G004430;Bch04G025380;Bch04G031630;Bch05G006400;Bch05G007810;Bch05G015640;Bch05G027850;Bch05G037830;Bch06G015820;Bch06G042570;Bch07G013820;Bch07G024910;Bch07G031160;Bch07G031740;Bch07G043010;Bch07G047250;Bch08G002010;Bch08G031260;Bch08G032720;Bch09G004050;Bch09G015…
GO:0010675	regulation of cellular carbohydrate metabolic process	9	55	0.000426222	0.00215379	Bch02G050290;Bch03G003340;Bch03G047950;Bch07G024180;Bch07G034410;Bch09G007610;Bch09G024830;Bch09G052120;Bch09G071340
GO:2000034	regulation of seed maturation	7	34	0.000438693	0.00221062	Bch03G017340;Bch03G022020;Bch03G062260;Bch05G015480;Bch07G027920;Bch09G024700;Bch09G052310
GO:0009943	adaxial/abaxial axis specification	18	176	0.000441067	0.00221639	Bch02G011610;Bch03G000550;Bch03G011550;Bch03G021050;Bch03G025380;Bch03G067230;Bch04G029010;Bch04G036020;Bch05G011150;Bch05G028340;Bch05G043120;Bch06G023150;Bch07G011930;Bch08G020290;Bch08G032390;Bch09G037950;Bch10G021120;Bch10G037160
GO:0009743	response to carbohydrate	61	941	0.000511425	0.00256098	Bch01G003970;Bch01G018000;Bch01G023240;Bch01G037940;Bch01G041630;Bch01G046840;Bch02G003180;Bch02G014060;Bch02G021900;Bch02G047150;Bch02G049020;Bch02G051130;Bch02G051480;Bch02G051970;Bch03G001710;Bch03G004020;Bch03G017340;Bch03G020120;Bch03G022160;Bch03G026300;Bch03G040260;Bch03G042380;Bch03G057500;Bch03G058710;Bch03G064630;Bch04G008830;Bch04G021840;Bch04G026670;Bch04G029010;Bch04G029890;Bch04G030…
GO:0009757	hexose mediated signaling	5	17	0.00051532	0.00256098	Bch01G018000;Bch02G014060;Bch03G057500;Bch10G008120;Bch10G016480
GO:0010065	primary meristem tissue development	5	17	0.00051532	0.00256098	Bch05G023280;Bch06G031500;Bch08G009700;Bch08G020290;Bch09G008270
GO:0045597	positive regulation of cell differentiation	5	17	0.00051532	0.00256098	Bch03G025940;Bch03G044130;Bch04G036710;Bch08G020290;Bch08G022940
GO:0002697	regulation of immune effector process	4	10	0.000522059	0.00258026	Bch02G029090;Bch03G062060;Bch07G047250;Bch08G020990
GO:0050688	regulation of defense response to virus	4	10	0.000522059	0.00258026	Bch02G029090;Bch03G062060;Bch07G047250;Bch08G020990
GO:0009641	shade avoidance	7	35	0.000528746	0.00260617	Bch01G020630;Bch01G021270;Bch06G047560;Bch07G029570;Bch07G030810;Bch07G043420;Bch07G046190
GO:0035966	response to topologically incorrect protein	58	887	0.000563881	0.00277178	Bch01G001290;Bch01G001760;Bch01G003550;Bch01G003970;Bch01G017940;Bch01G040750;Bch01G046540;Bch02G003660;Bch02G011870;Bch02G011880;Bch02G025760;Bch02G029090;Bch02G047150;Bch02G051480;Bch02G052330;Bch03G011780;Bch03G022880;Bch03G027530;Bch03G038000;Bch03G040700;Bch03G064630;Bch03G066560;Bch04G008510;Bch04G018590;Bch04G026680;Bch04G033560;Bch05G003100;Bch05G006400;Bch05G014600;Bch05G033840;Bch05G035…
GO:1900140	regulation of seedling development	18	180	0.000577263	0.00282984	Bch01G018000;Bch02G014060;Bch02G041010;Bch02G053020;Bch03G017340;Bch03G050420;Bch03G057500;Bch03G062260;Bch04G030170;Bch05G009830;Bch05G015480;Bch06G012990;Bch07G031210;Bch09G010350;Bch09G022000;Bch09G024700;Bch10G016480;Bch10G033530
GO:0032268	regulation of cellular protein metabolic process	66	1043	0.000583349	0.00285193	Bch01G003970;Bch01G009030;Bch01G010650;Bch01G017940;Bch01G019090;Bch01G028130;Bch01G032160;Bch01G042770;Bch01G051020;Bch02G000050;Bch02G002990;Bch02G020820;Bch02G021810;Bch02G036540;Bch02G041270;Bch02G049980;Bch03G000550;Bch03G003670;Bch03G006490;Bch03G022160;Bch03G023790;Bch03G024250;Bch03G027320;Bch03G033570;Bch03G044130;Bch03G049480;Bch03G049490;Bch03G051560;Bch03G064630;Bch04G004430;Bch04G008…
GO:0010104	regulation of ethylene-activated signaling pathway	6	26	0.000591909	0.00287818	Bch01G042690;Bch03G039670;Bch05G038140;Bch06G001430;Bch06G003320;Bch0g000450
GO:0070297	regulation of phosphorelay signal transduction system	6	26	0.000591909	0.00287818	Bch01G042690;Bch03G039670;Bch05G038140;Bch06G001430;Bch06G003320;Bch0g000450
GO:0051246	regulation of protein metabolic process	67	1064	0.000605017	0.00293401	Bch01G003970;Bch01G009030;Bch01G010650;Bch01G017940;Bch01G019090;Bch01G028130;Bch01G032160;Bch01G042770;Bch01G051020;Bch02G000050;Bch02G002990;Bch02G020820;Bch02G021810;Bch02G036540;Bch02G041270;Bch02G049980;Bch03G000550;Bch03G003670;Bch03G006490;Bch03G022160;Bch03G023790;Bch03G024250;Bch03G027320;Bch03G033570;Bch03G044130;Bch03G049480;Bch03G049490;Bch03G051560;Bch03G064630;Bch04G004430;Bch04G008…
GO:0019220	regulation of phosphate metabolic process	38	518	0.000630245	0.00304815	Bch01G017940;Bch01G028130;Bch02G000050;Bch02G002990;Bch02G020820;Bch02G021810;Bch02G036540;Bch02G049980;Bch03G003670;Bch03G023790;Bch03G024250;Bch03G044130;Bch04G004430;Bch04G019820;Bch04G034700;Bch05G002730;Bch05G014970;Bch06G038050;Bch06G049850;Bch07G000390;Bch07G024180;Bch07G024910;Bch07G029570;Bch07G034230;Bch07G038550;Bch07G043980;Bch07G046190;Bch08G005200;Bch08G031260;Bch09G006490;Bch09G015…
GO:0002831	regulation of response to biotic stimulus	10	70	0.00063855	0.00308006	Bch01G017940;Bch02G029090;Bch03G006100;Bch03G062060;Bch07G047250;Bch08G020990;Bch09G015160;Bch09G023660;Bch10G020860;Bch10G028700
GO:0051174	regulation of phosphorus metabolic process	38	519	0.000653389	0.00314324	Bch01G017940;Bch01G028130;Bch02G000050;Bch02G002990;Bch02G020820;Bch02G021810;Bch02G036540;Bch02G049980;Bch03G003670;Bch03G023790;Bch03G024250;Bch03G044130;Bch04G004430;Bch04G019820;Bch04G034700;Bch05G002730;Bch05G014970;Bch06G038050;Bch06G049850;Bch07G000390;Bch07G024180;Bch07G024910;Bch07G029570;Bch07G034230;Bch07G038550;Bch07G043980;Bch07G046190;Bch08G005200;Bch08G031260;Bch09G006490;Bch09G015…
GO:0051972	regulation of telomerase activity	3	5	0.000684873	0.00325992	Bch02G051130;Bch06G020240;Bch06G031730
GO:0051973	positive regulation of telomerase activity	3	5	0.000684873	0.00325992	Bch02G051130;Bch06G020240;Bch06G031730
GO:2000278	regulation of DNA biosynthetic process	3	5	0.000684873	0.00325992	Bch02G051130;Bch06G020240;Bch06G031730
GO:2000573	positive regulation of DNA biosynthetic process	3	5	0.000684873	0.00325992	Bch02G051130;Bch06G020240;Bch06G031730
GO:0010438	cellular response to sulfur starvation	5	18	0.00068906	0.00327122	Bch02G049900;Bch02G050290;Bch03G003340;Bch03G047950;Bch09G007610
GO:0010431	seed maturation	33	432	0.000704583	0.00333614	Bch01G016390;Bch01G050910;Bch02G019190;Bch02G053020;Bch03G017340;Bch03G022020;Bch03G022160;Bch03G025380;Bch03G027710;Bch03G062260;Bch04G019920;Bch04G029010;Bch04G030170;Bch04G036020;Bch05G009830;Bch05G011150;Bch05G015480;Bch05G028340;Bch06G007850;Bch06G009530;Bch06G014940;Bch07G027920;Bch08G020290;Bch08G024080;Bch08G035350;Bch09G006400;Bch09G010350;Bch09G024700;Bch09G037950;Bch09G052310;Bch09G054…
GO:2000652	regulation of secondary cell wall biogenesis	7	37	0.000752695	0.00355461	Bch01G009590;Bch02G007200;Bch03G059150;Bch09G014210;Bch09G016790;Bch09G041980;Bch10G026160
GO:0030308	negative regulation of cell growth	4	11	0.000793253	0.00373636	Bch01G000990;Bch08G010870;Bch08G025850;Bch09G036800
GO:0051704	multi-organism process	226	4447	0.000830566	0.00390193	Bch01G004110;Bch01G011830;Bch01G015450;Bch01G017940;Bch01G017960;Bch01G018500;Bch01G028130;Bch01G031630;Bch01G032160;Bch01G037940;Bch01G041410;Bch01G041630;Bch01G042690;Bch01G046540;Bch01G049490;Bch01G051260;Bch02G000050;Bch02G002990;Bch02G003180;Bch02G003660;Bch02G011870;Bch02G011880;Bch02G016890;Bch02G020820;Bch02G021400;Bch02G021810;Bch02G022580;Bch02G026940;Bch02G029090;Bch02G032730;Bch02G037…
GO:0048582	positive regulation of post-embryonic development	15	141	0.000853768	0.00400051	Bch01G004020;Bch03G017340;Bch03G019200;Bch03G022020;Bch03G062260;Bch04G028470;Bch05G005720;Bch05G011990;Bch05G015480;Bch06G030200;Bch07G027920;Bch08G028220;Bch09G041870;Bch09G052310;Bch10G033530
GO:0000302	response to reactive oxygen species	46	675	0.000878586	0.00410614	Bch01G001330;Bch01G004540;Bch01G015450;Bch01G037940;Bch01G041630;Bch01G046370;Bch01G046840;Bch02G001870;Bch02G032730;Bch02G051130;Bch03G001710;Bch03G020120;Bch03G024120;Bch03G026780;Bch03G027530;Bch03G029730;Bch03G040260;Bch03G042380;Bch03G049480;Bch03G049490;Bch03G055720;Bch03G056050;Bch03G067020;Bch04G002900;Bch04G008560;Bch04G029890;Bch05G027960;Bch05G031840;Bch05G036790;Bch05G037800;Bch05G042…
GO:0032535	regulation of cellular component size	30	387	0.000954304	0.00443702	Bch01G051880;Bch02G003180;Bch02G005000;Bch02G008600;Bch02G051480;Bch03G004020;Bch03G005770;Bch03G047110;Bch03G062260;Bch04G029010;Bch05G005760;Bch05G011150;Bch05G028920;Bch06G013650;Bch06G023150;Bch06G032280;Bch06G044110;Bch07G004400;Bch07G025600;Bch08G010870;Bch08G013620;Bch08G020290;Bch08G032390;Bch08G032690;Bch09G011770;Bch09G014210;Bch09G016790;Bch09G036800;Bch10G021120;Bch10G031680
GO:0090066	regulation of anatomical structure size	30	387	0.000954304	0.00443702	Bch01G051880;Bch02G003180;Bch02G005000;Bch02G008600;Bch02G051480;Bch03G004020;Bch03G005770;Bch03G047110;Bch03G062260;Bch04G029010;Bch05G005760;Bch05G011150;Bch05G028920;Bch06G013650;Bch06G023150;Bch06G032280;Bch06G044110;Bch07G004400;Bch07G025600;Bch08G010870;Bch08G013620;Bch08G020290;Bch08G032390;Bch08G032690;Bch09G011770;Bch09G014210;Bch09G016790;Bch09G036800;Bch10G021120;Bch10G031680
GO:2000243	positive regulation of reproductive process	12	100	0.000958351	0.00444438	Bch01G004020;Bch03G019200;Bch03G022020;Bch04G028470;Bch05G005720;Bch05G011990;Bch06G030200;Bch07G027920;Bch08G028220;Bch09G041870;Bch09G052310;Bch10G021890
GO:0009640	photomorphogenesis	37	512	0.000967789	0.00447664	Bch01G020630;Bch02G004360;Bch02G006400;Bch02G044890;Bch02G046090;Bch02G049180;Bch03G006490;Bch03G022160;Bch03G024250;Bch03G047830;Bch03G066990;Bch04G005230;Bch04G021840;Bch04G029010;Bch04G030170;Bch04G034700;Bch05G009830;Bch05G011150;Bch05G017460;Bch06G006950;Bch06G009530;Bch06G014940;Bch06G037540;Bch06G047560;Bch07G022450;Bch07G029570;Bch07G046190;Bch08G035350;Bch08G039030;Bch09G003900;Bch09G004…
GO:0048316	seed development	89	1534	0.00114443	0.0052802	Bch01G016390;Bch01G037940;Bch01G042770;Bch01G043580;Bch01G050910;Bch01G051880;Bch02G014020;Bch02G016450;Bch02G019190;Bch02G021900;Bch02G025540;Bch02G049980;Bch02G053020;Bch03G005860;Bch03G015420;Bch03G017340;Bch03G022020;Bch03G022160;Bch03G023790;Bch03G025380;Bch03G027710;Bch03G030510;Bch03G038470;Bch03G041780;Bch03G042380;Bch03G049650;Bch03G050420;Bch03G053920;Bch03G062260;Bch04G000830;Bch04G019…
GO:0031399	regulation of protein modification process	38	537	0.0012197	0.0056131	Bch01G017940;Bch01G028130;Bch02G000050;Bch02G002990;Bch02G020820;Bch02G021810;Bch02G036540;Bch02G049980;Bch03G003670;Bch03G023790;Bch03G024250;Bch03G044130;Bch04G004430;Bch04G019820;Bch04G034700;Bch05G002730;Bch05G014970;Bch06G020150;Bch06G038050;Bch06G049850;Bch07G000390;Bch07G024910;Bch07G029570;Bch07G034230;Bch07G038550;Bch07G043980;Bch07G045210;Bch07G046190;Bch08G005200;Bch08G031260;Bch09G006…
GO:0043900	regulation of multi-organism process	29	377	0.00129292	0.00593492	Bch01G015450;Bch01G017940;Bch01G017960;Bch02G000050;Bch02G029090;Bch02G032730;Bch03G006100;Bch03G021600;Bch03G055720;Bch03G062060;Bch04G004430;Bch04G031630;Bch04G033290;Bch05G007810;Bch06G015180;Bch07G024910;Bch07G047250;Bch08G020990;Bch08G023520;Bch08G031260;Bch08G033120;Bch09G015160;Bch09G023660;Bch09G047410;Bch09G054180;Bch09G064620;Bch09G071340;Bch10G020860;Bch10G028700
GO:0009745	sucrose mediated signaling	3	6	0.00132707	0.00604553	Bch01G041630;Bch03G040260;Bch05G036790
GO:0043044	ATP-dependent chromatin remodeling	3	6	0.00132707	0.00604553	Bch03G022160;Bch03G025760;Bch10G024400
GO:2000693	positive regulation of seed maturation	3	6	0.00132707	0.00604553	Bch03G022020;Bch07G027920;Bch09G052310
GO:0080050	regulation of seed development	8	52	0.00133865	0.00608294	Bch03G017340;Bch03G022020;Bch03G050420;Bch03G062260;Bch05G015480;Bch07G027920;Bch09G024700;Bch09G052310
GO:0010158	abaxial cell fate specification	5	21	0.00147427	0.00666561	Bch03G025380;Bch04G036020;Bch05G011940;Bch09G000170;Bch09G070930
GO:0010439	regulation of glucosinolate biosynthetic process	5	21	0.00147427	0.00666561	Bch02G050290;Bch03G003340;Bch03G047950;Bch09G007610;Bch09G071340
GO:0009798	axis specification	18	196	0.00154384	0.00694537	Bch02G011610;Bch03G000550;Bch03G011550;Bch03G021050;Bch03G025380;Bch03G067230;Bch04G029010;Bch04G036020;Bch05G011150;Bch05G028340;Bch05G043120;Bch06G023150;Bch07G011930;Bch08G020290;Bch08G032390;Bch09G037950;Bch10G021120;Bch10G037160
GO:0009955	adaxial/abaxial pattern specification	18	196	0.00154384	0.00694537	Bch02G011610;Bch03G000550;Bch03G011550;Bch03G021050;Bch03G025380;Bch03G067230;Bch04G029010;Bch04G036020;Bch05G011150;Bch05G028340;Bch05G043120;Bch06G023150;Bch07G011930;Bch08G020290;Bch08G032390;Bch09G037950;Bch10G021120;Bch10G037160
GO:2000031	regulation of salicylic acid mediated signaling pathway	4	13	0.00160718	0.00721233	Bch01G011830;Bch01G017940;Bch07G018810;Bch09G015160
GO:0006333	chromatin assembly or disassembly	19	213	0.00163062	0.00729934	Bch01G003100;Bch01G025670;Bch03G025380;Bch03G027320;Bch03G049450;Bch03G065440;Bch04G009620;Bch04G028810;Bch04G036020;Bch05G040090;Bch06G003570;Bch06G017510;Bch06G034890;Bch07G043980;Bch08G033640;Bch09G011980;Bch09G049860;Bch09G074490;Bch10G020500
GO:0009845	seed germination	37	528	0.00166337	0.00742752	Bch01G016390;Bch01G018000;Bch02G014060;Bch02G019190;Bch02G025760;Bch02G041010;Bch02G053020;Bch03G017340;Bch03G022160;Bch03G025380;Bch03G027710;Bch03G050420;Bch03G057500;Bch03G062260;Bch04G005760;Bch04G029010;Bch04G030170;Bch04G036020;Bch05G009830;Bch05G011150;Bch05G015480;Bch05G016750;Bch05G028340;Bch06G009530;Bch06G012990;Bch06G014940;Bch07G031210;Bch08G024080;Bch08G035350;Bch09G010350;Bch09G022…
GO:0009595	detection of biotic stimulus	23	280	0.00170021	0.00756093	Bch01G015450;Bch01G017940;Bch01G017960;Bch02G000050;Bch02G029090;Bch02G032730;Bch03G021600;Bch03G055720;Bch04G004430;Bch04G031630;Bch04G033290;Bch05G007810;Bch06G015180;Bch07G024910;Bch07G047250;Bch08G023520;Bch08G031260;Bch08G033120;Bch09G015160;Bch09G047410;Bch09G054180;Bch09G064620;Bch09G071340
GO:0006110	regulation of glycolytic process	2	2	0.00174773	0.00756093	Bch07G024180;Bch09G052120
GO:0010221	negative regulation of vernalization response	2	2	0.00174773	0.00756093	Bch02G052170;Bch06G033750
GO:0010444	guard mother cell differentiation	2	2	0.00174773	0.00756093	Bch06G009530;Bch08G035350
GO:0030811	regulation of nucleotide catabolic process	2	2	0.00174773	0.00756093	Bch07G024180;Bch09G052120
GO:0032205	negative regulation of telomere maintenance	2	2	0.00174773	0.00756093	Bch06G046010;Bch08G034740
GO:0032211	negative regulation of telomere maintenance via telomerase	2	2	0.00174773	0.00756093	Bch06G046010;Bch08G034740
GO:0032845	negative regulation of homeostatic process	2	2	0.00174773	0.00756093	Bch06G046010;Bch08G034740
GO:0043470	regulation of carbohydrate catabolic process	2	2	0.00174773	0.00756093	Bch07G024180;Bch09G052120
GO:0043471	regulation of cellular carbohydrate catabolic process	2	2	0.00174773	0.00756093	Bch07G024180;Bch09G052120
GO:0080169	cellular response to boron-containing substance deprivation	2	2	0.00174773	0.00756093	Bch03G071140;Bch09G017430
GO:1903578	regulation of ATP metabolic process	2	2	0.00174773	0.00756093	Bch07G024180;Bch09G052120
GO:1904357	negative regulation of telomere maintenance via telomere lengthening	2	2	0.00174773	0.00756093	Bch06G046010;Bch08G034740
GO:0051017	actin filament bundle assembly	5	22	0.00184276	0.007934	Bch04G004800;Bch05G006640;Bch06G007610;Bch09G058160;Bch09G074670
GO:0061572	actin filament bundle organization	5	22	0.00184276	0.007934	Bch04G004800;Bch05G006640;Bch06G007610;Bch09G058160;Bch09G074670
GO:1903338	regulation of cell wall organization or biogenesis	7	43	0.00189492	0.00813306	Bch01G009590;Bch02G007200;Bch03G059150;Bch09G014210;Bch09G016790;Bch09G041980;Bch10G026160
GO:0048528	post-embryonic root development	26	334	0.00189801	0.00813306	Bch01G025550;Bch01G042380;Bch02G042870;Bch03G005990;Bch03G038470;Bch03G039780;Bch03G048510;Bch03G062170;Bch04G019920;Bch05G028920;Bch05G037750;Bch05G040410;Bch06G002380;Bch06G038760;Bch08G003300;Bch08G005990;Bch08G013620;Bch08G032390;Bch08G032690;Bch09G021640;Bch09G022970;Bch09G047830;Bch09G068080;Bch09G071010;Bch09G073200;Bch10G028820
GO:0009968	negative regulation of signal transduction	16	169	0.00201358	0.0085672	Bch01G000990;Bch01G042690;Bch02G019190;Bch02G030360;Bch02G051970;Bch03G039670;Bch03G062170;Bch04G019720;Bch05G038140;Bch06G001430;Bch06G003320;Bch08G025850;Bch09G024700;Bch09G062280;Bch0g000450;Bch10G001230
GO:0010648	negative regulation of cell communication	16	169	0.00201358	0.0085672	Bch01G000990;Bch01G042690;Bch02G019190;Bch02G030360;Bch02G051970;Bch03G039670;Bch03G062170;Bch04G019720;Bch05G038140;Bch06G001430;Bch06G003320;Bch08G025850;Bch09G024700;Bch09G062280;Bch0g000450;Bch10G001230
GO:0023057	negative regulation of signaling	16	169	0.00201358	0.0085672	Bch01G000990;Bch01G042690;Bch02G019190;Bch02G030360;Bch02G051970;Bch03G039670;Bch03G062170;Bch04G019720;Bch05G038140;Bch06G001430;Bch06G003320;Bch08G025850;Bch09G024700;Bch09G062280;Bch0g000450;Bch10G001230
GO:0002684	positive regulation of immune system process	13	124	0.00209952	0.00881496	Bch01G011830;Bch01G042690;Bch02G037250;Bch02G039520;Bch03G039670;Bch04G004430;Bch05G027960;Bch05G038140;Bch06G001430;Bch07G024910;Bch09G024080;Bch09G054180;Bch10G020860
GO:0050778	positive regulation of immune response	13	124	0.00209952	0.00881496	Bch01G011830;Bch01G042690;Bch02G037250;Bch02G039520;Bch03G039670;Bch04G004430;Bch05G027960;Bch05G038140;Bch06G001430;Bch07G024910;Bch09G024080;Bch09G054180;Bch10G020860
GO:0048508	embryonic meristem development	14	139	0.0021102	0.00881496	Bch03G038470;Bch03G062260;Bch04G029010;Bch05G011150;Bch05G023280;Bch05G040410;Bch06G023150;Bch06G031500;Bch08G003300;Bch08G009700;Bch08G020290;Bch09G008270;Bch10G021120;Bch10G027040
GO:0009692	ethylene metabolic process	21	251	0.00211579	0.00881496	Bch01G004110;Bch01G020940;Bch02G039520;Bch02G050200;Bch03G020930;Bch03G022880;Bch03G048170;Bch04G020540;Bch04G027090;Bch04G027100;Bch04G030890;Bch05G006400;Bch05G013730;Bch05G013760;Bch06G014210;Bch07G041090;Bch08G002010;Bch08G015470;Bch08G033700;Bch09G024080;Bch09G056300
GO:0009693	ethylene biosynthetic process	21	251	0.00211579	0.00881496	Bch01G004110;Bch01G020940;Bch02G039520;Bch02G050200;Bch03G020930;Bch03G022880;Bch03G048170;Bch04G020540;Bch04G027090;Bch04G027100;Bch04G030890;Bch05G006400;Bch05G013730;Bch05G013760;Bch06G014210;Bch07G041090;Bch08G002010;Bch08G015470;Bch08G033700;Bch09G024080;Bch09G056300
GO:0043449	cellular alkene metabolic process	21	251	0.00211579	0.00881496	Bch01G004110;Bch01G020940;Bch02G039520;Bch02G050200;Bch03G020930;Bch03G022880;Bch03G048170;Bch04G020540;Bch04G027090;Bch04G027100;Bch04G030890;Bch05G006400;Bch05G013730;Bch05G013760;Bch06G014210;Bch07G041090;Bch08G002010;Bch08G015470;Bch08G033700;Bch09G024080;Bch09G056300
GO:0043450	alkene biosynthetic process	21	251	0.00211579	0.00881496	Bch01G004110;Bch01G020940;Bch02G039520;Bch02G050200;Bch03G020930;Bch03G022880;Bch03G048170;Bch04G020540;Bch04G027090;Bch04G027100;Bch04G030890;Bch05G006400;Bch05G013730;Bch05G013760;Bch06G014210;Bch07G041090;Bch08G002010;Bch08G015470;Bch08G033700;Bch09G024080;Bch09G056300
GO:1900673	olefin metabolic process	21	251	0.00211579	0.00881496	Bch01G004110;Bch01G020940;Bch02G039520;Bch02G050200;Bch03G020930;Bch03G022880;Bch03G048170;Bch04G020540;Bch04G027090;Bch04G027100;Bch04G030890;Bch05G006400;Bch05G013730;Bch05G013760;Bch06G014210;Bch07G041090;Bch08G002010;Bch08G015470;Bch08G033700;Bch09G024080;Bch09G056300
GO:1900674	olefin biosynthetic process	21	251	0.00211579	0.00881496	Bch01G004110;Bch01G020940;Bch02G039520;Bch02G050200;Bch03G020930;Bch03G022880;Bch03G048170;Bch04G020540;Bch04G027090;Bch04G027100;Bch04G030890;Bch05G006400;Bch05G013730;Bch05G013760;Bch06G014210;Bch07G041090;Bch08G002010;Bch08G015470;Bch08G033700;Bch09G024080;Bch09G056300
GO:0010063	positive regulation of trichoblast fate specification	3	7	0.00225016	0.00926779	Bch03G025940;Bch04G036710;Bch08G022940
GO:0010321	regulation of vegetative phase change	3	7	0.00225016	0.00926779	Bch03G019200;Bch04G028470;Bch05G011990
GO:0031539	positive regulation of anthocyanin metabolic process	3	7	0.00225016	0.00926779	Bch02G004360;Bch06G006950;Bch10G030050
GO:0042660	positive regulation of cell fate specification	3	7	0.00225016	0.00926779	Bch03G025940;Bch04G036710;Bch08G022940
GO:1903890	positive regulation of plant epidermal cell differentiation	3	7	0.00225016	0.00926779	Bch03G025940;Bch04G036710;Bch08G022940
GO:0010120	camalexin biosynthetic process	5	23	0.00227438	0.0093038	Bch03G021600;Bch03G024240;Bch04G031630;Bch05G003630;Bch05G007810
GO:0010262	somatic embryogenesis	5	23	0.00227438	0.0093038	Bch01G043580;Bch03G005860;Bch04G000830;Bch05G018220;Bch06G000760
GO:0052317	camalexin metabolic process	5	23	0.00227438	0.0093038	Bch03G021600;Bch03G024240;Bch04G031630;Bch05G003630;Bch05G007810
GO:0051606	detection of stimulus	29	392	0.00231121	0.00943308	Bch01G015450;Bch01G017940;Bch01G017960;Bch02G000050;Bch02G029090;Bch02G032730;Bch02G048720;Bch03G021600;Bch03G055720;Bch03G062290;Bch04G004430;Bch04G031630;Bch04G033290;Bch05G007810;Bch06G015180;Bch07G024910;Bch07G047250;Bch08G004650;Bch08G023520;Bch08G031260;Bch08G033120;Bch09G015160;Bch09G024830;Bch09G047410;Bch09G054180;Bch09G056300;Bch09G064620;Bch09G071340;Bch10G020860
GO:0009793	embryo development ending in seed dormancy	70	1188	0.00256596	0.0104492	Bch01G016390;Bch01G037940;Bch01G042770;Bch01G043580;Bch01G051880;Bch02G014020;Bch02G016450;Bch02G021900;Bch02G049980;Bch03G005860;Bch03G015420;Bch03G022160;Bch03G023790;Bch03G025380;Bch03G027710;Bch03G030510;Bch03G038470;Bch03G041780;Bch03G042380;Bch03G049650;Bch03G053920;Bch03G062260;Bch04G000830;Bch04G021680;Bch04G029010;Bch04G030170;Bch04G036020;Bch05G002730;Bch05G009830;Bch05G010130;Bch05G011…
GO:0048439	flower morphogenesis	14	143	0.00274672	0.0111601	Bch01G001330;Bch01G009030;Bch03G000550;Bch03G045210;Bch03G067020;Bch03G067230;Bch05G011940;Bch06G023150;Bch06G034980;Bch07G035260;Bch08G032390;Bch10G003830;Bch10G021120;Bch10G037160
GO:0043543	protein acylation	27	362	0.00286547	0.0115817	Bch01G001230;Bch01G001330;Bch01G020630;Bch01G032160;Bch01G047380;Bch01G051880;Bch02G051130;Bch03G013540;Bch03G030510;Bch03G032320;Bch03G053920;Bch03G067020;Bch03G067240;Bch04G020180;Bch04G029450;Bch05G005820;Bch05G043460;Bch05G048840;Bch06G013650;Bch06G020150;Bch06G020240;Bch06G031730;Bch06G034980;Bch06G047560;Bch07G027290;Bch08G025540;Bch09G026920
GO:0009759	indole glucosinolate biosynthetic process	4	15	0.00286974	0.0115817	Bch02G049900;Bch06G015180;Bch08G033120;Bch09G064620
GO:0010076	maintenance of floral meristem identity	4	15	0.00286974	0.0115817	Bch03G000550;Bch04G019820;Bch09G062140;Bch10G037160
GO:0090351	seedling development	37	548	0.00311386	0.0125389	Bch01G016390;Bch01G018000;Bch02G014060;Bch02G019190;Bch02G025760;Bch02G041010;Bch02G053020;Bch03G017340;Bch03G022160;Bch03G025380;Bch03G027710;Bch03G050420;Bch03G057500;Bch03G062260;Bch04G005760;Bch04G029010;Bch04G030170;Bch04G036020;Bch05G009830;Bch05G011150;Bch05G015480;Bch05G016750;Bch05G028340;Bch06G009530;Bch06G012990;Bch06G014940;Bch07G031210;Bch08G024080;Bch08G035350;Bch09G010350;Bch09G022…
GO:0048825	cotyledon development	17	194	0.00335277	0.0134708	Bch01G037940;Bch02G016450;Bch02G021900;Bch03G015420;Bch03G030510;Bch03G042380;Bch03G053920;Bch03G062260;Bch04G000830;Bch04G029010;Bch05G011150;Bch05G031840;Bch07G027530;Bch08G014900;Bch09G026920;Bch09G058550;Bch10G012930
GO:0010057	trichoblast fate specification	3	8	0.00348857	0.0138316	Bch03G025940;Bch04G036710;Bch08G022940
GO:0010061	regulation of trichoblast fate specification	3	8	0.00348857	0.0138316	Bch03G025940;Bch04G036710;Bch08G022940
GO:0042659	regulation of cell fate specification	3	8	0.00348857	0.0138316	Bch03G025940;Bch04G036710;Bch08G022940
GO:0042754	negative regulation of circadian rhythm	3	8	0.00348857	0.0138316	Bch05G001130;Bch08G040630;Bch10G001770
GO:0090628	plant epidermal cell fate specification	3	8	0.00348857	0.0138316	Bch03G025940;Bch04G036710;Bch08G022940
GO:1903888	regulation of plant epidermal cell differentiation	3	8	0.00348857	0.0138316	Bch03G025940;Bch04G036710;Bch08G022940
GO:0003002	regionalization	36	537	0.00393379	0.0155626	Bch01G001330;Bch01G051620;Bch02G011610;Bch03G000550;Bch03G011550;Bch03G021050;Bch03G022160;Bch03G025380;Bch03G025760;Bch03G045210;Bch03G067020;Bch03G067080;Bch03G067230;Bch04G000830;Bch04G026540;Bch04G029010;Bch04G036020;Bch05G011150;Bch05G011940;Bch05G028340;Bch05G043120;Bch06G023150;Bch06G034980;Bch07G011930;Bch07G035260;Bch08G010870;Bch08G020290;Bch08G032390;Bch09G036800;Bch09G037950;Bch09G071…
GO:0006605	protein targeting	107	1989	0.00438863	0.017324	Bch01G011830;Bch01G015450;Bch01G017800;Bch01G017940;Bch01G020940;Bch01G027140;Bch01G028130;Bch01G046540;Bch02G000050;Bch02G002990;Bch02G005200;Bch02G013830;Bch02G016450;Bch02G020820;Bch02G021810;Bch02G029090;Bch02G032730;Bch02G037250;Bch02G042870;Bch02G049980;Bch03G003670;Bch03G006060;Bch03G015420;Bch03G017150;Bch03G020110;Bch03G020120;Bch03G021600;Bch03G022880;Bch03G023790;Bch03G024250;Bch03G044…
GO:0009961	response to 1-aminocyclopropane-1-carboxylic acid	4	17	0.0046809	0.0183573	Bch01G018500;Bch03G014220;Bch03G057790;Bch08G023390
GO:0010161	red light signaling pathway	4	17	0.0046809	0.0183573	Bch03G024250;Bch04G021840;Bch04G034700;Bch09G018990
GO:0031540	regulation of anthocyanin biosynthetic process	4	17	0.0046809	0.0183573	Bch01G041630;Bch03G040260;Bch05G036790;Bch07G021050
GO:0007389	pattern specification process	48	776	0.00474552	0.0185703	Bch01G001330;Bch01G008050;Bch01G009030;Bch01G051620;Bch02G011610;Bch02G049830;Bch03G000550;Bch03G003530;Bch03G006490;Bch03G011550;Bch03G021050;Bch03G022160;Bch03G025380;Bch03G025760;Bch03G045210;Bch03G060450;Bch03G062260;Bch03G067020;Bch03G067080;Bch03G067230;Bch04G000830;Bch04G026540;Bch04G029010;Bch04G036020;Bch05G011150;Bch05G011940;Bch05G028340;Bch05G028920;Bch05G043120;Bch06G003570;Bch06G023…
GO:0002218	activation of innate immune response	10	92	0.00509451	0.0194406	Bch01G042690;Bch02G039520;Bch03G039670;Bch04G004430;Bch05G038140;Bch06G001430;Bch07G024910;Bch09G024080;Bch09G054180;Bch10G020860
GO:0002253	activation of immune response	10	92	0.00509451	0.0194406	Bch01G042690;Bch02G039520;Bch03G039670;Bch04G004430;Bch05G038140;Bch06G001430;Bch07G024910;Bch09G024080;Bch09G054180;Bch10G020860
GO:0010159	specification of organ position	2	3	0.00509724	0.0194406	Bch03G025380;Bch04G036020
GO:0032210	regulation of telomere maintenance via telomerase	2	3	0.00509724	0.0194406	Bch06G046010;Bch08G034740
GO:0033169	histone H3-K9 demethylation	2	3	0.00509724	0.0194406	Bch05G044570;Bch06G020150
GO:0043619	regulation of transcription from RNA polymerase II promoter in response to oxidative stress	2	3	0.00509724	0.0194406	Bch05G027850;Bch09G023660
GO:0048457	floral whorl morphogenesis	2	3	0.00509724	0.0194406	Bch03G000550;Bch10G037160
GO:0052558	induction by organism of immune response of other organism involved in symbiotic interaction	2	3	0.00509724	0.0194406	Bch01G011830;Bch02G037250
GO:0052559	induction by symbiont of host immune response	2	3	0.00509724	0.0194406	Bch01G011830;Bch02G037250
GO:0080006	internode patterning	2	3	0.00509724	0.0194406	Bch03G000550;Bch10G037160
GO:0080185	effector dependent induction by symbiont of host immune response	2	3	0.00509724	0.0194406	Bch01G011830;Bch02G037250
GO:1904356	regulation of telomere maintenance via telomere lengthening	2	3	0.00509724	0.0194406	Bch06G046010;Bch08G034740
GO:1902580	single-organism cellular localization	107	2002	0.00531245	0.0202187	Bch01G011830;Bch01G015450;Bch01G017800;Bch01G017940;Bch01G020940;Bch01G027140;Bch01G028130;Bch01G046540;Bch02G000050;Bch02G002990;Bch02G005200;Bch02G013830;Bch02G016450;Bch02G020820;Bch02G021810;Bch02G029090;Bch02G032730;Bch02G037250;Bch02G042870;Bch02G049980;Bch03G003670;Bch03G006060;Bch03G015420;Bch03G017150;Bch03G020110;Bch03G020120;Bch03G021600;Bch03G022880;Bch03G023790;Bch03G024250;Bch03G044…
GO:0010583	response to cyclopentenone	22	290	0.00548532	0.0208327	Bch01G001760;Bch01G006180;Bch01G009480;Bch01G035990;Bch01G046840;Bch01G049920;Bch02G027260;Bch03G006160;Bch03G043830;Bch03G051940;Bch03G059340;Bch03G066560;Bch03G071140;Bch04G000830;Bch05G028920;Bch05G028940;Bch05G047180;Bch08G013620;Bch08G016020;Bch08G032690;Bch09G017430;Bch09G021640
GO:0009403	toxin biosynthetic process	5	28	0.00558868	0.0208737	Bch03G021600;Bch03G024240;Bch04G031630;Bch05G003630;Bch05G007810
GO:0009700	indole phytoalexin biosynthetic process	5	28	0.00558868	0.0208737	Bch03G021600;Bch03G024240;Bch04G031630;Bch05G003630;Bch05G007810
GO:0010112	regulation of systemic acquired resistance	5	28	0.00558868	0.0208737	Bch01G017940;Bch03G006100;Bch09G015160;Bch10G020860;Bch10G028700
GO:0046217	indole phytoalexin metabolic process	5	28	0.00558868	0.0208737	Bch03G021600;Bch03G024240;Bch04G031630;Bch05G003630;Bch05G007810
GO:0048496	maintenance of organ identity	5	28	0.00558868	0.0208737	Bch03G030510;Bch04G036880;Bch05G005820;Bch07G027290;Bch09G026920
GO:0048497	maintenance of floral organ identity	5	28	0.00558868	0.0208737	Bch03G030510;Bch04G036880;Bch05G005820;Bch07G027290;Bch09G026920
GO:0052314	phytoalexin metabolic process	5	28	0.00558868	0.0208737	Bch03G021600;Bch03G024240;Bch04G031630;Bch05G003630;Bch05G007810
GO:0052315	phytoalexin biosynthetic process	5	28	0.00558868	0.0208737	Bch03G021600;Bch03G024240;Bch04G031630;Bch05G003630;Bch05G007810
GO:0009612	response to mechanical stimulus	13	139	0.00563076	0.0209874	Bch02G006760;Bch02G029090;Bch02G050200;Bch03G022880;Bch03G048170;Bch04G020490;Bch05G006400;Bch05G033840;Bch06G050460;Bch07G047250;Bch09G042800;Bch10G010650;Bch10G035480
GO:0006357	regulation of transcription from RNA polymerase II promoter	6	41	0.00678584	0.0252405	Bch01G046540;Bch05G027850;Bch06G012990;Bch06G013650;Bch09G023660;Bch10G036380
GO:0006109	regulation of carbohydrate metabolic process	10	96	0.00686801	0.0254723	Bch01G009030;Bch02G050290;Bch03G003340;Bch03G047950;Bch07G024180;Bch07G034410;Bch09G007610;Bch09G024830;Bch09G052120;Bch09G071340
GO:0016311	dephosphorylation	37	576	0.0068764	0.0254723	Bch01G017940;Bch01G028130;Bch02G000050;Bch02G002990;Bch02G020820;Bch02G021810;Bch02G036540;Bch02G049980;Bch03G003670;Bch03G023790;Bch03G024250;Bch03G044130;Bch04G004430;Bch04G019820;Bch04G034700;Bch05G002730;Bch05G014970;Bch06G038050;Bch06G049850;Bch07G000390;Bch07G024910;Bch07G029570;Bch07G034230;Bch07G038550;Bch07G043980;Bch07G046190;Bch08G005200;Bch08G031260;Bch09G006490;Bch09G015160;Bch09G047…
GO:0032055	negative regulation of translation in response to stress	3	10	0.00702036	0.0258139	Bch01G003970;Bch03G064630;Bch08G019210
GO:0043555	regulation of translation in response to stress	3	10	0.00702036	0.0258139	Bch01G003970;Bch03G064630;Bch08G019210
GO:0080149	sucrose induced translational repression	3	10	0.00702036	0.0258139	Bch01G003970;Bch03G064630;Bch08G019210
GO:0010048	vernalization response	17	209	0.00703274	0.0258139	Bch01G034660;Bch01G041630;Bch02G050600;Bch02G052170;Bch02G052180;Bch03G007080;Bch03G040260;Bch04G003630;Bch04G020620;Bch05G036790;Bch06G030450;Bch06G033740;Bch06G033750;Bch07G010370;Bch07G033340;Bch07G038960;Bch09G055080
GO:0042542	response to hydrogen peroxide	26	369	0.00704014	0.0258139	Bch01G001330;Bch01G015450;Bch01G046370;Bch02G001870;Bch02G032730;Bch02G051130;Bch03G024120;Bch03G027530;Bch03G029730;Bch03G049480;Bch03G049490;Bch03G055720;Bch03G056050;Bch03G067020;Bch04G002900;Bch04G008560;Bch05G042260;Bch06G020240;Bch06G031730;Bch06G034980;Bch06G037070;Bch07G009900;Bch09G006780;Bch09G029540;Bch09G059870;Bch10G034510
GO:0008156	negative regulation of DNA replication	4	19	0.00713296	0.0260483	Bch06G046010;Bch08G010870;Bch08G034740;Bch09G036800
GO:0070988	demethylation	4	19	0.00713296	0.0260483	Bch01G012390;Bch05G044570;Bch06G020150;Bch09G039710
GO:0045595	regulation of cell differentiation	16	194	0.00770907	0.0280953	Bch03G025940;Bch03G030510;Bch03G044130;Bch03G062260;Bch04G029010;Bch04G036710;Bch04G036880;Bch05G005820;Bch05G011150;Bch06G023150;Bch07G027290;Bch08G020290;Bch08G022940;Bch09G026920;Bch10G021120;Bch10G027040
GO:0071214	cellular response to abiotic stimulus	28	410	0.00799395	0.0290748	Bch01G021270;Bch02G000720;Bch02G004360;Bch02G013430;Bch03G005990;Bch03G024250;Bch04G021840;Bch04G030550;Bch04G034700;Bch04G036970;Bch05G001170;Bch05G017460;Bch05G018220;Bch06G000760;Bch06G006950;Bch06G007880;Bch07G016570;Bch07G027750;Bch08G010870;Bch08G036740;Bch09G018990;Bch09G036800;Bch09G056300;Bch09G070030;Bch10G018120;Bch10G028820;Bch10G030050;Bch10G036590
GO:0045596	negative regulation of cell differentiation	5	31	0.00871478	0.0316327	Bch03G030510;Bch04G036880;Bch05G005820;Bch07G027290;Bch09G026920
GO:0009299	mRNA transcription	3	11	0.00935552	0.0335534	Bch06G035390;Bch07G002860;Bch09G012640
GO:0010455	positive regulation of cell fate commitment	3	11	0.00935552	0.0335534	Bch03G025940;Bch04G036710;Bch08G022940
GO:0010508	positive regulation of autophagy	3	11	0.00935552	0.0335534	Bch03G021600;Bch04G031630;Bch05G007810
GO:0035264	multicellular organism growth	3	11	0.00935552	0.0335534	Bch06G050460;Bch09G042800;Bch10G035480
GO:0080086	stamen filament development	3	11	0.00935552	0.0335534	Bch01G042380;Bch03G039780;Bch05G037750
GO:2000037	regulation of stomatal complex patterning	3	11	0.00935552	0.0335534	Bch08G010870;Bch09G036800;Bch10G034410
GO:0009118	regulation of nucleoside metabolic process	2	4	0.00991169	0.0351291	Bch07G024180;Bch09G052120
GO:0010201	response to continuous far red light stimulus by the high-irradiance response system	2	4	0.00991169	0.0351291	Bch03G020120;Bch04G029890
GO:0034720	histone H3-K4 demethylation	2	4	0.00991169	0.0351291	Bch01G012390;Bch09G039710
GO:0051196	regulation of coenzyme metabolic process	2	4	0.00991169	0.0351291	Bch07G024180;Bch09G052120
GO:0080127	fruit septum development	2	4	0.00991169	0.0351291	Bch01G020630;Bch06G047560
GO:1900542	regulation of purine nucleotide metabolic process	2	4	0.00991169	0.0351291	Bch07G024180;Bch09G052120
GO:0010492	maintenance of shoot apical meristem identity	5	33	0.0113663	0.0402055	Bch03G025340;Bch03G067230;Bch04G001800;Bch07G025700;Bch09G000160
GO:0042991	transcription factor import into nucleus	8	74	0.0120076	0.0423908	Bch02G016450;Bch03G015420;Bch03G058610;Bch07G027530;Bch08G022930;Bch09G058550;Bch10G012930;Bch10G019020
GO:0010453	regulation of cell fate commitment	3	12	0.0120905	0.0424344	Bch03G025940;Bch04G036710;Bch08G022940
GO:0048281	inflorescence morphogenesis	3	12	0.0120905	0.0424344	Bch03G047110;Bch07G004400;Bch09G011770
GO:0048587	regulation of short-day photoperiodism, flowering	3	12	0.0120905	0.0424344	Bch04G003630;Bch06G033750;Bch09G055080
GO:0071491	cellular response to red light	4	22	0.0121893	0.042698	Bch03G024250;Bch04G021840;Bch04G034700;Bch09G018990
GO:0019827	stem cell population maintenance	12	137	0.0125272	0.0437118	Bch02G004360;Bch03G000550;Bch03G025340;Bch03G067230;Bch04G001800;Bch04G019820;Bch07G025700;Bch07G031210;Bch09G000160;Bch09G062140;Bch10G030050;Bch10G037160
GO:0098727	maintenance of cell number	12	137	0.0125272	0.0437118	Bch02G004360;Bch03G000550;Bch03G025340;Bch03G067230;Bch04G001800;Bch04G019820;Bch07G025700;Bch07G031210;Bch09G000160;Bch09G062140;Bch10G030050;Bch10G037160
GO:0010074	maintenance of meristem identity	11	121	0.0126857	0.0440945	Bch02G004360;Bch03G000550;Bch03G025340;Bch03G067230;Bch04G001800;Bch04G019820;Bch07G025700;Bch09G000160;Bch09G062140;Bch10G030050;Bch10G037160
GO:0045089	positive regulation of innate immune response	11	121	0.0126857	0.0440945	Bch01G042690;Bch02G039520;Bch03G039670;Bch04G004430;Bch05G027960;Bch05G038140;Bch06G001430;Bch07G024910;Bch09G024080;Bch09G054180;Bch10G020860
GO:0009704	de-etiolation	4	23	0.0142766	0.0495289	Bch03G024250;Bch03G047830;Bch04G034700;Bch06G006950
