# Supplementary material for: The reference genome and full-length transcriptome of pakchoi provide insights into cuticle formation and heat adaption
Source: Hortic Res. 2022 May 26;9:uhac123. doi: 10.1093/hr/uhac123 (PMC9358696; doi:10.1093/hr/uhac123)
Supplement: Suppl_uhac123 [file suppl_uhac123.zip › TableS18.xlsx]

## Sheet: Sheet1
Table S18. Functional enrichment analysis of SF-RBP genes.
#GeneID	GO_annotation	KEGG_annotation	KOG_class_annotation	Pfam_annotation	Swissprot_annotation	nr_annotation
Bch01G000310	Molecular Function: nucleotide binding (GO:0000166);; Biological Process: alternative mRNA splicing, via spliceosome (GO:0000380);; Molecular Function: RNA binding (GO:0003723);; Molecular Function: protein kinase activity (GO:0004672);; Cellular Component: cell wall (GO:0005618);; Cellular Component: nucleolus (GO:0005730);; Cellular Component: peroxisome (GO:0005777);; Cellular Component: Golgi…	--	General function prediction only	RNA recognition motif. (a.k.a. RRM, RBD, or RNP domain)	Glycine-rich RNA-binding protein 10 GN=GRP10 OS=Brassica napus (Rape) PE=2 SV=1	PREDICTED: glycine-rich RNA-binding protein 10 isoform X1 [Brassica rapa]
Bch01G001400	Molecular Function: RNA binding (GO:0003723);; Molecular Function: ribonuclease III activity (GO:0004525);; Cellular Component: chloroplast (GO:0009507);; Biological Process: thylakoid membrane organization (GO:0010027);; Biological Process: production of ta-siRNAs involved in RNA interference (GO:0010267);; Biological Process: rRNA catabolic process (GO:0016075);; Biological Process: isopentenyl…	--	--	Ribonuclease-III-like	--	BnaA01g00420D [Brassica napus]
Bch01G001750	Cellular Component: nucleus (GO:0005634);;	K13168|0|brp:103862710|K13168 splicing factor, arginine/serine-rich 16 | (RefSeq) CLK4-associating serine/arginine rich protein	RNA processing and modification	Alternative splicing regulator	--	PREDICTED: CLK4-associating serine/arginine rich protein [Brassica rapa]
Bch01G002980	Molecular Function: tRNA-intron endonuclease activity (GO:0000213);; Cellular Component: tRNA-intron endonuclease complex (GO:0000214);; Biological Process: tRNA splicing, via endonucleolytic cleavage and ligation (GO:0006388);; Biological Process: response to oxidative stress (GO:0006979);; Biological Process: aging (GO:0007568);; Cellular Component: chloroplast (GO:0009507);; Biological Process…	--	Inorganic ion transport and metabolism	Rhodanese-like domain	Senescence-associated protein DIN1 GN=DIN1 OS=Raphanus sativus (Radish) PE=2 SV=1	BnaA01g01780D [Brassica napus]
Bch01G004500	Molecular Function: nucleotide binding (GO:0000166);; Molecular Function: translation initiation factor activity (GO:0003743);; Molecular Function: protein binding (GO:0005515);; Cellular Component: cytosol (GO:0005829);; Biological Process: regulation of translational initiation (GO:0006446);; Biological Process: protein glycosylation (GO:0006486);; Biological Process: response to salt stress (G…	K13126|0|brp:103842244|K13126 polyadenylate-binding protein | (RefSeq) polyadenylate-binding protein 2	--	RNA recognition motif. (a.k.a. RRM, RBD, or RNP domain)	Polyadenylate-binding protein 2 GN=PAB2 OS=Arabidopsis thaliana (Mouse-ear cress) PE=1 SV=1	PREDICTED: polyadenylate-binding protein 2 [Brassica rapa]
Bch01G005670	Biological Process: mitotic G2 phase (GO:0000085);; Molecular Function: nucleotide binding (GO:0000166);; Biological Process: endonucleolytic cleavage involved in rRNA processing (GO:0000478);; Molecular Function: RNA binding (GO:0003723);; Cellular Component: cell wall (GO:0005618);; Cellular Component: nucleoplasm (GO:0005654);; Cellular Component: cytosol (GO:0005829);; Biological Process: mRN…	K11090|0|brp:103850538|K11090 lupus La protein | (RefSeq) la protein 1	General function prediction only	RNA binding motif	La protein 1 GN=LA1 OS=Arabidopsis thaliana (Mouse-ear cress) PE=1 SV=1	BnaA01g34740D [Brassica napus]
Bch01G006030	Cellular Component: mitochondrion (GO:0005739);;	--	General function prediction only	PPR repeat family	Pentatricopeptide repeat-containing protein At4g32430, mitochondrial (Precursor) GN=F8B4.130 OS=Arabidopsis thaliana (Mouse-ear cress) PE=2 SV=1	BnaA01g04580D [Brassica napus]
Bch01G010010	Molecular Function: nucleotide binding (GO:0000166);; Molecular Function: nucleic acid binding (GO:0003676);; Cellular Component: nucleus (GO:0005634);; Cellular Component: cytosol (GO:0005829);; Biological Process: systemic acquired resistance (GO:0009627);; Biological Process: response to endoplasmic reticulum stress (GO:0034976);;	--	--	RNA recognition motif. (a.k.a. RRM, RBD, or RNP domain)	--	PREDICTED: uncharacterized protein LOC103855649 [Brassica rapa]
Bch01G010350	Biological Process: mRNA splicing, via spliceosome (GO:0000398);; Biological Process: nuclear-transcribed mRNA catabolic process (GO:0000956);; Molecular Function: RNA binding (GO:0003723);; Cellular Component: extracellular region (GO:0005576);; Cellular Component: nucleus (GO:0005634);; Cellular Component: vacuole (GO:0005773);; Biological Process: glycine catabolic process (GO:0006546);; Cellu…	--	Cell cycle control, cell division, chromosome partitioning	RNA recognition motif 2	Protein MEI2-like 3 GN=ML3 OS=Arabidopsis thaliana (Mouse-ear cress) PE=2 SV=2	BnaA01g08930D [Brassica napus]
Bch01G010770	Molecular Function: nucleic acid binding (GO:0003676);; Molecular Function: RNA helicase activity (GO:0003724);; Molecular Function: ATP binding (GO:0005524);; Cellular Component: nucleus (GO:0005634);; Cellular Component: cytosol (GO:0005829);; Molecular Function: ATP-dependent helicase activity (GO:0008026);; Cellular Component: plasmodesma (GO:0009506);;	K13117|0|brp:103856434|K13117 ATP-dependent RNA helicase DDX35 [EC:3.6.4.13] | (RefSeq) probable pre-mRNA-splicing factor ATP-dependent RNA helicase DEAH9	RNA processing and modification	Oligonucleotide/oligosaccharide-binding (OB)-fold	Probable pre-mRNA-splicing factor ATP-dependent RNA helicase GN=At3g26560 OS=Arabidopsis thaliana (Mouse-ear cress) PE=1 SV=2	PREDICTED: probable ATP-dependent RNA helicase DHX35 [Brassica rapa]
Bch01G011080	Cellular Component: chloroplast (GO:0009507);; Biological Process: phloem or xylem histogenesis (GO:0010087);; Biological Process: leaf vascular tissue pattern formation (GO:0010305);; Biological Process: cotyledon vascular tissue pattern formation (GO:0010588);; Biological Process: leaf development (GO:0048366);;	--	General function prediction only	PPR repeat family	Pentatricopeptide repeat-containing protein DOT4, chloroplastic {ECO:0000305} (Precursor) GN=At4g18750 OS=Arabidopsis thaliana (Mouse-ear cress) PE=2 SV=1	BnaA01g09560D [Brassica napus]
Bch01G011720	Biological Process: regulation of cyclin-dependent protein serine/threonine kinase activity (GO:0000079);; Molecular Function: nucleotide binding (GO:0000166);; Biological Process: RNA splicing, via endonucleolytic cleavage and ligation (GO:0000394);; Molecular Function: RNA binding (GO:0003723);; Molecular Function: cyclin-dependent protein serine/threonine kinase activity (GO:0004693);; Cellula…	K14787|0|brp:103857520|K14787 multiple RNA-binding domain-containing protein 1 | (RefSeq) multiple RNA-binding domain-containing protein 1	General function prediction only	RNA recognition motif. (a.k.a. RRM, RBD, or RNP domain)	Cyclin-T1-4 GN=CYCT1-4 OS=Arabidopsis thaliana (Mouse-ear cress) PE=1 SV=1	BnaA01g10100D [Brassica napus]
Bch01G011990	Biological Process: microtubule cytoskeleton organization (GO:0000226);; Biological Process: mRNA splicing, via spliceosome (GO:0000398);; Biological Process: cytokinesis by cell plate formation (GO:0000911);; Biological Process: response to hypoxia (GO:0001666);; Cellular Component: spliceosomal complex (GO:0005681);; Cellular Component: cytosol (GO:0005829);; Biological Process: starch metaboli…	K12856|0|brp:103857797|K12856 pre-mRNA-processing factor 8 | (RefSeq) pre-mRNA-processing-splicing factor 8A-like	RNA processing and modification	PROCN (NUC071) domain	--	PREDICTED: pre-mRNA-processing-splicing factor 8-like [Brassica rapa]
Bch01G013590	Biological Process: tRNA 5'-leader removal (GO:0001682);; Molecular Function: ribonuclease P activity (GO:0004526);; Cellular Component: nucleus (GO:0005634);; Cellular Component: mitochondrion (GO:0005739);; Biological Process: mRNA processing (GO:0006397);; Biological Process: drug transmembrane transport (GO:0006855);; Molecular Function: drug transmembrane transporter activity (GO:0015238);; …	K18213|0|brp:103859603|K18213 proteinaceous RNase P [EC:3.1.26.5] | (RefSeq) proteinaceous RNase P 3	General function prediction only	MatE	Proteinaceous RNase P 3 GN=PRORP3 OS=Arabidopsis thaliana (Mouse-ear cress) PE=1 SV=1	putative protein [Arabidopsis thaliana]
Bch01G014040	Biological Process: endonucleolytic cleavage involved in rRNA processing (GO:0000478);; Biological Process: RNA methylation (GO:0001510);; Molecular Function: RNA binding (GO:0003723);; Cellular Component: nucleolus (GO:0005730);; Cellular Component: cytosol (GO:0005829);; Cellular Component: ribosome (GO:0005840);; Biological Process: purine nucleotide biosynthetic process (GO:0006164);;	K12845|1.34441e-87|brp:103858643|K12845 U4/U6 small nuclear ribonucleoprotein SNU13 | (RefSeq) NHP2-like protein 1	--	Ribosomal protein L7Ae/L30e/S12e/Gadd45 family	H/ACA ribonucleoprotein complex subunit 2-like protein GN=At5g08180 OS=Arabidopsis thaliana (Mouse-ear cress) PE=1 SV=1	PREDICTED: NHP2-like protein 1 [Brassica rapa]
Bch01G016500	Biological Process: maltose metabolic process (GO:0000023);; Molecular Function: ferrochelatase activity (GO:0004325);; Molecular Function: protein serine/threonine kinase activity (GO:0004674);; Molecular Function: protein binding (GO:0005515);; Molecular Function: ATP binding (GO:0005524);; Cellular Component: nucleus (GO:0005634);; Biological Process: pentose-phosphate shunt (GO:0006098);; Bio…	K08287|0|brp:103862510|K08287 dual-specificity kinase [EC:2.7.12.1] | (RefSeq) serine/threonine-protein kinase AFC2	Signal transduction mechanisms	Protein kinase domain	Serine/threonine-protein kinase AFC2 GN=AFC2 OS=Arabidopsis thaliana (Mouse-ear cress) PE=1 SV=1	BnaA01g14100D [Brassica napus]
Bch01G017070	Molecular Function: ATP binding (GO:0005524);; Biological Process: RNA splicing (GO:0008380);; Biological Process: RNA modification (GO:0009451);; Molecular Function: phosphotransferase activity, phosphate group as acceptor (GO:0016776);; Molecular Function: nucleoside monophosphate kinase activity (GO:0019201);; Biological Process: nucleotide phosphorylation (GO:0046939);;	--	General function prediction only	PPR repeat family	Pentatricopeptide repeat-containing protein At4g25270, chloroplastic (Precursor) GN=PCMP-E53 OS=Arabidopsis thaliana (Mouse-ear cress) PE=3 SV=1	PREDICTED: pentatricopeptide repeat-containing protein At4g25270, chloroplastic [Brassica rapa]
Bch01G018520	Molecular Function: nucleotide binding (GO:0000166);; Molecular Function: RNA binding (GO:0003723);; Cellular Component: cytoplasm (GO:0005737);; Biological Process: D-xylose metabolic process (GO:0042732);;	K14411|0|brp:103866428|K14411 RNA-binding protein Musashi | (RefSeq) heterogeneous nuclear ribonucleoprotein 1	RNA processing and modification	RNA recognition motif. (a.k.a. RRM, RBD, or RNP domain)	Heterogeneous nuclear ribonucleoprotein 1 GN=RNP1 OS=Arabidopsis thaliana (Mouse-ear cress) PE=1 SV=1	PREDICTED: LOW QUALITY PROTEIN: heterogeneous nuclear ribonucleoprotein 1 [Brassica rapa]
Bch01G018790	Molecular Function: nucleotide binding (GO:0000166);; Biological Process: mRNA splicing, via spliceosome (GO:0000398);; Molecular Function: RNA binding (GO:0003723);; Cellular Component: cytosol (GO:0005829);;	--	General function prediction only	RNA recognition motif. (a.k.a. RRM, RBD, or RNP domain)	Polyadenylate-binding protein RBP45C GN=RBP45C OS=Arabidopsis thaliana (Mouse-ear cress) PE=2 SV=1	PREDICTED: polyadenylate-binding protein RBP45C-like [Brassica rapa]
Bch01G019430	Molecular Function: 3'-5'-exoribonuclease activity (GO:0000175);; Molecular Function: RNA binding (GO:0003723);; Cellular Component: nucleus (GO:0005634);; Cellular Component: cytoplasm (GO:0005737);; Biological Process: RNA processing (GO:0006396);; Biological Process: seed germination (GO:0009845);; Biological Process: regulation of flower development (GO:0009909);; Biological Process: histone …	K12587|0|brp:103867212|K12587 exosome complex component MTR3 | (RefSeq) exosome complex component RRP41-like	--	3' exoribonuclease family, domain 1	Exosome complex exonuclease RRP46 homolog GN=RRP46 OS=Oryza sativa subsp. japonica (Rice) PE=1 SV=2	PREDICTED: exosome complex component MTR3 [Brassica rapa]
Bch01G022040	Molecular Function: nucleotide binding (GO:0000166);; Cellular Component: chromatin (GO:0000785);; Molecular Function: RNA binding (GO:0003723);; Cellular Component: nucleus (GO:0005634);; Cellular Component: cytoplasm (GO:0005737);; Biological Process: sister chromatid cohesion (GO:0007062);; Biological Process: embryo sac development (GO:0009553);; Biological Process: embryo development ending …	--	RNA processing and modification	RNA recognition motif. (a.k.a. RRM, RBD, or RNP domain)	Flowering time control protein FCA OS=Arabidopsis thaliana (Mouse-ear cress) PE=1 SV=2	BnaA01g17510D [Brassica napus]
Bch01G022510	Biological Process: mitotic G2 phase (GO:0000085);; Molecular Function: nucleic acid binding (GO:0003676);; Molecular Function: ATP binding (GO:0005524);; Cellular Component: nucleus (GO:0005634);; Biological Process: mRNA export from nucleus (GO:0006406);; Biological Process: protein import into nucleus (GO:0006606);; Biological Process: protein targeting to mitochondrion (GO:0006626);; Molecula…	K14807|0|brp:103870274|K14807 ATP-dependent RNA helicase DDX51/DBP6 [EC:3.6.4.13] | (RefSeq) DEAD-box ATP-dependent RNA helicase 1	RNA processing and modification	DEAD/DEAH box helicase	DEAD-box ATP-dependent RNA helicase 1 GN=RH1 OS=Arabidopsis thaliana (Mouse-ear cress) PE=2 SV=3	BnaA01g18280D [Brassica napus]
Bch01G024100	Cellular Component: mitochondrion (GO:0005739);; Biological Process: response to salt stress (GO:0009651);; Biological Process: chloroplast organization (GO:0009658);; Biological Process: response to abscisic acid (GO:0009737);;	K15032|0|brp:103871923|K15032 mTERF domain-containing protein, mitochondrial | (RefSeq) transcription termination factor MTERF5, chloroplastic	--	mTERF	--	PREDICTED: uncharacterized protein LOC103871923 [Brassica rapa]
Bch01G027560	Biological Process: mRNA splicing, via spliceosome (GO:0000398);; Cellular Component: chloroplast (GO:0009507);; Biological Process: production of siRNA involved in RNA interference (GO:0030422);; Biological Process: chloroplast RNA processing (GO:0031425);; Biological Process: polycistronic mRNA processing (GO:0031426);; Biological Process: production of miRNAs involved in gene silencing by miRN…	--	General function prediction only	PPR repeat	Pentatricopeptide repeat-containing protein At3g46790, chloroplastic (Precursor) GN=T6H20.180 OS=Arabidopsis thaliana (Mouse-ear cress) PE=2 SV=1	PREDICTED: pentatricopeptide repeat-containing protein At3g46790, chloroplastic [Brassica rapa]
Bch01G032170	Biological Process: mitotic G2 phase (GO:0000085);; Biological Process: mRNA splicing, via spliceosome (GO:0000398);; Biological Process: double-strand break repair via homologous recombination (GO:0000724);; Biological Process: karyogamy (GO:0000741);; Molecular Function: nucleic acid binding (GO:0003676);; Molecular Function: ATP binding (GO:0005524);; Cellular Component: nucleus (GO:0005634);;…	K12598|0|brp:103829199|K12598 ATP-dependent RNA helicase DOB1 [EC:3.6.4.13] | (RefSeq) DExH-box ATP-dependent RNA helicase DExH9	RNA processing and modification	rRNA-processing arch domain	DEAD-box ATP-dependent RNA helicase ISE2, chloroplastic (Precursor) GN=F20P5.20 OS=Arabidopsis thaliana (Mouse-ear cress) PE=1 SV=2	PREDICTED: superkiller viralicidic activity 2-like 2 isoform X1 [Brassica rapa]
Bch01G032340	Molecular Function: nucleic acid binding (GO:0003676);; Molecular Function: ATP binding (GO:0005524);; Molecular Function: ATP-dependent helicase activity (GO:0008026);; Biological Process: pyrimidine ribonucleotide biosynthetic process (GO:0009220);; Cellular Component: chloroplast (GO:0009507);;	--	RNA processing and modification	DEAD/DEAH box helicase	DEAD-box ATP-dependent RNA helicase 22 GN=RH22 OS=Arabidopsis thaliana (Mouse-ear cress) PE=2 SV=1	PREDICTED: DEAD-box ATP-dependent RNA helicase 22 [Brassica rapa]
Bch01G032550	Molecular Function: nucleotide binding (GO:0000166);; Molecular Function: nucleic acid binding (GO:0003676);; Cellular Component: plasma membrane (GO:0005886);; Biological Process: mRNA processing (GO:0006397);;	K12822|0|brp:103829743|K12822 RNA-binding protein 25 | (RefSeq) RNA-binding protein 25	RNA processing and modification	PWI domain	--	PREDICTED: RNA-binding protein 25 isoform X1 [Brassica rapa]
Bch01G032890	Molecular Function: nucleic acid binding (GO:0003676);; Cellular Component: nucleus (GO:0005634);; Biological Process: response to cold (GO:0009409);; Biological Process: response to water deprivation (GO:0009414);; Biological Process: response to salt stress (GO:0009651);; Molecular Function: metal ion binding (GO:0046872);;	K12885|9.81017e-84|brp:103829974|K12885 heterogeneous nuclear ribonucleoprotein G | (RefSeq) glycine-rich RNA-binding protein RZ1B	General function prediction only	--	Glycine-rich RNA-binding protein RZ1B {ECO:0000305} OS=Arabidopsis thaliana (Mouse-ear cress) PE=2 SV=1	PREDICTED: LOW QUALITY PROTEIN: DNA-binding protein HEXBP [Brassica rapa]
Bch01G033060	Molecular Function: nucleotide binding (GO:0000166);; Molecular Function: RNA binding (GO:0003723);; Cellular Component: nucleus (GO:0005634);; Biological Process: mRNA processing (GO:0006397);;	K12837|0|brp:103830142|K12837 splicing factor U2AF 65 kDa subunit | (RefSeq) splicing factor U2af large subunit B	RNA processing and modification	RNA recognition motif. (a.k.a. RRM, RBD, or RNP domain)	Splicing factor U2af large subunit B GN=U2AF65B OS=Arabidopsis thaliana (Mouse-ear cress) PE=2 SV=2	PREDICTED: splicing factor U2af large subunit B isoform X2 [Brassica rapa]
Bch01G033350	Molecular Function: DNA binding (GO:0003677);; Molecular Function: helicase activity (GO:0004386);; Molecular Function: ATP binding (GO:0005524);; Cellular Component: nucleus (GO:0005634);; Molecular Function: zinc ion binding (GO:0008270);; Biological Process: embryo sac development (GO:0009553);;	--	--	SNF2 family N-terminal domain	Putative SWI/SNF-related matrix-associated actin-dependent regulator of chromatin subfamily A member 3-like 2 GN=At5g22750 OS=Arabidopsis thaliana (Mouse-ear cress) PE=2 SV=1	PREDICTED: uncharacterized protein LOC103830370 [Brassica rapa]
Bch01G035560	--	K12819|0|brp:103833762|K12819 pre-mRNA-processing factor SLU7 | (RefSeq) pre-mRNA-splicing factor SLU7-like	RNA processing and modification	Pre-mRNA splicing Prp18-interacting factor	Pre-mRNA-splicing factor SLU7 OS=Oryza sativa subsp. japonica (Rice) PE=2 SV=1	PREDICTED: pre-mRNA-splicing factor SLU7-like [Brassica rapa]
Bch01G036750	Biological Process: Group II intron splicing (GO:0000373);; Molecular Function: nucleic acid binding (GO:0003676);; Molecular Function: ATP binding (GO:0005524);; Cellular Component: cell wall (GO:0005618);; Cellular Component: nucleolus (GO:0005730);; Cellular Component: mitochondrion (GO:0005739);; Molecular Function: ATP-dependent helicase activity (GO:0008026);; Biological Process: response t…	--	RNA processing and modification	DEAD/DEAH box helicase	DEAD-box ATP-dependent RNA helicase 53 GN=RH53 OS=Arabidopsis thaliana (Mouse-ear cress) PE=2 SV=1	PREDICTED: DEAD-box ATP-dependent RNA helicase 53-like [Brassica rapa]
Bch01G037560	Molecular Function: nucleotide binding (GO:0000166);; Molecular Function: RNA binding (GO:0003723);; Cellular Component: nucleus (GO:0005634);;	--	General function prediction only	RNA recognition motif. (a.k.a. RRM, RBD, or RNP domain)	--	PREDICTED: cell wall integrity protein scw1 [Brassica rapa]
Bch01G037920	Cellular Component: nucleus (GO:0005634);; Biological Process: multicellular organism development (GO:0007275);;	K12606|0|brp:103835726|K12606 CCR4-NOT transcription complex subunit 9 | (RefSeq) cell differentiation protein RCD1 homolog	General function prediction only	Cell differentiation family, Rcd1-like	--	BnaC01g32440D [Brassica napus]
Bch01G039300	Molecular Function: nucleotide binding (GO:0000166);; Cellular Component: nucleus (GO:0005634);; Cellular Component: cytosol (GO:0005829);; Molecular Function: poly(A) binding (GO:0008143);; Biological Process: obsolete transcription factor import into nucleus (GO:0042991);;	--	General function prediction only	RNA recognition motif. (a.k.a. RRM, RBD, or RNP domain)	Polyadenylate-binding protein RBP47B GN=RBP47B OS=Arabidopsis thaliana (Mouse-ear cress) PE=2 SV=1	PREDICTED: polyadenylate-binding protein RBP47B-like isoform X2 [Brassica rapa]
Bch01G039580	Cellular Component: nucleus (GO:0005634);; Cellular Component: cytosol (GO:0005829);; Cellular Component: chloroplast (GO:0009507);;	K12870|1.02927e-116|brp:103869523|K12870 pre-mRNA-splicing factor ISY1 | (RefSeq) pre-mRNA-splicing factor ISY1 homolog	RNA processing and modification	Isy1-like splicing family	--	PREDICTED: pre-mRNA-splicing factor ISY1 homolog [Brassica rapa]
Bch01G040250	Cellular Component: mitochondrion (GO:0005739);; Cellular Component: integral component of peroxisomal membrane (GO:0005779);; Biological Process: peroxisome organization (GO:0007031);;	K13336|0|brp:103838793|K13336 peroxin-3 | (RefSeq) peroxisome biogenesis protein 3-1	--	Peroxin-3	Peroxisome biogenesis protein 3-1 GN=PEX3-1 OS=Arabidopsis thaliana (Mouse-ear cress) PE=2 SV=2	PREDICTED: peroxisome biogenesis protein 3-1 isoform X1 [Brassica rapa]
Bch01G041530	Cellular Component: mitochondrion (GO:0005739);;	--	General function prediction only	PPR repeat family	Putative pentatricopeptide repeat-containing protein At3g16710, mitochondrial (Precursor) GN=At3g16710 OS=Arabidopsis thaliana (Mouse-ear cress) PE=3 SV=1	PREDICTED: putative pentatricopeptide repeat-containing protein At3g16710, mitochondrial isoform X1 [Brassica rapa]
Bch01G043440	Cellular Component: P-body (GO:0000932);; Molecular Function: protein binding (GO:0005515);; Cellular Component: nucleus (GO:0005634);; Cellular Component: small nucleolar ribonucleoprotein complex (GO:0005732);; Biological Process: vegetative to reproductive phase transition of meristem (GO:0010228);; Biological Process: RNA metabolic process (GO:0016070);;	K12620|8.13563e-88|brp:103870068|K12620 U6 snRNA-associated Sm-like protein LSm1 | (RefSeq) sm-like protein LSM1B	RNA processing and modification	LSM domain	Sm-like protein LSM1B {ECO:0000305} OS=Arabidopsis thaliana (Mouse-ear cress) PE=1 SV=1	PREDICTED: U6 snRNA-associated Sm-like protein LSm1 [Brassica rapa]
Bch01G044220	Biological Process: RNA methylation (GO:0001510);; Molecular Function: RNA binding (GO:0003723);; Cellular Component: nucleolus (GO:0005730);; Cellular Component: cytosol (GO:0005829);; Cellular Component: plasma membrane (GO:0005886);; Biological Process: rRNA processing (GO:0006364);; Biological Process: mRNA processing (GO:0006397);; Biological Process: protein import into nucleus (GO:0006606)…	K14792|0|brp:103845866|K14792 rRNA biogenesis protein RRP5 | (RefSeq) rRNA biogenesis protein RRP5	RNA processing and modification	S1 RNA binding domain	30S ribosomal protein S1, chloroplastic (Precursor) GN=RPS1 OS=Spinacia oleracea (Spinach) PE=1 SV=1	PREDICTED: protein RRP5 homolog [Brassica rapa]
Bch01G044720	Molecular Function: nucleotide binding (GO:0000166);; Biological Process: mRNA splicing, via spliceosome (GO:0000398);; Molecular Function: RNA binding (GO:0003723);; Cellular Component: nucleus (GO:0005634);; Biological Process: protein glycosylation (GO:0006486);;	--	RNA processing and modification	RNA recognition motif. (a.k.a. RRM, RBD, or RNP domain)	Polyadenylate-binding protein 2 {ECO:0000303|PubMed:18479511} OS=Arabidopsis thaliana (Mouse-ear cress) PE=1 SV=1	BnaA01g30430D [Brassica napus]
Bch01G045320	Molecular Function: nucleotide binding (GO:0000166);; Molecular Function: RNA binding (GO:0003723);; Cellular Component: nucleus (GO:0005634);;	K12741|0|brp:103849754|K12741 heterogeneous nuclear ribonucleoprotein A1/A3 | (RefSeq) heterogeneous nuclear ribonucleoprotein 1	General function prediction only	RNA recognition motif. (a.k.a. RRM, RBD, or RNP domain)	Heterogeneous nuclear ribonucleoprotein 1 GN=RNP1 OS=Arabidopsis thaliana (Mouse-ear cress) PE=1 SV=1	BnaA01g29910D [Brassica napus]
Bch01G045490	Molecular Function: nucleotide binding (GO:0000166);; Biological Process: mRNA splicing, via spliceosome (GO:0000398);; Molecular Function: RNA binding (GO:0003723);; Cellular Component: cytosol (GO:0005829);; Cellular Component: nuclear speck (GO:0016607);; Biological Process: production of siRNA involved in RNA interference (GO:0030422);; Biological Process: production of miRNAs involved in gen…	K12900|1.96408e-179|brp:103849767|K12900 FUS-interacting serine-arginine-rich protein 1 | (RefSeq) serine/arginine-rich SC35-like splicing factor SCL30A	General function prediction only	RNA recognition motif. (a.k.a. RRM, RBD, or RNP domain)	Serine/arginine-rich SC35-like splicing factor SCL30A GN=SCL30A OS=Arabidopsis thaliana (Mouse-ear cress) PE=1 SV=1	PREDICTED: serine/arginine-rich SC35-like splicing factor SCL30A [Brassica rapa]
Bch01G046240	Molecular Function: nucleic acid binding (GO:0003676);; Cellular Component: nucleus (GO:0005634);; Cellular Component: cytosol (GO:0005829);; Cellular Component: plasmodesma (GO:0009506);; Cellular Component: chloroplast (GO:0009507);; Biological Process: pollen development (GO:0009555);; Biological Process: pollen germination (GO:0009846);; Biological Process: plant ovule development (GO:0048481…	K12830|0|brp:103847020|K12830 splicing factor 3B subunit 3 | (RefSeq) splicing factor 3B subunit 3-like	Replication, recombination and repair	CPSF A subunit region	DNA damage-binding protein 1 GN=DDB1 OS=Solanum lycopersicum (Tomato) PE=1 SV=1	PREDICTED: splicing factor 3B subunit 3-like [Brassica rapa]
Bch01G047300	Molecular Function: nucleic acid binding (GO:0003676);; Molecular Function: ATP binding (GO:0005524);; Cellular Component: nucleus (GO:0005634);; Molecular Function: ATP-dependent helicase activity (GO:0008026);; Biological Process: pyrimidine ribonucleotide biosynthetic process (GO:0009220);;	K14779|0|brp:103847980|K14779 ATP-dependent RNA helicase DDX52/ROK1 [EC:3.6.4.13] | (RefSeq) DEAD-box ATP-dependent RNA helicase 57	RNA processing and modification	DEAD/DEAH box helicase	DEAD-box ATP-dependent RNA helicase 57 GN=RH57 OS=Arabidopsis thaliana (Mouse-ear cress) PE=2 SV=1	PREDICTED: DEAD-box ATP-dependent RNA helicase 57 [Brassica rapa]
Bch01G047510	Cellular Component: nucleus (GO:0005634);; Molecular Function: hydrolase activity (GO:0016787);; Molecular Function: organic cyclic compound binding (GO:0097159);; Molecular Function: heterocyclic compound binding (GO:1901363);;	K10706|0|eus:EUTSA_v10029284mg|K10706 senataxin [EC:3.6.4.-] | (RefSeq) hypothetical protein	RNA processing and modification	AAA domain	Probable helicase MAGATAMA 3 GN=MAA3 OS=Arabidopsis thaliana (Mouse-ear cress) PE=2 SV=1	hypothetical protein EUTSA_v10029284mg [Eutrema salsugineum]
Bch01G051100	Cellular Component: nucleus (GO:0005634);; Biological Process: RNA splicing (GO:0008380);; Biological Process: D-xylose metabolic process (GO:0042732);;	K12864|0|brp:103843515|K12864 beta-catenin-like protein 1 | (RefSeq) beta-catenin-like protein 1	Function unknown	Catenin-beta-like, Arm-motif containing nuclear	--	PREDICTED: beta-catenin-like protein 1 [Brassica rapa]
Bch01G052030	Molecular Function: nucleic acid binding (GO:0003676);; Molecular Function: ATP-dependent RNA helicase activity (GO:0004004);; Molecular Function: ATP binding (GO:0005524);; Cellular Component: nucleus (GO:0005634);; Biological Process: obsolete ATP catabolic process (GO:0006200);; Biological Process: plant-type cell wall organization (GO:0009664);; Biological Process: cell wall modification (GO:…	K12823|0|brp:103849856|K12823 ATP-dependent RNA helicase DDX5/DBP2 [EC:3.6.4.13] | (RefSeq) DEAD-box ATP-dependent RNA helicase 14-like	RNA processing and modification	DEAD/DEAH box helicase	DEAD-box ATP-dependent RNA helicase 14 GN=F4P13.9 OS=Arabidopsis thaliana (Mouse-ear cress) PE=1 SV=2	PREDICTED: DEAD-box ATP-dependent RNA helicase 14-like [Brassica rapa]
Bch02G000120	Biological Process: mRNA splicing, via spliceosome (GO:0000398);; Biological Process: nuclear-transcribed mRNA catabolic process (GO:0000956);; Molecular Function: RNA binding (GO:0003723);; Molecular Function: protein serine/threonine kinase activity (GO:0004674);; Molecular Function: calmodulin binding (GO:0005516);; Molecular Function: ATP binding (GO:0005524);; Cellular Component: vacuole (GO…	--	Signal transduction mechanisms	Protein kinase domain	CBL-interacting serine/threonine-protein kinase 14 GN=At5g01820 OS=Arabidopsis thaliana (Mouse-ear cress) PE=1 SV=1	CBL-interacting protein kinase 14 [Brassica napus]
Bch02G001520	Molecular Function: single-stranded RNA binding (GO:0003727);; Cellular Component: nucleus (GO:0005634);; Biological Process: RNA splicing (GO:0008380);; Biological Process: regulation by virus of viral protein levels in host cell (GO:0046719);;	K14944|0|brp:103850545|K14944 RNA-binding protein Nova | (RefSeq) protein BTR1-like	--	KH domain	KH domain-containing protein At4g18375 GN=At4g18375 OS=Arabidopsis thaliana (Mouse-ear cress) PE=2 SV=1	PREDICTED: RNA-binding protein Nova-2-like isoform X2 [Brassica rapa]
Bch02G001580	Molecular Function: nucleotide binding (GO:0000166);; Biological Process: RNA methylation (GO:0001510);; Molecular Function: RNA binding (GO:0003723);; Cellular Component: nucleolus (GO:0005730);; Biological Process: chromatin assembly or disassembly (GO:0006333);; Biological Process: protein import into nucleus (GO:0006606);; Cellular Component: chloroplast (GO:0009507);; Biological Process: pro…	K14838|5.61394e-159|brp:103850554|K14838 nucleolar protein 15 | (RefSeq) uncharacterized RNA-binding protein C1827.05c-like	General function prediction only	RNA recognition motif. (a.k.a. RRM, RBD, or RNP domain)	Splicing factor U2af large subunit A GN=U2AF65A OS=Nicotiana plumbaginifolia (Leadwort-leaved tobacco) PE=2 SV=1	PREDICTED: uncharacterized RNA-binding protein C1827.05c-like [Brassica rapa]
Bch02G002560	Molecular Function: RNA binding (GO:0003723);; Cellular Component: cell wall (GO:0005618);; Cellular Component: nuclear envelope (GO:0005635);; Cellular Component: endoplasmic reticulum (GO:0005783);; Cellular Component: cytosol (GO:0005829);; Cellular Component: plasma membrane (GO:0005886);; Biological Process: pentose-phosphate shunt (GO:0006098);; Cellular Component: plasmodesma (GO:0009506);…	K15979|0|brp:103850652|K15979 staphylococcal nuclease domain-containing protein 1 | (RefSeq) staphylococcal nuclease domain-containing protein 1-like	Transcription	Staphylococcal nuclease homologue	--	PREDICTED: staphylococcal nuclease domain-containing protein 1-like [Brassica rapa]
Bch02G003570	Molecular Function: nucleotide binding (GO:0000166);; Molecular Function: RNA binding (GO:0003723);; Cellular Component: nucleus (GO:0005634);; Biological Process: mRNA processing (GO:0006397);;	K13091|0|brp:103850353|K13091 RNA-binding protein 39 | (RefSeq) RNA-binding protein 39-like	Transcription	RNA recognition motif. (a.k.a. RRM, RBD, or RNP domain)	Splicing factor U2af large subunit B GN=U2AF65B OS=Nicotiana plumbaginifolia (Leadwort-leaved tobacco) PE=2 SV=1	PREDICTED: RNA-binding protein 39-like [Brassica rapa]
Bch02G004310	Molecular Function: double-stranded DNA binding (GO:0003690);; Molecular Function: single-stranded DNA binding (GO:0003697);; Molecular Function: double-stranded RNA binding (GO:0003725);; Molecular Function: ATP-dependent RNA helicase activity (GO:0004004);; Molecular Function: ATP binding (GO:0005524);; Cellular Component: cell wall (GO:0005618);; Cellular Component: nucleolus (GO:0005730);; Ce…	K12812|0|brp:103850757|K12812 ATP-dependent RNA helicase UAP56/SUB2 [EC:3.6.4.13] | (RefSeq) DEAD-box ATP-dependent RNA helicase 56-like	RNA processing and modification	DEAD/DEAH box helicase	DEAD-box ATP-dependent RNA helicase 56 GN=F2I11.90 OS=Arabidopsis thaliana (Mouse-ear cress) PE=1 SV=2	PREDICTED: DEAD-box ATP-dependent RNA helicase 56-like [Brassica rapa]
Bch02G004320	Molecular Function: double-stranded DNA binding (GO:0003690);; Molecular Function: single-stranded DNA binding (GO:0003697);; Molecular Function: double-stranded RNA binding (GO:0003725);; Molecular Function: ATP-dependent RNA helicase activity (GO:0004004);; Molecular Function: ATP binding (GO:0005524);; Cellular Component: cell wall (GO:0005618);; Cellular Component: nucleolus (GO:0005730);; Ce…	K12812|0|brp:103850759|K12812 ATP-dependent RNA helicase UAP56/SUB2 [EC:3.6.4.13] | (RefSeq) DEAD-box ATP-dependent RNA helicase 56-like	RNA processing and modification	DEAD/DEAH box helicase	DEAD-box ATP-dependent RNA helicase 56 GN=F2I11.90 OS=Arabidopsis thaliana (Mouse-ear cress) PE=1 SV=2	PREDICTED: DEAD-box ATP-dependent RNA helicase 56-like [Brassica rapa]
Bch02G008960	Biological Process: nuclear-transcribed mRNA catabolic process, nonsense-mediated decay (GO:0000184);; Cellular Component: P-body (GO:0000932);; Cellular Component: nucleus (GO:0005634);; Biological Process: spindle assembly involved in meiosis (GO:0090306);;	K14409|0|brp:103851271|K14409 protein SMG7 | (RefSeq) protein SMG7-like	RNA processing and modification	Est1 DNA/RNA binding domain	Protein SMG7 GN=SMG7 OS=Arabidopsis thaliana (Mouse-ear cress) PE=2 SV=1	PREDICTED: protein SMG7-like [Brassica rapa]
Bch02G012440	Biological Process: RNA splicing, via endonucleolytic cleavage and ligation (GO:0000394);; Molecular Function: RNA binding (GO:0003723);; Molecular Function: DNA-directed 5'-3' RNA polymerase activity (GO:0003899);; Cellular Component: RNA polymerase II, core complex (GO:0005665);; Biological Process: transcription by RNA polymerase II (GO:0006366);;	K03015|4.7382e-127|brp:103851602|K03015 DNA-directed RNA polymerase II subunit RPB7 | (RefSeq) DNA-directed RNA polymerase II subunit 7	Transcription	SHS2 domain found in N terminus of Rpb7p/Rpc25p/MJ0397	DNA-directed RNA polymerase II subunit 7 GN=MNC17.9 OS=Arabidopsis thaliana (Mouse-ear cress) PE=1 SV=1	PREDICTED: DNA-directed RNA polymerase II subunit 7 [Brassica rapa]
Bch02G013130	--	--	Function unknown	Rtf2 RING-finger	--	PREDICTED: protein RTF2 homolog [Brassica rapa]
Bch02G015550	Molecular Function: nucleic acid binding (GO:0003676);; Molecular Function: ATP binding (GO:0005524);; Cellular Component: nucleolus (GO:0005730);; Cellular Component: cytosol (GO:0005829);; Biological Process: DNA metabolic process (GO:0006259);; Biological Process: meiotic cell cycle (GO:0007126);; Molecular Function: ATP-dependent helicase activity (GO:0008026);; Biological Process: nucleotide…	K12854|0|brp:103851964|K12854 pre-mRNA-splicing helicase BRR2 [EC:3.6.4.13] | (RefSeq) DExH-box ATP-dependent RNA helicase DExH12-like	RNA processing and modification	Sec63 Brl domain	Helicase and polymerase-containing protein TEBICHI GN=TEB OS=Arabidopsis thaliana (Mouse-ear cress) PE=2 SV=1	PREDICTED: U5 small nuclear ribonucleoprotein 200 kDa helicase-like [Brassica rapa]
Bch02G018840	Biological Process: response to molecule of bacterial origin (GO:0002237);; Molecular Function: protein binding (GO:0005515);; Cellular Component: nucleus (GO:0005634);; Cellular Component: small nucleolar ribonucleoprotein complex (GO:0005732);; Cellular Component: cytosol (GO:0005829);; Biological Process: protein targeting to mitochondrion (GO:0006626);; Biological Process: signal transduction…	K12627|7.86516e-64|brp:103852294|K12627 U6 snRNA-associated Sm-like protein LSm8 | (RefSeq) sm-like protein LSM8	RNA processing and modification	LSM domain	Sm-like protein LSM8 {ECO:0000305} OS=Arabidopsis thaliana (Mouse-ear cress) PE=1 SV=1	PREDICTED: U6 snRNA-associated Sm-like protein LSm8 [Brassica rapa]
Bch02G021460	Molecular Function: RNA binding (GO:0003723);; Cellular Component: cytoplasm (GO:0005737);; Biological Process: N-terminal protein myristoylation (GO:0006499);; Biological Process: ER to Golgi vesicle-mediated transport (GO:0006888);; Biological Process: nucleocytoplasmic transport (GO:0006913);; Biological Process: nucleotide biosynthetic process (GO:0009165);; Biological Process: amino acid imp…	--	Signal transduction mechanisms	Nuclear transport factor 2 (NTF2) domain	Polyadenylate-binding protein 3 GN=PAB3 OS=Arabidopsis thaliana (Mouse-ear cress) PE=2 SV=1	PREDICTED: putative G3BP-like protein [Brassica rapa]
Bch02G023990	Molecular Function: translation initiation factor activity (GO:0003743);; Molecular Function: ATP binding (GO:0005524);; Cellular Component: vacuolar membrane (GO:0005774);; Cellular Component: Golgi apparatus (GO:0005794);; Cellular Component: cytosol (GO:0005829);; Biological Process: translational initiation (GO:0006413);; Molecular Function: ATP-dependent helicase activity (GO:0008026);; Cell…	K03257|0|brp:103852798|K03257 translation initiation factor 4A | (RefSeq) eukaryotic initiation factor 4A-3	Translation, ribosomal structure and biogenesis	DEAD/DEAH box helicase	Eukaryotic initiation factor 4A-3 GN=F28P22.8 OS=Arabidopsis thaliana (Mouse-ear cress) PE=1 SV=1	PREDICTED: eukaryotic initiation factor 4A-3 isoform X1 [Brassica rapa]
Bch02G025100	Molecular Function: RNA binding (GO:0003723);; Molecular Function: copper ion binding (GO:0005507);; Molecular Function: ATP binding (GO:0005524);; Cellular Component: nucleus (GO:0005634);; Cellular Component: mitochondrion (GO:0005739);; Biological Process: vegetative to reproductive phase transition of meristem (GO:0010228);;	K12741|1.59343e-99|crb:CARUB_v10020798mg|K12741 heterogeneous nuclear ribonucleoprotein A1/A3 | (RefSeq) hypothetical protein	General function prediction only	RNA recognition motif. (a.k.a. RRM, RBD, or RNP domain)	Glycine-rich RNA-binding protein 5, mitochondrial (Precursor) GN=F1O17.10 OS=Arabidopsis thaliana (Mouse-ear cress) PE=2 SV=1	BnaC02g22820D [Brassica napus]
Bch02G026890	Cellular Component: nucleus (GO:0005634);; Cellular Component: small nucleolar ribonucleoprotein complex (GO:0005732);;	K12622|1.90867e-62|brp:103853050|K12622 U6 snRNA-associated Sm-like protein LSm3 | (RefSeq) sm-like protein LSM3B	RNA processing and modification	LSM domain	Sm-like protein LSM3B {ECO:0000305} OS=Arabidopsis thaliana (Mouse-ear cress) PE=1 SV=1	PREDICTED: U6 snRNA-associated Sm-like protein LSm3 [Brassica rapa]
Bch02G027510	Molecular Function: RNA binding (GO:0003723);; Molecular Function: ribonuclease activity (GO:0004540);; Cellular Component: cytoplasm (GO:0005737);;	K18758|0|brp:103853088|K18758 DIS3-like exonuclease 2 [EC:3.1.13.-] | (RefSeq) DIS3-like exonuclease 2	Translation, ribosomal structure and biogenesis	RNB domain	DIS3-like exonuclease 2 {ECO:0000255|HAMAP-Rule:MF_03045} GN=SOV OS=Arabidopsis thaliana (Mouse-ear cress) PE=1 SV=1	PREDICTED: DIS3-like exonuclease 2 [Brassica rapa]
Bch02G029120	Biological Process: alternative mRNA splicing, via spliceosome (GO:0000380);; Molecular Function: double-stranded DNA binding (GO:0003690);; Molecular Function: single-stranded DNA binding (GO:0003697);; Molecular Function: mRNA binding (GO:0003729);; Molecular Function: protein kinase activity (GO:0004672);; Cellular Component: nucleus (GO:0005634);; Cellular Component: mitochondrion (GO:0005739…	K09753|0|brp:103853214|K09753 cinnamoyl-CoA reductase [EC:1.2.1.44] | (RefSeq) CCR2, CCR2-2; cinnamoyl-CoA reductase 2	Defense mechanisms	NAD dependent epimerase/dehydratase family	Cinnamoyl-CoA reductase 2 GN=CCR2 OS=Arabidopsis thaliana (Mouse-ear cress) PE=1 SV=1	PREDICTED: cinnamoyl-CoA reductase 2 [Brassica rapa]
Bch02G030180	Molecular Function: nucleic acid binding (GO:0003676);; Molecular Function: ATP binding (GO:0005524);; Cellular Component: cytoplasm (GO:0005737);; Molecular Function: ATP-dependent helicase activity (GO:0008026);; Biological Process: modulation by virus of host morphology or physiology (GO:0019048);;	K12614|0|ath:AT4G00660|K12614 ATP-dependent RNA helicase DDX6/DHH1 [EC:3.6.4.13] | (RefSeq) RH8; RNAhelicase-like 8	RNA processing and modification	DEAD/DEAH box helicase	DEAD-box ATP-dependent RNA helicase 8 GN=RH8 OS=Arabidopsis thaliana (Mouse-ear cress) PE=2 SV=1	DEAD-box ATP-dependent RNA helicase 8 [Arabidopsis thaliana]
Bch02G031240	Molecular Function: nucleotide binding (GO:0000166);; Biological Process: mRNA splicing, via spliceosome (GO:0000398);; Molecular Function: RNA binding (GO:0003723);; Cellular Component: cytoplasm (GO:0005737);; Biological Process: plant-type hypersensitive response (GO:0009626);; Biological Process: positive regulation of salicylic acid mediated signaling pathway (GO:0080151);;	K13207|0|brp:103868177|K13207 CUG-BP- and ETR3-like factor | (RefSeq) RNA-binding protein BRN1	RNA processing and modification	RNA recognition motif. (a.k.a. RRM, RBD, or RNP domain)	Flowering time control protein FCA OS=Arabidopsis thaliana (Mouse-ear cress) PE=1 SV=2	BnaA02g20890D [Brassica napus]
Bch02G031650	Biological Process: endonucleolytic cleavage involved in rRNA processing (GO:0000478);; Biological Process: RNA methylation (GO:0001510);; Molecular Function: RNA binding (GO:0003723);; Cellular Component: nucleolus (GO:0005730);; Cellular Component: cytosol (GO:0005829);; Cellular Component: ribosome (GO:0005840);; Biological Process: purine nucleotide biosynthetic process (GO:0006164);;	K12845|1.34441e-87|brp:103858643|K12845 U4/U6 small nuclear ribonucleoprotein SNU13 | (RefSeq) NHP2-like protein 1	--	Ribosomal protein L7Ae/L30e/S12e/Gadd45 family	H/ACA ribonucleoprotein complex subunit 2-like protein GN=At5g08180 OS=Arabidopsis thaliana (Mouse-ear cress) PE=1 SV=1	PREDICTED: NHP2-like protein 1 [Brassica rapa]
Bch02G038910	Biological Process: mitotic recombination (GO:0006312);; Biological Process: embryo sac egg cell differentiation (GO:0009560);; Molecular Function: organic cyclic compound binding (GO:0097159);; Molecular Function: heterocyclic compound binding (GO:1901363);;	K14837|2.60762e-57|ath:AT5G46840|K14837 nucleolar protein 12 | (RefSeq) RNA-binding (RRM/RBD/RNP motifs) family protein	General function prediction only	--	--	RNA recognition motif-containing protein [Arabidopsis thaliana]
Bch02G039200	Biological Process: nuclear-transcribed mRNA catabolic process, nonsense-mediated decay (GO:0000184);; Cellular Component: P-body (GO:0000932);; Molecular Function: DNA binding (GO:0003677);; Molecular Function: RNA helicase activity (GO:0003724);; Molecular Function: ATP binding (GO:0005524);; Cellular Component: cytosol (GO:0005829);; Cellular Component: plasma membrane (GO:0005886);; Molecular…	K14326|0|brp:103853766|K14326 regulator of nonsense transcripts 1 [EC:3.6.4.-] | (RefSeq) regulator of nonsense transcripts 1 homolog	RNA processing and modification	RNA helicase (UPF2 interacting domain)	Regulator of nonsense transcripts 1 homolog GN=MQD22.15 OS=Arabidopsis thaliana (Mouse-ear cress) PE=1 SV=2	PREDICTED: regulator of nonsense transcripts 1 homolog [Brassica rapa]
Bch02G040990	Molecular Function: protein binding (GO:0005515);; Cellular Component: nucleus (GO:0005634);; Biological Process: metabolic process (GO:0008152);; Biological Process: polar nucleus fusion (GO:0010197);; Molecular Function: hydrolase activity (GO:0016787);;	K13148|0|brp:103854045|K13148 integrator complex subunit 11 [EC:3.1.27.-] | (RefSeq) cleavage and polyadenylation specificity factor subunit 3-II	RNA processing and modification	Beta-Casp domain	Cleavage and polyadenylation specificity factor subunit 3-II GN=T8O11.10 OS=Arabidopsis thaliana (Mouse-ear cress) PE=1 SV=2	PREDICTED: cleavage and polyadenylation specificity factor subunit 3-II [Brassica rapa]
Bch02G041910	Cellular Component: mitochondrion (GO:0005739);; Cellular Component: chloroplast (GO:0009507);; Biological Process: mRNA modification (GO:0016556);; Biological Process: chloroplast RNA processing (GO:0031425);;	--	General function prediction only	PPR repeat	Pentatricopeptide repeat-containing protein At2g02980 GN=PCMP-H26 OS=Arabidopsis thaliana (Mouse-ear cress) PE=2 SV=2	PREDICTED: pentatricopeptide repeat-containing protein At2g02980 [Brassica rapa]
Bch02G043320	Molecular Function: nucleotide binding (GO:0000166);; Molecular Function: RNA binding (GO:0003723);; Cellular Component: nucleus (GO:0005634);; Cellular Component: cytosol (GO:0005829);; Molecular Function: zinc ion binding (GO:0008270);; Biological Process: cold acclimation (GO:0009631);;	K12885|1.07345e-149|brp:103854317|K12885 heterogeneous nuclear ribonucleoprotein G | (RefSeq) glycine-rich RNA-binding protein RZ1A-like	General function prediction only	RNA recognition motif. (a.k.a. RRM, RBD, or RNP domain)	Glycine-rich RNA-binding protein RZ1A {ECO:0000305} OS=Arabidopsis thaliana (Mouse-ear cress) PE=1 SV=1	PREDICTED: glycine-rich RNA-binding protein GRP1A-like isoform X1 [Brassica rapa]
Bch02G044110	Molecular Function: nucleic acid binding (GO:0003676);; Molecular Function: ATP binding (GO:0005524);; Cellular Component: nucleus (GO:0005634);; Molecular Function: ATP-dependent helicase activity (GO:0008026);;	K14780|0|brp:103854246|K14780 ATP-dependent RNA helicase DHX37/DHR1 [EC:3.6.4.13] | (RefSeq) ATP-dependent RNA helicase DEAH13	--	Oligonucleotide/oligosaccharide-binding (OB)-fold	Probable pre-mRNA-splicing factor ATP-dependent RNA helicase GN=At3g26560 OS=Arabidopsis thaliana (Mouse-ear cress) PE=1 SV=2	BnaA02g28810D [Brassica napus]
Bch02G046090	Biological Process: tryptophan biosynthetic process (GO:0000162);; Molecular Function: DNA-binding transcription factor activity (GO:0003700);; Molecular Function: anthranilate phosphoribosyltransferase activity (GO:0004048);; Molecular Function: obsolete signal transducer activity (GO:0004871);; Cellular Component: nucleus (GO:0005634);; Biological Process: regulation of transcription, DNA-templ…	--	--	GRAS domain family	Scarecrow-like transcription factor PAT1 GN=PAT1 OS=Arabidopsis thaliana (Mouse-ear cress) PE=2 SV=1	PREDICTED: scarecrow-like transcription factor PAT1 [Brassica rapa]
Bch02G049760	Molecular Function: DNA-binding transcription factor activity (GO:0003700);; Cellular Component: nucleus (GO:0005634);; Biological Process: regulation of transcription, DNA-templated (GO:0006355);; Biological Process: mRNA processing (GO:0006397);; Biological Process: negative regulation of flower development (GO:0009910);; Biological Process: maintenance of floral organ identity (GO:0048497);; B…	--	Transcription	PWWP domain	ENHANCER OF AG-4 protein 2 OS=Arabidopsis thaliana (Mouse-ear cress) PE=2 SV=1	PREDICTED: ENHANCER OF AG-4 protein 2-like isoform X3 [Brassica rapa]
Bch02G049990	Molecular Function: nucleotide binding (GO:0000166);; Molecular Function: RNA binding (GO:0003723);; Cellular Component: intracellular (GO:0005622);; Biological Process: nucleocytoplasmic transport (GO:0006913);; Biological Process: response to abscisic acid (GO:0009737);;	--	Signal transduction mechanisms	Nuclear transport factor 2 (NTF2) domain	Nuclear transport factor 2 GN=P0702E04.18 OS=Oryza sativa subsp. japonica (Rice) PE=2 SV=1	PREDICTED: ras GTPase-activating protein-binding protein 2-like isoform X2 [Brassica rapa]
Bch02G050310	Molecular Function: RNA binding (GO:0003723);; Molecular Function: nuclease activity (GO:0004518);; Cellular Component: cell wall (GO:0005618);; Cellular Component: nuclear envelope (GO:0005635);; Cellular Component: endoplasmic reticulum (GO:0005783);; Cellular Component: cytosol (GO:0005829);; Cellular Component: plasma membrane (GO:0005886);; Biological Process: pentose-phosphate shunt (GO:000…	K15979|0|brp:103854960|K15979 staphylococcal nuclease domain-containing protein 1 | (RefSeq) staphylococcal nuclease domain-containing protein 1-like	Transcription	Staphylococcal nuclease homologue	--	BnaAnng07020D [Brassica napus]
Bch02G050690	Biological Process: RNA methylation (GO:0001510);; Molecular Function: RNA binding (GO:0003723);; Molecular Function: ATP binding (GO:0005524);; Cellular Component: nucleolus (GO:0005730);; Molecular Function: ATP-dependent helicase activity (GO:0008026);; Molecular Function: DEAD/H-box RNA helicase binding (GO:0017151);; Biological Process: protein maturation (GO:0051604);;	K16911|0|brp:103854992|K16911 ATP-dependent RNA helicase DDX21 [EC:3.6.4.13] | (RefSeq) DEAD-box ATP-dependent RNA helicase 7	RNA processing and modification	DEAD/DEAH box helicase	DEAD-box ATP-dependent RNA helicase 7 GN=MMI9.2 OS=Arabidopsis thaliana (Mouse-ear cress) PE=1 SV=2	PREDICTED: DEAD-box ATP-dependent RNA helicase 7 [Brassica rapa]
Bch02G051200	Biological Process: mRNA splicing, via spliceosome (GO:0000398);; Molecular Function: protein serine/threonine kinase activity (GO:0004674);; Molecular Function: protein binding (GO:0005515);; Molecular Function: ATP binding (GO:0005524);; Cellular Component: nucleus (GO:0005634);; Biological Process: protein phosphorylation (GO:0006468);; Biological Process: pollen exine formation (GO:0010584);;…	K08818|0|brp:103855039|K08818 cell division cycle 2-like [EC:2.7.11.22] | (RefSeq) cyclin-dependent kinase G1	General function prediction only	Protein kinase domain	Cyclin-dependent kinase G1 GN=CDKG1 OS=Arabidopsis thaliana (Mouse-ear cress) PE=1 SV=1	PREDICTED: cyclin-dependent kinase G1 [Brassica rapa]
Bch02G051430	Biological Process: RNA splicing, via endonucleolytic cleavage and ligation (GO:0000394);; Molecular Function: binding (GO:0005488);; Cellular Component: nucleus (GO:0005634);; Biological Process: regulation of transcription, DNA-templated (GO:0006355);; Biological Process: transcription by RNA polymerase II (GO:0006366);;	K15171|2.22774e-77|brp:103855061|K15171 transcription elongation factor SPT4 | (RefSeq) transcription elongation factor SPT4 homolog 2	Transcription	Spt4/RpoE2 zinc finger	Transcription elongation factor SPT4 homolog 2 GN=At5g63670 OS=Arabidopsis thaliana (Mouse-ear cress) PE=2 SV=1	PREDICTED: transcription elongation factor SPT4 homolog 2 [Brassica rapa]
Bch03G002620	Biological Process: mitotic G2 phase (GO:0000085);; Biological Process: karyogamy (GO:0000741);; Molecular Function: nucleic acid binding (GO:0003676);; Cellular Component: nucleus (GO:0005634);; Cellular Component: cytosol (GO:0005829);; Biological Process: mitotic recombination (GO:0006312);; Biological Process: mRNA export from nucleus (GO:0006406);; Molecular Function: zinc ion binding (GO:00…	K12827|0|brp:103855659|K12827 splicing factor 3A subunit 3 | (RefSeq) splicing factor SF3a60 homolog	RNA processing and modification	Domain of unknown function (DUF3449)	--	BnaA03g01920D [Brassica napus]
Bch03G002880	--	--	--	RNA recognition motif. (a.k.a. RRM, RBD, or RNP domain)	Nucleolin 1 GN=F27K7.6 OS=Arabidopsis thaliana (Mouse-ear cress) PE=1 SV=1	PREDICTED: nucleolin 1-like [Brassica rapa]
Bch03G003160	Molecular Function: RNA binding (GO:0003723);; Molecular Function: nuclease activity (GO:0004518);; Cellular Component: cell wall (GO:0005618);; Cellular Component: nuclear envelope (GO:0005635);; Cellular Component: endoplasmic reticulum (GO:0005783);; Cellular Component: cytosol (GO:0005829);; Cellular Component: plasma membrane (GO:0005886);; Biological Process: pentose-phosphate shunt (GO:000…	K15979|0|brp:103855724|K15979 staphylococcal nuclease domain-containing protein 1 | (RefSeq) staphylococcal nuclease domain-containing protein 1-like	Transcription	Staphylococcal nuclease homologue	--	PREDICTED: staphylococcal nuclease domain-containing protein 1-like [Brassica rapa]
Bch03G003930	Biological Process: RNA splicing, via endonucleolytic cleavage and ligation (GO:0000394);; Molecular Function: translation elongation factor activity (GO:0003746);; Cellular Component: nucleus (GO:0005634);; Biological Process: transcription by RNA polymerase II (GO:0006366);; Biological Process: translational elongation (GO:0006414);; Molecular Function: zinc ion binding (GO:0008270);; Biologica…	K15171|4.96592e-84|brp:103855801|K15171 transcription elongation factor SPT4 | (RefSeq) transcription elongation factor SPT4 homolog 1-like	Transcription	Spt4/RpoE2 zinc finger	Transcription elongation factor SPT4 homolog 1 GN=At5g08565 OS=Arabidopsis thaliana (Mouse-ear cress) PE=2 SV=3	PREDICTED: transcription elongation factor SPT4 homolog 1-like [Brassica rapa]
Bch03G005590	Molecular Function: nucleotide binding (GO:0000166);; Molecular Function: RNA binding (GO:0003723);; Cellular Component: nucleus (GO:0005634);;	K12833|1.64117e-87|brp:103855957|K12833 pre-mRNA branch site protein p14 | (RefSeq) splicing factor 3B subunit 6-like protein	General function prediction only	RNA recognition motif. (a.k.a. RRM, RBD, or RNP domain)	Splicing factor 3B subunit 6-like protein GN=At5g12190 OS=Arabidopsis thaliana (Mouse-ear cress) PE=2 SV=1	PREDICTED: splicing factor 3B subunit 6-like protein [Brassica rapa]
Bch03G009580	Biological Process: mRNA splicing, via spliceosome (GO:0000398);; Molecular Function: RNA binding (GO:0003723);; Cellular Component: mitochondrion (GO:0005739);; Cellular Component: chloroplast (GO:0009507);;	--	General function prediction only	RNA recognition motif. (a.k.a. RRM, RBD, or RNP domain)	Glycine-rich RNA-binding protein 3, mitochondrial (Precursor) GN=MAF19_30 OS=Arabidopsis thaliana (Mouse-ear cress) PE=2 SV=1	PREDICTED: glycine-rich RNA-binding protein 3, mitochondrial [Brassica rapa]
Bch03G011520	Molecular Function: tRNA-intron endonuclease activity (GO:0000213);; Cellular Component: tRNA-intron endonuclease complex (GO:0000214);; Molecular Function: nucleic acid binding (GO:0003676);; Molecular Function: catalase activity (GO:0004096);; Cellular Component: cell wall (GO:0005618);; Cellular Component: mitochondrion (GO:0005739);; Cellular Component: vacuole (GO:0005773);; Cellular Compone…	K15322|2.89262e-172|brp:103856576|K15322 tRNA-splicing endonuclease subunit Sen2 [EC:3.1.27.9] | (RefSeq) tRNA-splicing endonuclease subunit Sen2-2	Translation, ribosomal structure and biogenesis	tRNA intron endonuclease, catalytic C-terminal domain	tRNA-splicing endonuclease subunit Sen2-2 GN=SEN2 OS=Arabidopsis thaliana (Mouse-ear cress) PE=2 SV=1	BnaA03g09040D [Brassica napus]
Bch03G011620	Molecular Function: nucleotide binding (GO:0000166);; Molecular Function: RNA binding (GO:0003723);; Cellular Component: nucleus (GO:0005634);; Molecular Function: zinc ion binding (GO:0008270);; Biological Process: vegetative to reproductive phase transition of meristem (GO:0010228);; Biological Process: protein desumoylation (GO:0016926);; Biological Process: hydrogen peroxide biosynthetic proc…	K10643|0|brp:103856584|K10643 CCR4-NOT transcription complex subunit 4 [EC:2.3.2.27] | (RefSeq) agglutinin-like protein 5	Transcription	RING/Ubox like zinc-binding domain	--	PREDICTED: LOW QUALITY PROTEIN: agglutinin-like protein 5 [Brassica rapa]
Bch03G014260	Molecular Function: nucleotide binding (GO:0000166);; Molecular Function: RNA binding (GO:0003723);; Cellular Component: nucleus (GO:0005634);; Cellular Component: cytoplasm (GO:0005737);; Biological Process: D-xylose metabolic process (GO:0042732);;	K14411|0|brp:103856982|K14411 RNA-binding protein Musashi | (RefSeq) heterogeneous nuclear ribonucleoprotein 1	RNA processing and modification	RNA recognition motif. (a.k.a. RRM, RBD, or RNP domain)	Heterogeneous nuclear ribonucleoprotein 1 GN=RNP1 OS=Arabidopsis thaliana (Mouse-ear cress) PE=1 SV=1	PREDICTED: heterogeneous nuclear ribonucleoprotein 1 [Brassica rapa]
Bch03G014750	Molecular Function: nucleotide binding (GO:0000166);; Molecular Function: RNA binding (GO:0003723);; Cellular Component: mitochondrion (GO:0005739);;	--	General function prediction only	RNA recognition motif. (a.k.a. RRM, RBD, or RNP domain)	Putative DEAD-box ATP-dependent RNA helicase 33 GN=RH33 OS=Arabidopsis thaliana (Mouse-ear cress) PE=3 SV=1	PREDICTED: glycine-rich RNA-binding protein 4, mitochondrial-like [Brassica rapa]
Bch03G015910	Molecular Function: translation initiation factor activity (GO:0003743);; Molecular Function: protein binding (GO:0005515);; Molecular Function: ATP binding (GO:0005524);; Cellular Component: cell wall (GO:0005618);; Cellular Component: nucleolus (GO:0005730);; Cellular Component: vacuolar membrane (GO:0005774);; Cellular Component: Golgi apparatus (GO:0005794);; Cellular Component: cytosol (GO:0…	K03257|0|brp:103857131|K03257 translation initiation factor 4A | (RefSeq) eukaryotic initiation factor 4A-1-like	Translation, ribosomal structure and biogenesis	DEAD/DEAH box helicase	Eukaryotic initiation factor 4A-1 GN=MDC16.4 OS=Arabidopsis thaliana (Mouse-ear cress) PE=1 SV=1	PREDICTED: eukaryotic initiation factor 4A-1-like [Brassica rapa]
Bch03G016130	Molecular Function: nucleotide binding (GO:0000166);; Biological Process: mRNA splicing, via spliceosome (GO:0000398);; Molecular Function: RNA binding (GO:0003723);; Cellular Component: spliceosomal complex (GO:0005681);; Biological Process: positive regulation of cell proliferation (GO:0008284);; Cellular Component: nuclear speck (GO:0016607);;	K12893|0|brp:103857154|K12893 splicing factor, arginine/serine-rich 4/5/6 | (RefSeq) serine/arginine-rich splicing factor RS41	RNA processing and modification	RNA recognition motif. (a.k.a. RRM, RBD, or RNP domain)	Serine/arginine-rich splicing factor RS41 GN=MSG15.12 OS=Arabidopsis thaliana (Mouse-ear cress) PE=1 SV=2	BnaA03g12870D [Brassica napus]
Bch03G016520	Molecular Function: nucleotide binding (GO:0000166);; Biological Process: mRNA splicing, via spliceosome (GO:0000398);; Molecular Function: RNA binding (GO:0003723);; Cellular Component: nucleus (GO:0005634);; Molecular Function: zinc ion binding (GO:0008270);;	K13095|0|brp:103857190|K13095 splicing factor 1 | (RefSeq) branchpoint-bridging protein	RNA processing and modification	RNA recognition motif. (a.k.a. RRM, RBD, or RNP domain)	KH domain-containing protein At1g09660/At1g09670 GN=At1g09660 OS=Arabidopsis thaliana (Mouse-ear cress) PE=2 SV=1	PREDICTED: branchpoint-bridging protein [Brassica rapa]
Bch03G016970	Biological Process: mRNA splicing, via spliceosome (GO:0000398);; Molecular Function: GTPase activity (GO:0003924);; Molecular Function: GTP binding (GO:0005525);; Cellular Component: U12-type spliceosomal complex (GO:0005689);; Cellular Component: mitochondrion (GO:0005739);; Biological Process: obsolete GTP catabolic process (GO:0006184);; Biological Process: rRNA processing (GO:0006364);; Biol…	K12834|1.3493e-74|brp:103857282|K12834 PHD finger-like domain-containing protein 5A | (RefSeq) PHD finger-like domain-containing protein 5B	Function unknown	PHF5-like protein	PHD finger-like domain-containing protein 5B GN=At1g07170 OS=Arabidopsis thaliana (Mouse-ear cress) PE=2 SV=1	BnaC04g40780D [Brassica napus]
Bch03G017690	Cellular Component: nucleus (GO:0005634);; Cellular Component: chloroplast (GO:0009507);; Biological Process: response to abscisic acid (GO:0009737);; Biological Process: embryo development ending in seed dormancy (GO:0009793);; Biological Process: chloroplast mRNA processing (GO:0010239);; Biological Process: iron-sulfur cluster assembly (GO:0016226);; Molecular Function: rRNA binding (GO:001984…	--	--	Rho termination factor, N-terminal domain	Rho-N domain-containing protein 1, chloroplastic (Precursor) GN=RHON1 OS=Arabidopsis thaliana (Mouse-ear cress) PE=1 SV=1	PREDICTED: rho-N domain-containing protein 1, chloroplastic-like [Brassica rapa]
Bch03G019060	Molecular Function: RNA binding (GO:0003723);; Cellular Component: nucleus (GO:0005634);;	--	RNA processing and modification	RNA recognition motif. (a.k.a. RRM, RBD, or RNP domain)	Splicing factor U2af large subunit B GN=U2AF65B OS=Nicotiana plumbaginifolia (Leadwort-leaved tobacco) PE=2 SV=1	PREDICTED: uncharacterized protein LOC103857491 isoform X1 [Brassica rapa]
Bch03G019180	Molecular Function: nucleic acid binding (GO:0003676);; Molecular Function: ATP binding (GO:0005524);; Cellular Component: nucleus (GO:0005634);; Cellular Component: cytoplasm (GO:0005737);; Biological Process: protein glycosylation (GO:0006486);; Molecular Function: ATP-dependent helicase activity (GO:0008026);;	K12858|0|brp:103857505|K12858 ATP-dependent RNA helicase DDX23/PRP28 [EC:3.6.4.13] | (RefSeq) DEAD-box ATP-dependent RNA helicase 21-like	RNA processing and modification	DEAD/DEAH box helicase	DEAD-box ATP-dependent RNA helicase 21 GN=RH21 OS=Arabidopsis thaliana (Mouse-ear cress) PE=2 SV=1	PREDICTED: DEAD-box ATP-dependent RNA helicase 21-like [Brassica rapa]
Bch03G019330	Biological Process: RNA splicing, via endonucleolytic cleavage and ligation (GO:0000394);; Molecular Function: DNA-binding transcription factor activity (GO:0003700);; Molecular Function: structural constituent of ribosome (GO:0003735);; Cellular Component: nucleus (GO:0005634);; Cellular Component: ribosome (GO:0005840);; Biological Process: DNA-templated transcription, initiation (GO:0006352);;…	K15172|0|brp:103857524|K15172 transcription elongation factor SPT5 | (RefSeq) putative transcription elongation factor SPT5 homolog 2	Transcription	KOW motif	Putative transcription elongation factor SPT5 homolog 2 GN=At2g34210 OS=Arabidopsis thaliana (Mouse-ear cress) PE=3 SV=2	PREDICTED: putative transcription elongation factor SPT5 homolog 2 [Brassica rapa]
Bch03G020820	Molecular Function: nucleotide binding (GO:0000166);; Molecular Function: poly(U) RNA binding (GO:0008266);; Biological Process: response to cold (GO:0009409);; Cellular Component: chloroplast thylakoid membrane (GO:0009535);; Cellular Component: chloroplast stroma (GO:0009570);; Biological Process: salicylic acid biosynthetic process (GO:0009697);; Biological Process: response to abscisic acid (…	K11294|0|brp:103857667|K11294 nucleolin | (RefSeq) RNA-binding protein CP29B, chloroplastic-like	General function prediction only	RNA recognition motif. (a.k.a. RRM, RBD, or RNP domain)	RNA-binding protein CP29B, chloroplastic {ECO:0000305} (Precursor) GN=F3G5.1 OS=Arabidopsis thaliana (Mouse-ear cress) PE=1 SV=1	BnaA03g17080D [Brassica napus]
Bch03G020890	Biological Process: spliceosomal complex assembly (GO:0000245);; Molecular Function: nucleic acid binding (GO:0003676);; Molecular Function: protein binding (GO:0005515);; Cellular Component: cytosol (GO:0005829);; Cellular Component: nuclear speck (GO:0016607);; Biological Process: production of siRNA involved in RNA interference (GO:0030422);; Biological Process: production of miRNAs involved i…	K12896|0|brp:103857675|K12896 splicing factor, arginine/serine-rich 7 | (RefSeq) serine/arginine-rich splicing factor RS2Z33	RNA processing and modification	RNA recognition motif. (a.k.a. RRM, RBD, or RNP domain)	Serine/arginine-rich splicing factor RS2Z33 GN=F3G5.13 OS=Arabidopsis thaliana (Mouse-ear cress) PE=1 SV=1	BnaA03g17170D [Brassica napus]
Bch03G024200	Molecular Function: nucleotide binding (GO:0000166);; Molecular Function: RNA binding (GO:0003723);; Cellular Component: nucleus (GO:0005634);; Biological Process: positive regulation of meiotic nuclear division (GO:0045836);; Biological Process: positive regulation of growth (GO:0045927);;	--	Cell cycle control, cell division, chromosome partitioning	RNA recognition motif 2	Protein MEI2-like 2 GN=F7D19.11 OS=Arabidopsis thaliana (Mouse-ear cress) PE=2 SV=2	PREDICTED: protein MEI2-like 2 isoform X1 [Brassica rapa]
Bch03G025020	Cellular Component: nucleus (GO:0005634);;	--	Function unknown	N-terminal domain of CBF1 interacting co-repressor CIR	--	PREDICTED: pre-mRNA-splicing factor CWC25 homolog [Brassica rapa]
Bch03G026200	Molecular Function: RNA helicase activity (GO:0003724);; Cellular Component: nucleolus (GO:0005730);; Cellular Component: cytosol (GO:0005829);; Biological Process: embryo sac egg cell differentiation (GO:0009560);; Cellular Component: chloroplast envelope (GO:0009941);; Cellular Component: membrane (GO:0016020);;	K12820|0|brp:103858239|K12820 pre-mRNA-splicing factor ATP-dependent RNA helicase DHX15/PRP43 [EC:3.6.4.13] | (RefSeq) probable pre-mRNA-splicing factor ATP-dependent RNA helicase DEAH3	RNA processing and modification	Oligonucleotide/oligosaccharide-binding (OB)-fold	Probable pre-mRNA-splicing factor ATP-dependent RNA helicase GN=At2g47250 OS=Arabidopsis thaliana (Mouse-ear cress) PE=2 SV=1	PREDICTED: probable pre-mRNA-splicing factor ATP-dependent RNA helicase [Brassica rapa]
Bch03G030190	Biological Process: endonucleolytic cleavage involved in rRNA processing (GO:0000478);; Biological Process: RNA methylation (GO:0001510);; Molecular Function: RNA binding (GO:0003723);; Cellular Component: nucleolus (GO:0005730);; Cellular Component: cytosol (GO:0005829);; Cellular Component: ribosome (GO:0005840);; Biological Process: purine nucleotide biosynthetic process (GO:0006164);;	K12845|1.34441e-87|brp:103858643|K12845 U4/U6 small nuclear ribonucleoprotein SNU13 | (RefSeq) NHP2-like protein 1	--	Ribosomal protein L7Ae/L30e/S12e/Gadd45 family	H/ACA ribonucleoprotein complex subunit 2-like protein GN=At5g08180 OS=Arabidopsis thaliana (Mouse-ear cress) PE=1 SV=1	PREDICTED: NHP2-like protein 1 [Brassica rapa]
Bch03G032000	Molecular Function: nucleotide binding (GO:0000166);; Molecular Function: RNA binding (GO:0003723);; Cellular Component: nucleus (GO:0005634);; Cellular Component: cytosol (GO:0005829);; Biological Process: fatty acid beta-oxidation (GO:0006635);; Biological Process: vernalization response (GO:0010048);; Biological Process: protein import into peroxisome matrix (GO:0016558);; Biological Process: …	K13161|0|brp:103858818|K13161 heterogeneous nuclear ribonucleoprotein R | (RefSeq) heterogeneous nuclear ribonucleoprotein R-like	RNA processing and modification	RNA recognition motif. (a.k.a. RRM, RBD, or RNP domain)	Polyadenylate-binding protein 5 GN=PAB5 OS=Arabidopsis thaliana (Mouse-ear cress) PE=1 SV=3	PREDICTED: heterogeneous nuclear ribonucleoprotein R-like isoform X1 [Brassica rapa]
Bch03G032830	Molecular Function: nucleic acid binding (GO:0003676);; Molecular Function: ATP-dependent RNA helicase activity (GO:0004004);; Molecular Function: ATP binding (GO:0005524);; Cellular Component: nucleus (GO:0005634);; Biological Process: obsolete ATP catabolic process (GO:0006200);; Biological Process: plant-type cell wall organization (GO:0009664);; Biological Process: cell wall modification (GO:…	K12823|0|brp:103858908|K12823 ATP-dependent RNA helicase DDX5/DBP2 [EC:3.6.4.13] | (RefSeq) DEAD-box ATP-dependent RNA helicase 14	RNA processing and modification	DEAD/DEAH box helicase	DEAD-box ATP-dependent RNA helicase 14 GN=F4P13.9 OS=Arabidopsis thaliana (Mouse-ear cress) PE=1 SV=2	PREDICTED: DEAD-box ATP-dependent RNA helicase 14 [Brassica rapa]
Bch03G033020	Molecular Function: nucleotide binding (GO:0000166);; Molecular Function: nucleic acid binding (GO:0003676);; Cellular Component: cytoplasm (GO:0005737);;	--	--	RNA recognition motif (a.k.a. RRM, RBD, or RNP domain)	--	PREDICTED: protein vip1 [Brassica rapa]
Bch03G033790	Molecular Function: 3'-5'-exoribonuclease activity (GO:0000175);; Molecular Function: RNA binding (GO:0003723);; Molecular Function: polyribonucleotide nucleotidyltransferase activity (GO:0004654);; Biological Process: mRNA catabolic process (GO:0006402);; Cellular Component: chloroplast stroma (GO:0009570);; Biological Process: negative regulation of isopentenyl diphosphate biosynthetic process,…	K00962|0|brp:103859008|K00962 polyribonucleotide nucleotidyltransferase [EC:2.7.7.8] | (RefSeq) polyribonucleotide nucleotidyltransferase 1, chloroplastic-like	General function prediction only	3' exoribonuclease family, domain 1	Polyribonucleotide nucleotidyltransferase 1, chloroplastic (Precursor) OS=Arabidopsis thaliana (Mouse-ear cress) PE=1 SV=1	PREDICTED: polyribonucleotide nucleotidyltransferase 1, chloroplastic-like [Brassica rapa]
Bch03G034460	--	K12871|2.47825e-60|brp:103859076|K12871 coiled-coil domain-containing protein 12 | (RefSeq) coiled-coil domain-containing protein 12-like	Function unknown	cwf18 pre-mRNA splicing factor	--	PREDICTED: LOW QUALITY PROTEIN: coiled-coil domain-containing protein 12-like [Brassica rapa]
Bch03G035270	Molecular Function: nucleic acid binding (GO:0003676);; Molecular Function: ATP binding (GO:0005524);; Cellular Component: nucleus (GO:0005634);; Cellular Component: vacuole (GO:0005773);; Biological Process: fatty acid beta-oxidation (GO:0006635);; Molecular Function: ATP-dependent helicase activity (GO:0008026);; Biological Process: protein import into peroxisome matrix (GO:0016558);;	K12823|0|brp:103859161|K12823 ATP-dependent RNA helicase DDX5/DBP2 [EC:3.6.4.13] | (RefSeq) DEAD-box ATP-dependent RNA helicase 40	RNA processing and modification	DEAD/DEAH box helicase	DEAD-box ATP-dependent RNA helicase 40 GN=RH40 OS=Arabidopsis thaliana (Mouse-ear cress) PE=2 SV=1	PREDICTED: DEAD-box ATP-dependent RNA helicase 40 [Brassica rapa]
Bch03G036020	Molecular Function: nucleotide binding (GO:0000166);; Molecular Function: RNA binding (GO:0003723);; Cellular Component: extracellular region (GO:0005576);;	K14411|0|brp:103859241|K14411 RNA-binding protein Musashi | (RefSeq) heterogeneous nuclear ribonucleoprotein 1-like	RNA processing and modification	RNA recognition motif. (a.k.a. RRM, RBD, or RNP domain)	Heterogeneous nuclear ribonucleoprotein 1 GN=RNP1 OS=Arabidopsis thaliana (Mouse-ear cress) PE=1 SV=1	PREDICTED: heterogeneous nuclear ribonucleoprotein 1-like [Brassica rapa]
Bch03G036070	Cellular Component: nucleus (GO:0005634);; Biological Process: protein targeting to mitochondrion (GO:0006626);;	K13153|4.98675e-120|brp:103859246|K13153 U11/U12 small nuclear ribonucleoprotein 25 kDa protein | (RefSeq) U11/U12 small nuclear ribonucleoprotein 25 kDa protein	--	--	U11/U12 small nuclear ribonucleoprotein 25 kDa protein GN=SNRNP25 OS=Arabidopsis thaliana (Mouse-ear cress) PE=2 SV=1	PREDICTED: U11/U12 small nuclear ribonucleoprotein 25 kDa protein [Brassica rapa]
Bch03G038210	Molecular Function: nucleotide binding (GO:0000166);; Biological Process: mRNA splicing, via spliceosome (GO:0000398);; Molecular Function: RNA binding (GO:0003723);; Cellular Component: nucleus (GO:0005634);; Biological Process: protein glycosylation (GO:0006486);;	--	RNA processing and modification	RNA recognition motif. (a.k.a. RRM, RBD, or RNP domain)	Polyadenylate-binding protein 2 {ECO:0000303|PubMed:18479511} OS=Arabidopsis thaliana (Mouse-ear cress) PE=1 SV=1	PREDICTED: nucleolar protein 12-like [Brassica rapa]
Bch03G040150	Cellular Component: mitochondrion (GO:0005739);; Cellular Component: chloroplast (GO:0009507);; Biological Process: RNA metabolic process (GO:0016070);;	K18666|0|brp:103859659|K18666 activating signal cointegrator complex subunit 1 | (RefSeq) activating signal cointegrator 1 complex subunit 1	Transcription	AKAP7 2'5' RNA ligase-like domain	--	PREDICTED: activating signal cointegrator 1 complex subunit 1 isoform X1 [Brassica rapa]
Bch03G041550	Molecular Function: nucleotide binding (GO:0000166);; Cellular Component: nucleus (GO:0005634);; Cellular Component: cytosol (GO:0005829);; Molecular Function: poly(A) binding (GO:0008143);; Biological Process: obsolete transcription factor import into nucleus (GO:0042991);;	--	General function prediction only	RNA recognition motif. (a.k.a. RRM, RBD, or RNP domain)	Polyadenylate-binding protein RBP47B GN=RBP47B OS=Arabidopsis thaliana (Mouse-ear cress) PE=2 SV=1	PREDICTED: polyadenylate-binding protein RBP47B-like [Brassica rapa]
Bch03G044670	Molecular Function: catalytic activity (GO:0003824);; Cellular Component: spliceosomal complex (GO:0005681);; Biological Process: mitotic cell cycle (GO:0007067);; Biological Process: metabolic process (GO:0008152);;	--	--	Mitosis protein DIM1	Thioredoxin-like protein YLS8 GN=YLS8 OS=Arabidopsis thaliana (Mouse-ear cress) PE=2 SV=1	PREDICTED: thioredoxin-like protein 4B [Brassica rapa]
Bch03G045830	Biological Process: microtubule cytoskeleton organization (GO:0000226);; Molecular Function: RNA cap binding (GO:0000339);; Biological Process: RNA splicing, via endonucleolytic cleavage and ligation (GO:0000394);; Biological Process: cytokinesis by cell plate formation (GO:0000911);; Molecular Function: DNA binding (GO:0003677);; Molecular Function: protein binding (GO:0005515);; Cellular Compon…	K12882|0|brp:103860374|K12882 nuclear cap-binding protein subunit 1 | (RefSeq) nuclear cap-binding protein subunit 1	RNA processing and modification	MIF4G like	Nuclear cap-binding protein subunit 1 GN=T10F5.8 OS=Arabidopsis thaliana (Mouse-ear cress) PE=1 SV=2	PREDICTED: nuclear cap-binding protein subunit 1 [Brassica rapa]
Bch03G046370	Molecular Function: nucleotide binding (GO:0000166);; Molecular Function: translation initiation factor activity (GO:0003743);; Molecular Function: protein binding (GO:0005515);; Cellular Component: cytosol (GO:0005829);; Biological Process: regulation of translational initiation (GO:0006446);; Biological Process: protein glycosylation (GO:0006486);; Biological Process: response to salt stress (G…	K13126|0|brp:103860422|K13126 polyadenylate-binding protein | (RefSeq) polyadenylate-binding protein 2-like	--	RNA recognition motif. (a.k.a. RRM, RBD, or RNP domain)	Polyadenylate-binding protein 2 GN=PAB2 OS=Arabidopsis thaliana (Mouse-ear cress) PE=1 SV=1	PREDICTED: polyadenylate-binding protein 2-like isoform X1 [Brassica rapa]
Bch03G047030	Molecular Function: ubiquitin-protein transferase activity (GO:0004842);; Cellular Component: nucleus (GO:0005634);; Cellular Component: cytosol (GO:0005829);; Biological Process: postreplication repair (GO:0006301);; Biological Process: protein ubiquitination (GO:0016567);;	K10581|0|brp:103860493|K10581 ubiquitin-conjugating enzyme E2 O [EC:2.3.2.24] | (RefSeq) probable ubiquitin-conjugating enzyme E2 23	Posttranslational modification, protein turnover, chaperones	Ubiquitin-conjugating enzyme	Probable ubiquitin-conjugating enzyme E2 23 GN=UBC23 OS=Arabidopsis thaliana (Mouse-ear cress) PE=1 SV=1	PREDICTED: probable ubiquitin-conjugating enzyme E2 23 [Brassica rapa]
Bch03G047560	Molecular Function: nucleotide binding (GO:0000166);; Cellular Component: cytoplasm (GO:0005737);; Cellular Component: heterotrimeric G-protein complex (GO:0005834);; Cellular Component: Cul4-RING E3 ubiquitin ligase complex (GO:0080008);;	K14406|0|brp:103860555|K14406 cleavage stimulation factor subunit 1 | (RefSeq) cleavage stimulation factor subunit 50	RNA processing and modification	WD domain, G-beta repeat	Cleavage stimulation factor subunit 50 {ECO:0000303|PubMed:12379796} OS=Arabidopsis thaliana (Mouse-ear cress) PE=1 SV=1	PREDICTED: cleavage stimulation factor subunit 1 [Brassica rapa]
Bch03G047640	Molecular Function: RNA binding (GO:0003723);; Molecular Function: copper ion binding (GO:0005507);; Molecular Function: ATP binding (GO:0005524);; Cellular Component: mitochondrion (GO:0005739);; Biological Process: protein targeting to mitochondrion (GO:0006626);; Biological Process: pyrimidine ribonucleotide biosynthetic process (GO:0009220);; Biological Process: response to cold (GO:0009409);…	K12741|6.27839e-76|brp:103837367|K12741 heterogeneous nuclear ribonucleoprotein A1/A3 | (RefSeq) glycine-rich RNA-binding protein 3, mitochondrial-like	General function prediction only	RNA recognition motif. (a.k.a. RRM, RBD, or RNP domain)	Glycine-rich RNA-binding protein 3, mitochondrial (Precursor) GN=MAF19_30 OS=Arabidopsis thaliana (Mouse-ear cress) PE=2 SV=1	BnaA03g39920D [Brassica napus]
Bch03G049510	Molecular Function: nucleotide binding (GO:0000166);; Molecular Function: RNA binding (GO:0003723);; Biological Process: regulation of transcription, DNA-templated (GO:0006355);; Molecular Function: zinc ion binding (GO:0008270);;	--	--	RNA recognition motif (a.k.a. RRM, RBD, or RNP domain)	Zinc finger CCCH domain-containing protein 46 GN=At3g51950 OS=Arabidopsis thaliana (Mouse-ear cress) PE=1 SV=1	PREDICTED: zinc finger CCCH domain-containing protein 46-like isoform X1 [Brassica rapa]
Bch03G049650	Cellular Component: mitochondrion (GO:0005739);; Cellular Component: chloroplast (GO:0009507);; Biological Process: embryo development ending in seed dormancy (GO:0009793);; Biological Process: thylakoid membrane organization (GO:0010027);; Biological Process: stomatal complex morphogenesis (GO:0010103);; Biological Process: vegetative to reproductive phase transition of meristem (GO:0010228);; B…	K15032|0|brp:103860753|K15032 mTERF domain-containing protein, mitochondrial | (RefSeq) transcription termination factor MTERF6, chloroplastic/mitochondrial	--	mTERF	--	PREDICTED: uncharacterized protein LOC103860753 [Brassica rapa]
Bch03G049710	Molecular Function: nucleotide binding (GO:0000166);; Molecular Function: RNA binding (GO:0003723);; Cellular Component: chloroplast stroma (GO:0009570);; Cellular Component: thylakoid (GO:0009579);; Biological Process: embryo development ending in seed dormancy (GO:0009793);; Biological Process: thylakoid membrane organization (GO:0010027);; Biological Process: vegetative to reproductive phase t…	--	General function prediction only	RNA recognition motif. (a.k.a. RRM, RBD, or RNP domain)	RNA-binding protein CP33, chloroplastic {ECO:0000305} (Precursor) OS=Arabidopsis thaliana (Mouse-ear cress) PE=2 SV=1	PREDICTED: 33 kDa ribonucleoprotein, chloroplastic-like [Brassica rapa]
Bch03G052260	Cellular Component: mitochondrion (GO:0005739);;	--	General function prediction only	PPR repeat	Pentatricopeptide repeat-containing protein At4g18520 GN=PCMP-A2 OS=Arabidopsis thaliana (Mouse-ear cress) PE=2 SV=1	PREDICTED: pentatricopeptide repeat-containing protein At4g18520 [Brassica rapa]
Bch03G053320	Biological Process: mRNA splicing, via spliceosome (GO:0000398);; Biological Process: RNA methylation (GO:0001510);; Biological Process: regionalization (GO:0003002);; Molecular Function: DNA-binding transcription factor activity (GO:0003700);; Molecular Function: RNA binding (GO:0003723);; Cellular Component: nucleolus (GO:0005730);; Cellular Component: small nucleolar ribonucleoprotein complex …	K11086|3.12817e-48|eus:EUTSA_v10026002mg|K11086 small nuclear ribonucleoprotein B and B' | (RefSeq) hypothetical protein	Transcription	LSM domain	Sm-like protein LSM3A {ECO:0000305} OS=Arabidopsis thaliana (Mouse-ear cress) PE=1 SV=1	hypothetical protein EUTSA_v10026002mg [Eutrema salsugineum]
Bch03G056370	Molecular Function: nucleotide binding (GO:0000166);; Biological Process: RNA processing (GO:0006396);; Molecular Function: poly(U) RNA binding (GO:0008266);; Biological Process: aromatic amino acid family biosynthetic process (GO:0009073);; Cellular Component: chloroplast thylakoid membrane (GO:0009535);; Cellular Component: chloroplast stroma (GO:0009570);; Biological Process: cold acclimation …	--	General function prediction only	RNA recognition motif. (a.k.a. RRM, RBD, or RNP domain)	31 kDa ribonucleoprotein, chloroplastic (Precursor) GN=F22K18.30 OS=Arabidopsis thaliana (Mouse-ear cress) PE=1 SV=1	BnaA03g46910D [Brassica napus]
Bch03G057950	Molecular Function: nucleotide binding (GO:0000166);; Biological Process: mRNA splicing, via spliceosome (GO:0000398);; Molecular Function: RNA binding (GO:0003723);; Cellular Component: cytosol (GO:0005829);;	--	General function prediction only	RNA recognition motif. (a.k.a. RRM, RBD, or RNP domain)	Polyadenylate-binding protein RBP45C GN=RBP45C OS=Arabidopsis thaliana (Mouse-ear cress) PE=2 SV=1	BnaA03g48370D [Brassica napus]
Bch03G066580	Molecular Function: nucleotide binding (GO:0000166);; Molecular Function: RNA binding (GO:0003723);;	K14411|0|brp:103862517|K14411 RNA-binding protein Musashi | (RefSeq) RNA-binding protein Musashi homolog 2-like	General function prediction only	RNA recognition motif. (a.k.a. RRM, RBD, or RNP domain)	Heterogeneous nuclear ribonucleoprotein 1 GN=RNP1 OS=Arabidopsis thaliana (Mouse-ear cress) PE=1 SV=1	PREDICTED: RNA-binding protein Musashi homolog 2-like [Brassica rapa]
Bch03G068030	Molecular Function: endonuclease activity (GO:0004519);; Cellular Component: mitochondrion (GO:0005739);; Cellular Component: chloroplast (GO:0009507);; Biological Process: mRNA modification (GO:0016556);;	--	General function prediction only	PPR repeat family	Pentatricopeptide repeat-containing protein At1g59720, mitochondrial (Precursor) OS=Arabidopsis thaliana (Mouse-ear cress) PE=2 SV=2	PREDICTED: pentatricopeptide repeat-containing protein At1g59720, mitochondrial [Brassica rapa]
Bch04G000550	Biological Process: RNA methylation (GO:0001510);; Cellular Component: nucleolus (GO:0005730);; Cellular Component: small nucleolar ribonucleoprotein complex (GO:0005732);; Cellular Component: cytosol (GO:0005829);; Biological Process: RNA splicing (GO:0008380);; Cellular Component: small nuclear ribonucleoprotein complex (GO:0030532);;	K11096|4.89061e-75|brp:103862772|K11096 small nuclear ribonucleoprotein D2 | (RefSeq) small nuclear ribonucleoprotein Sm D2-like	RNA processing and modification	LSM domain	Sm-like protein LSM3B {ECO:0000305} OS=Arabidopsis thaliana (Mouse-ear cress) PE=1 SV=1	PREDICTED: small nuclear ribonucleoprotein Sm D2-like isoform X1 [Brassica rapa]
Bch04G003660	Cellular Component: nucleus (GO:0005634);;	K15326|7.98393e-162|brp:103863050|K15326 tRNA-splicing endonuclease subunit Sen54 | (RefSeq) uncharacterized LOC103863050	Translation, ribosomal structure and biogenesis	tRNA-splicing endonuclease subunit sen54 N-term	--	BnaA04g02450D [Brassica napus]
Bch04G007320	Molecular Function: nucleic acid binding (GO:0003676);; Molecular Function: RNA helicase activity (GO:0003724);; Molecular Function: ATP binding (GO:0005524);; Cellular Component: nuclear envelope (GO:0005635);; Cellular Component: cytosol (GO:0005829);; Cellular Component: plasma membrane (GO:0005886);; Biological Process: protein folding (GO:0006457);; Molecular Function: ATP-dependent helicase…	K18655|0|brp:103863439|K18655 ATP-dependent RNA helicase DDX19/DBP5 [EC:3.6.4.13] | (RefSeq) DEAD-box ATP-dependent RNA helicase 38	RNA processing and modification	DEAD/DEAH box helicase	DEAD-box ATP-dependent RNA helicase 38 GN=T4D2.40 OS=Arabidopsis thaliana (Mouse-ear cress) PE=1 SV=2	PREDICTED: DEAD-box ATP-dependent RNA helicase 38 [Brassica rapa]
Bch04G008530	Molecular Function: nucleotide binding (GO:0000166);; Molecular Function: RNA binding (GO:0003723);; Biological Process: regulation of transcription, DNA-templated (GO:0006355);; Molecular Function: zinc ion binding (GO:0008270);;	--	--	RNA recognition motif. (a.k.a. RRM, RBD, or RNP domain)	Zinc finger CCCH domain-containing protein 46 GN=At3g51950 OS=Arabidopsis thaliana (Mouse-ear cress) PE=1 SV=1	PREDICTED: zinc finger CCCH domain-containing protein 46 [Brassica rapa]
Bch04G012050	Molecular Function: DNA binding (GO:0003677);; Molecular Function: ATP binding (GO:0005524);; Cellular Component: chloroplast stroma (GO:0009570);; Cellular Component: chloroplast envelope (GO:0009941);; Biological Process: chlorophyll catabolic process (GO:0015996);; Molecular Function: nucleoside-triphosphatase activity (GO:0017111);;	--	Replication, recombination and repair	AAA domain	Regulator of nonsense transcripts 1 homolog GN=MQD22.15 OS=Arabidopsis thaliana (Mouse-ear cress) PE=1 SV=2	BnaA04g07660D [Brassica napus]
Bch04G012640	Biological Process: nuclear-transcribed mRNA catabolic process (GO:0000956);; Cellular Component: nucleus (GO:0005634);; Biological Process: RNA processing (GO:0006396);; Biological Process: response to salt stress (GO:0009651);;	K12850|0|brp:103863710|K12850 pre-mRNA-splicing factor 38B | (RefSeq) pre-mRNA-splicing factor 38B	General function prediction only	PRP38 family	--	PREDICTED: pre-mRNA-splicing factor 38B [Brassica rapa]
Bch04G013020	Molecular Function: nucleotide binding (GO:0000166);; Molecular Function: nucleic acid binding (GO:0003676);; Cellular Component: nucleolus (GO:0005730);;	K12881|0|brp:103863747|K12881 THO complex subunit 4 | (RefSeq) THO complex subunit 4D	RNA processing and modification	RNA recognition motif (a.k.a. RRM, RBD, or RNP domain)	THO complex subunit 4D GN=K12B20.19 OS=Arabidopsis thaliana (Mouse-ear cress) PE=1 SV=1	PREDICTED: THO complex subunit 4D [Brassica rapa]
Bch04G014840	Molecular Function: nucleic acid binding (GO:0003676);; Molecular Function: ATP-dependent RNA helicase activity (GO:0004004);; Molecular Function: ATP binding (GO:0005524);; Cellular Component: mitochondrion (GO:0005739);; Biological Process: pyrimidine ribonucleotide biosynthetic process (GO:0009220);;	K17675|0|brp:103849896|K17675 ATP-dependent RNA helicase SUPV3L1/SUV3 [EC:3.6.4.13] | (RefSeq) DExH-box ATP-dependent RNA helicase DExH18, mitochondrial	RNA processing and modification	Mitochondrial degradasome RNA helicase subunit C terminal	ATP-dependent RNA helicase SUV3L, mitochondrial (Precursor) OS=Arabidopsis thaliana (Mouse-ear cress) PE=3 SV=1	BnaA04g09650D [Brassica napus]
Bch04G014990	Molecular Function: GTP binding (GO:0005525);; Cellular Component: mitochondrion (GO:0005739);;	--	Translation, ribosomal structure and biogenesis	50S ribosome-binding GTPase	Probable tRNA modification GTPase MnmE {ECO:0000255|HAMAP-Rule:MF_00379} OS=Cyanidium caldarium PE=3 SV=1	PREDICTED: uncharacterized protein LOC103863932 isoform X1 [Brassica rapa]
Bch04G019010	Molecular Function: nucleotide binding (GO:0000166);; Molecular Function: double-stranded DNA binding (GO:0003690);; Molecular Function: single-stranded DNA binding (GO:0003697);; Molecular Function: RNA binding (GO:0003723);; Cellular Component: cell wall (GO:0005618);; Cellular Component: nucleolus (GO:0005730);; Cellular Component: peroxisome (GO:0005777);; Cellular Component: plasma membrane …	--	General function prediction only	RNA recognition motif. (a.k.a. RRM, RBD, or RNP domain)	Glycine-rich RNA-binding protein GRP2A OS=Sinapis alba (White mustard) PE=2 SV=1	PREDICTED: glycine-rich RNA-binding protein GRP2A [Brassica rapa]
Bch04G019340	Molecular Function: nucleotide binding (GO:0000166);; Biological Process: mRNA splicing, via spliceosome (GO:0000398);; Molecular Function: RNA binding (GO:0003723);; Cellular Component: intracellular (GO:0005622);;	--	Cell cycle control, cell division, chromosome partitioning	RNA recognition motif. (a.k.a. RRM, RBD, or RNP domain)	UBP1-associated proteins 1B GN=UBA1B OS=Arabidopsis thaliana (Mouse-ear cress) PE=2 SV=2	PREDICTED: UBP1-associated proteins 1B [Brassica rapa]
Bch04G019600	Biological Process: mRNA splicing, via spliceosome (GO:0000398);; Biological Process: nuclear-transcribed mRNA catabolic process (GO:0000956);; Molecular Function: DNA binding (GO:0003677);; Molecular Function: RNA binding (GO:0003723);; Molecular Function: calmodulin binding (GO:0005516);; Cellular Component: vacuole (GO:0005773);; Cellular Component: plasma membrane (GO:0005886);; Biological Pr…	--	Function unknown	CG-1 domain	Calmodulin-binding transcription activator 3 GN=T26C19.4 OS=Arabidopsis thaliana (Mouse-ear cress) PE=1 SV=1	PREDICTED: calmodulin-binding transcription activator 3-like [Brassica rapa]
Bch04G021860	Molecular Function: nucleotide binding (GO:0000166);; Biological Process: formation of translation preinitiation complex (GO:0001731);; Molecular Function: translation initiation factor activity (GO:0003743);; Cellular Component: nucleus (GO:0005634);; Cellular Component: cytosol (GO:0005829);; Cellular Component: eukaryotic translation initiation factor 3 complex (GO:0005852);; Biological Proces…	K03253|0|brp:103864588|K03253 translation initiation factor 3 subunit B | (RefSeq) eukaryotic translation initiation factor 3 subunit B	Translation, ribosomal structure and biogenesis	Eukaryotic translation initiation factor eIF2A	Eukaryotic translation initiation factor 3 subunit B {ECO:0000255|HAMAP-Rule:MF_03001} GN=TIF3B1 OS=Arabidopsis thaliana (Mouse-ear cress) PE=1 SV=1	PREDICTED: eukaryotic translation initiation factor 3 subunit B isoform X2 [Brassica rapa]
Bch04G022750	Molecular Function: RNA binding (GO:0003723);; Cellular Component: cytosol (GO:0005829);; Biological Process: protein import into nucleus (GO:0006606);;	K13210|0|brp:103864711|K13210 far upstream element-binding protein | (RefSeq) far upstream element-binding protein 1-like	RNA processing and modification	KH domain	Zinc finger CCCH domain-containing protein 44 OS=Oryza sativa subsp. japonica (Rice) PE=2 SV=1	PREDICTED: far upstream element-binding protein 1-like [Brassica rapa]
Bch04G023130	Biological Process: mRNA splicing, via spliceosome (GO:0000398);; Molecular Function: DNA binding (GO:0003677);; Molecular Function: DNA-binding transcription factor activity (GO:0003700);; Molecular Function: protein binding (GO:0005515);; Cellular Component: nucleolus (GO:0005730);; Cellular Component: cytosol (GO:0005829);; Biological Process: regulation of mitotic cell cycle (GO:0007346);; Mo…	--	General function prediction only	Domain of unknown function (DUF3546)	Serrate RNA effector molecule GN=SE OS=Arabidopsis thaliana (Mouse-ear cress) PE=1 SV=2	PREDICTED: serrate RNA effector molecule-like [Brassica rapa]
Bch04G025000	Molecular Function: nucleotide binding (GO:0000166);; Molecular Function: RNA binding (GO:0003723);; Cellular Component: nucleus (GO:0005634);; Molecular Function: zinc ion binding (GO:0008270);; Biological Process: defense response to bacterium (GO:0042742);;	K12872|0|brp:103864977|K12872 pre-mRNA-splicing factor RBM22/SLT11 | (RefSeq) zinc finger CCCH domain-containing protein 25	General function prediction only	RNA recognition motif. (a.k.a. RRM, RBD, or RNP domain)	Zinc finger CCCH domain-containing protein 25 GN=At2g29580 OS=Arabidopsis thaliana (Mouse-ear cress) PE=2 SV=1	PREDICTED: zinc finger CCCH domain-containing protein 25 [Brassica rapa]
Bch04G025130	Biological Process: mRNA splicing, via spliceosome (GO:0000398);; Molecular Function: GTPase activity (GO:0003924);; Molecular Function: GTP binding (GO:0005525);; Cellular Component: U12-type spliceosomal complex (GO:0005689);; Cellular Component: mitochondrion (GO:0005739);; Biological Process: obsolete GTP catabolic process (GO:0006184);; Biological Process: rRNA processing (GO:0006364);; Biol…	K12834|2.40591e-74|brp:103843972|K12834 PHD finger-like domain-containing protein 5A | (RefSeq) PHD finger-like domain-containing protein 5B	Function unknown	PHF5-like protein	PHD finger-like domain-containing protein 5B GN=At1g07170 OS=Arabidopsis thaliana (Mouse-ear cress) PE=2 SV=1	BnaC04g40780D [Brassica napus]
Bch04G025690	--	--	--	Nup53/35/40-type RNA recognition motif	Nucleolin 1 OS=Oryza sativa subsp. japonica (Rice) PE=2 SV=1	PREDICTED: nucleolin 1-like isoform X1 [Brassica rapa]
Bch04G026300	Biological Process: microtubule cytoskeleton organization (GO:0000226);; Biological Process: mRNA splicing, via spliceosome (GO:0000398);; Biological Process: cytokinesis by cell plate formation (GO:0000911);; Biological Process: response to hypoxia (GO:0001666);; Cellular Component: spliceosomal complex (GO:0005681);; Cellular Component: cytosol (GO:0005829);; Biological Process: starch metaboli…	K12856|0|brp:103865106|K12856 pre-mRNA-processing factor 8 | (RefSeq) pre-mRNA-processing-splicing factor 8A-like	RNA processing and modification	PROCN (NUC071) domain	--	PREDICTED: LOW QUALITY PROTEIN: pre-mRNA-processing-splicing factor 8-like [Brassica rapa]
Bch04G028130	Molecular Function: nucleotide binding (GO:0000166);; Molecular Function: RNA binding (GO:0003723);;	K14411|0|brp:103865267|K14411 RNA-binding protein Musashi | (RefSeq) heterogeneous nuclear ribonucleoprotein 1-like	RNA processing and modification	RNA recognition motif. (a.k.a. RRM, RBD, or RNP domain)	Heterogeneous nuclear ribonucleoprotein 1 GN=RNP1 OS=Arabidopsis thaliana (Mouse-ear cress) PE=1 SV=1	PREDICTED: heterogeneous nuclear ribonucleoprotein 1-like [Brassica rapa]
Bch04G029390	Molecular Function: nucleotide binding (GO:0000166);; Molecular Function: RNA binding (GO:0003723);; Biological Process: rRNA processing (GO:0006364);; Cellular Component: chloroplast stroma (GO:0009570);; Cellular Component: thylakoid (GO:0009579);; Biological Process: chloroplast relocation (GO:0009902);; Biological Process: thylakoid membrane organization (GO:0010027);; Biological Process: pho…	--	General function prediction only	RNA recognition motif. (a.k.a. RRM, RBD, or RNP domain)	33 kDa ribonucleoprotein, chloroplastic (Precursor) OS=Nicotiana sylvestris (Wood tobacco) PE=1 SV=1	PREDICTED: 28 kDa ribonucleoprotein, chloroplastic [Brassica rapa]
Bch04G030760	Molecular Function: nucleotide binding (GO:0000166);; Molecular Function: poly(U) RNA binding (GO:0008266);; Biological Process: response to cold (GO:0009409);; Cellular Component: chloroplast thylakoid membrane (GO:0009535);; Cellular Component: chloroplast stroma (GO:0009570);; Biological Process: salicylic acid biosynthetic process (GO:0009697);; Biological Process: response to abscisic acid (…	K11294|0|brp:103865583|K11294 nucleolin | (RefSeq) RNA-binding protein CP29B, chloroplastic-like	General function prediction only	RNA recognition motif. (a.k.a. RRM, RBD, or RNP domain)	RNA-binding protein CP29B, chloroplastic {ECO:0000305} (Precursor) GN=F3G5.1 OS=Arabidopsis thaliana (Mouse-ear cress) PE=1 SV=1	PREDICTED: ribonucleoprotein At2g37220, chloroplastic-like [Brassica rapa]
Bch04G031810	Biological Process: mRNA splicing, via spliceosome (GO:0000398);; Cellular Component: spliceosomal complex (GO:0005681);; Cellular Component: cytosol (GO:0005829);; Cellular Component: plasma membrane (GO:0005886);; Cellular Component: chloroplast (GO:0009507);; Molecular Function: pre-mRNA intronic binding (GO:0097157);;	K12874|0|brp:103866002|K12874 intron-binding protein aquarius | (RefSeq) intron-binding protein aquarius	Replication, recombination and repair	AAA domain	Regulator of nonsense transcripts 1 homolog GN=MQD22.15 OS=Arabidopsis thaliana (Mouse-ear cress) PE=1 SV=2	PREDICTED: LOW QUALITY PROTEIN: intron-binding protein aquarius [Brassica rapa]
Bch04G032200	--	--	--	Nup53/35/40-type RNA recognition motif	Nucleolin 2 GN=K24M9.11 OS=Arabidopsis thaliana (Mouse-ear cress) PE=2 SV=1	PREDICTED: uncharacterized protein LOC103865720 [Brassica rapa]
Bch04G033250	Cellular Component: nucleus (GO:0005634);; Biological Process: RNA processing (GO:0006396);;	K12849|0|brp:103865826|K12849 pre-mRNA-splicing factor 38A | (RefSeq) pre-mRNA-splicing factor 38-like	Function unknown	PRP38 family	Pre-mRNA-splicing factor 38 GN=PRP38 OS=Arabidopsis thaliana (Mouse-ear cress) PE=1 SV=1	BnaA04g23440D [Brassica napus]
Bch04G036380	Molecular Function: nucleic acid binding (GO:0003676);; Molecular Function: ATP binding (GO:0005524);; Cellular Component: cytosol (GO:0005829);; Molecular Function: ATP-dependent helicase activity (GO:0008026);; Biological Process: nucleotide biosynthetic process (GO:0009165);;	K12614|0|brp:103866240|K12614 ATP-dependent RNA helicase DDX6/DHH1 [EC:3.6.4.13] | (RefSeq) DEAD-box ATP-dependent RNA helicase 6	RNA processing and modification	DEAD/DEAH box helicase	DEAD-box ATP-dependent RNA helicase 6 GN=RH6 OS=Arabidopsis thaliana (Mouse-ear cress) PE=2 SV=2	BnaA04g26450D [Brassica napus]
Bch05G000080	Cellular Component: amyloplast (GO:0009501);; Cellular Component: chloroplast (GO:0009507);; Cellular Component: chromoplast (GO:0009509);; Cellular Component: etioplast (GO:0009513);; Cellular Component: proplastid (GO:0009537);; Biological Process: chloroplast organization (GO:0009658);; Biological Process: leaf morphogenesis (GO:0009965);; Biological Process: chloroplast mRNA processing (GO:00…	--	--	--	Protein PALE CRESS, chloroplastic (Precursor) GN=F11L15.2 OS=Arabidopsis thaliana (Mouse-ear cress) PE=2 SV=1	PREDICTED: protein PALE CRESS, chloroplastic-like [Brassica rapa]
Bch05G000430	Molecular Function: nucleotide binding (GO:0000166);; Biological Process: mRNA splicing, via spliceosome (GO:0000398);; Cellular Component: U1 snRNP (GO:0005685);; Cellular Component: nucleolus (GO:0005730);; Cellular Component: cytosol (GO:0005829);; Biological Process: response to salt stress (GO:0009651);; Molecular Function: snRNA binding (GO:0017069);;	K11091|0|brp:103866362|K11091 U1 small nuclear ribonucleoprotein A | (RefSeq) U1 small nuclear ribonucleoprotein A	RNA processing and modification	RNA recognition motif. (a.k.a. RRM, RBD, or RNP domain)	U1 small nuclear ribonucleoprotein A GN=U1A OS=Arabidopsis thaliana (Mouse-ear cress) PE=1 SV=1	PREDICTED: U1 small nuclear ribonucleoprotein A [Brassica rapa]
Bch05G001180	Molecular Function: nucleotide binding (GO:0000166);; Molecular Function: RNA binding (GO:0003723);; Cellular Component: cytoplasm (GO:0005737);;	--	General function prediction only	RNA recognition motif. (a.k.a. RRM, RBD, or RNP domain)	Glycine-rich RNA-binding protein 4, mitochondrial (Precursor) GN=At3g23830 OS=Arabidopsis thaliana (Mouse-ear cress) PE=2 SV=1	BnaA05g01100D [Brassica napus]
Bch05G001340	Molecular Function: nucleotide binding (GO:0000166);; Biological Process: mRNA splicing, via spliceosome (GO:0000398);; Molecular Function: RNA binding (GO:0003723);; Cellular Component: spliceosomal complex (GO:0005681);; Cellular Component: cytoplasm (GO:0005737);; Cellular Component: nuclear speck (GO:0016607);; Biological Process: production of siRNA involved in RNA interference (GO:0030422);…	K12893|4.04883e-174|brp:103866451|K12893 splicing factor, arginine/serine-rich 4/5/6 | (RefSeq) serine/arginine-rich splicing factor RS31	RNA processing and modification	RNA recognition motif. (a.k.a. RRM, RBD, or RNP domain)	Serine/arginine-rich splicing factor RS31 GN=F21F14.30 OS=Arabidopsis thaliana (Mouse-ear cress) PE=1 SV=2	PREDICTED: serine/arginine-rich splicing factor RS31 [Brassica rapa]
Bch05G002400	Biological Process: mitotic G2 phase (GO:0000085);; Molecular Function: nucleotide binding (GO:0000166);; Biological Process: mRNA splicing, via spliceosome (GO:0000398);; Biological Process: karyogamy (GO:0000741);; Biological Process: cell fate determination (GO:0001709);; Cellular Component: spliceosomal complex (GO:0005681);; Biological Process: mitotic recombination (GO:0006312);; Biological…	K12662|0|brp:103866560|K12662 U4/U6 small nuclear ribonucleoprotein PRP4 | (RefSeq) U4/U6 small nuclear ribonucleoprotein PRP4-like protein	RNA processing and modification	WD domain, G-beta repeat	U4/U6 small nuclear ribonucleoprotein PRP4-like protein GN=EMB2776 OS=Arabidopsis thaliana (Mouse-ear cress) PE=2 SV=1	PREDICTED: U4/U6 small nuclear ribonucleoprotein PRP4-like protein [Brassica rapa]
Bch05G002860	Molecular Function: nucleotide binding (GO:0000166);; Molecular Function: nucleic acid binding (GO:0003676);; Cellular Component: cytoplasm (GO:0005737);;	--	--	RNA recognition motif (a.k.a. RRM, RBD, or RNP domain)	--	PREDICTED: protein vip1 [Brassica rapa]
Bch05G003890	Molecular Function: nucleotide binding (GO:0000166);; Cellular Component: chromatin (GO:0000785);; Molecular Function: RNA binding (GO:0003723);; Cellular Component: nucleus (GO:0005634);; Cellular Component: cytoplasm (GO:0005737);; Biological Process: mRNA polyadenylation (GO:0006378);; Biological Process: embryo sac development (GO:0009553);; Biological Process: embryo development (GO:0009790)…	--	General function prediction only	RNA recognition motif. (a.k.a. RRM, RBD, or RNP domain)	Flowering time control protein FPA GN=FPA OS=Arabidopsis thaliana (Mouse-ear cress) PE=2 SV=2	PREDICTED: flowering time control protein FPA [Brassica rapa]
Bch05G004280	Molecular Function: nucleic acid binding (GO:0003676);; Cellular Component: nucleus (GO:0005634);;	K15191|0|brp:103866758|K15191 La-related protein 7 | (RefSeq) la-related protein 6B	General function prediction only	La domain	La-related protein 6B GN=F6E13.10 OS=Arabidopsis thaliana (Mouse-ear cress) PE=2 SV=2	BnaA05g03650D [Brassica napus]
Bch05G004450	Cellular Component: nucleus (GO:0005634);;	--	Function unknown	N-terminal domain of CBF1 interacting co-repressor CIR	--	BnaA05g03810D [Brassica napus]
Bch05G005400	Molecular Function: tRNA 2'-phosphotransferase activity (GO:0000215);; Biological Process: tRNA splicing, via endonucleolytic cleavage and ligation (GO:0006388);; Cellular Component: chloroplast (GO:0009507);; Biological Process: embryo development ending in seed dormancy (GO:0009793);;	K10669|0|brp:103866869|K10669 2'-phosphotransferase [EC:2.7.1.160] | (RefSeq) tRNA 2'-phosphotransferase 1	Translation, ribosomal structure and biogenesis	RNA 2'-phosphotransferase, Tpt1 / KptA family	--	PREDICTED: tRNA 2&apos;-phosphotransferase 1 isoform X7 [Brassica rapa]
Bch05G007600	Biological Process: mRNA splicing, via spliceosome (GO:0000398);; Cellular Component: spliceosomal complex (GO:0005681);; Cellular Component: cytosol (GO:0005829);; Cellular Component: plasma membrane (GO:0005886);; Cellular Component: chloroplast (GO:0009507);; Molecular Function: pre-mRNA intronic binding (GO:0097157);;	K12874|0|brp:103867082|K12874 intron-binding protein aquarius | (RefSeq) intron-binding protein aquarius-like	Replication, recombination and repair	AAA domain	Regulator of nonsense transcripts 1 homolog GN=MQD22.15 OS=Arabidopsis thaliana (Mouse-ear cress) PE=1 SV=2	PREDICTED: intron-binding protein aquarius-like [Brassica rapa]
Bch05G008960	Molecular Function: nucleotide binding (GO:0000166);; Molecular Function: poly(U) RNA binding (GO:0008266);; Biological Process: response to cold (GO:0009409);; Cellular Component: chloroplast thylakoid membrane (GO:0009535);; Cellular Component: chloroplast stroma (GO:0009570);; Biological Process: salicylic acid biosynthetic process (GO:0009697);; Biological Process: response to abscisic acid (…	K11294|0|brp:103867216|K11294 nucleolin | (RefSeq) RNA-binding protein CP29B, chloroplastic-like	General function prediction only	RNA recognition motif. (a.k.a. RRM, RBD, or RNP domain)	RNA-binding protein CP29B, chloroplastic {ECO:0000305} (Precursor) GN=F3G5.1 OS=Arabidopsis thaliana (Mouse-ear cress) PE=1 SV=1	PREDICTED: ribonucleoprotein At2g37220, chloroplastic-like [Brassica rapa]
Bch05G015160	Biological Process: microtubule cytoskeleton organization (GO:0000226);; Biological Process: cytokinesis by cell plate formation (GO:0000911);; Molecular Function: DNA binding (GO:0003677);; Molecular Function: DNA helicase activity (GO:0003678);; Molecular Function: ATP binding (GO:0005524);; Cellular Component: nucleus (GO:0005634);; Cellular Component: cytoplasm (GO:0005737);; Biological Proce…	K14442|0|brp:103867932|K14442 ATP-dependent RNA helicase DHX36 [EC:3.6.4.13] | (RefSeq) DExH-box ATP-dependent RNA helicase DExH6-like	RNA processing and modification	Helicase associated domain (HA2)	Probable pre-mRNA-splicing factor ATP-dependent RNA helicase GN=At3g26560 OS=Arabidopsis thaliana (Mouse-ear cress) PE=1 SV=2	PREDICTED: ATP-dependent RNA helicase DHX36-like isoform X1 [Brassica rapa]
Bch05G015630	Molecular Function: nucleotide binding (GO:0000166);; Biological Process: cis assembly of pre-catalytic spliceosome (GO:0000354);; Cellular Component: U2 snRNP (GO:0005686);; Cellular Component: nucleolus (GO:0005730);; Cellular Component: cytoplasm (GO:0005737);; Cellular Component: Cajal body (GO:0015030);; Molecular Function: snRNA binding (GO:0017069);;	K11094|2.51155e-165|brp:103867968|K11094 U2 small nuclear ribonucleoprotein B'' | (RefSeq) U2 small nuclear ribonucleoprotein B''	RNA processing and modification	RNA recognition motif. (a.k.a. RRM, RBD, or RNP domain)	U2 small nuclear ribonucleoprotein B&apos;&apos; GN=U2B&apos;&apos; OS=Arabidopsis thaliana (Mouse-ear cress) PE=1 SV=1	BnaA05g12150D [Brassica napus]
Bch05G016620	Molecular Function: protein binding (GO:0005515);; Cellular Component: nucleus (GO:0005634);; Biological Process: mRNA processing (GO:0006397);; Biological Process: RNA splicing (GO:0008380);; Biological Process: DNA mediated transformation (GO:0009294);;	K13171|0|brp:103868054|K13171 serine/arginine repetitive matrix protein 1 | (RefSeq) serine/arginine repetitive matrix protein 1	--	PWI domain	--	PREDICTED: serine/arginine repetitive matrix protein 1 [Brassica rapa]
Bch05G016990	Biological Process: mitotic G2 phase (GO:0000085);; Molecular Function: nucleotide binding (GO:0000166);; Molecular Function: nucleic acid binding (GO:0003676);; Cellular Component: nucleus (GO:0005634);; Cellular Component: cytosol (GO:0005829);; Biological Process: nucleobase-containing compound metabolic process (GO:0006139);; Molecular Function: 3'-5' exonuclease activity (GO:0008408);; Biolo…	K12591|0|brp:103868297|K12591 exosome complex exonuclease RRP6 [EC:3.1.13.-] | (RefSeq) protein RRP6-like 2	Translation, ribosomal structure and biogenesis	3'-5' exonuclease	--	BnaA05g12760D [Brassica napus]
Bch05G017100	Molecular Function: transcription antitermination factor activity, RNA binding (GO:0001072);; Molecular Function: double-stranded DNA binding (GO:0003690);; Molecular Function: single-stranded DNA binding (GO:0003697);; Molecular Function: RNA binding (GO:0003723);; Molecular Function: copper ion binding (GO:0005507);; Molecular Function: ATP binding (GO:0005524);; Cellular Component: mitochondri…	--	General function prediction only	RNA recognition motif. (a.k.a. RRM, RBD, or RNP domain)	Glycine-rich RNA-binding protein 2, mitochondrial (Precursor) GN=At4g13850 OS=Arabidopsis thaliana (Mouse-ear cress) PE=1 SV=1	PREDICTED: glycine-rich RNA-binding protein 2, mitochondrial-like [Brassica rapa]
Bch05G018090	Molecular Function: nucleotide binding (GO:0000166);; Biological Process: mitotic cell cycle (GO:0000278);; Biological Process: mRNA splicing, via spliceosome (GO:0000398);; Molecular Function: RNA binding (GO:0003723);; Cellular Component: nucleolus (GO:0005730);; Cellular Component: cytosol (GO:0005829);; Cellular Component: plasma membrane (GO:0005886);; Cellular Component: nuclear speck (GO:0…	K12900|0|brp:103829790|K12900 FUS-interacting serine-arginine-rich protein 1 | (RefSeq) serine/arginine-rich SC35-like splicing factor SCL33	General function prediction only	RNA recognition motif. (a.k.a. RRM, RBD, or RNP domain)	Serine/arginine-rich SC35-like splicing factor SCL30A GN=SCL30A OS=Arabidopsis thaliana (Mouse-ear cress) PE=1 SV=1	PREDICTED: serine/arginine-rich SC35-like splicing factor SCL33 isoform X1 [Brassica rapa]
Bch05G019160	Molecular Function: nucleotide binding (GO:0000166);; Molecular Function: RNA binding (GO:0003723);; Cellular Component: nucleolus (GO:0005730);; Cellular Component: cytosol (GO:0005829);; Biological Process: defense response (GO:0006952);; Biological Process: cell death (GO:0008219);; Biological Process: ethylene biosynthetic process (GO:0009693);; Biological Process: leaf senescence (GO:0010150…	K12741|0|brp:103868443|K12741 heterogeneous nuclear ribonucleoprotein A1/A3 | (RefSeq) UBP1-associated protein 2C-like	General function prediction only	RNA recognition motif. (a.k.a. RRM, RBD, or RNP domain)	UBP1-associated protein 2C GN=UBA2C OS=Arabidopsis thaliana (Mouse-ear cress) PE=2 SV=1	PREDICTED: UBP1-associated protein 2C-like [Brassica rapa]
Bch05G022270	Biological Process: mRNA splicing, via spliceosome (GO:0000398);; Cellular Component: nucleolus (GO:0005730);; Molecular Function: organic cyclic compound binding (GO:0097159);; Molecular Function: heterocyclic compound binding (GO:1901363);;	K11294|0|brp:103868665|K11294 nucleolin | (RefSeq) nucleolin 1-like	Transcription	RNA recognition motif. (a.k.a. RRM, RBD, or RNP domain)	Nucleolin 2 GN=K24M9.11 OS=Arabidopsis thaliana (Mouse-ear cress) PE=2 SV=1	PREDICTED: nucleolin 1-like [Brassica rapa]
Bch05G028000	Molecular Function: ATP-dependent RNA helicase activity (GO:0004004);; Cellular Component: nucleus (GO:0005634);; Biological Process: DNA methylation (GO:0006306);; Biological Process: chromatin silencing (GO:0006342);; Biological Process: cell-cell signaling (GO:0007267);; Biological Process: RNA splicing (GO:0008380);; Biological Process: virus induced gene silencing (GO:0009616);; Biological P…	K12813|0|brp:103874751|K12813 pre-mRNA-splicing factor ATP-dependent RNA helicase DHX16 [EC:3.6.4.13] | (RefSeq) pre-mRNA-splicing factor ATP-dependent RNA helicase DEAH1	RNA processing and modification	Oligonucleotide/oligosaccharide-binding (OB)-fold	Probable pre-mRNA-splicing factor ATP-dependent RNA helicase GN=At3g26560 OS=Arabidopsis thaliana (Mouse-ear cress) PE=1 SV=2	PREDICTED: putative pre-mRNA-splicing factor ATP-dependent RNA helicase DHX16 isoform X2 [Brassica rapa]
Bch05G028860	Biological Process: Group II intron splicing (GO:0000373);; Molecular Function: RNA binding (GO:0003723);; Cellular Component: chloroplast (GO:0009507);; Biological Process: seed development (GO:0048316);;	--	Replication, recombination and repair	CRS1 / YhbY (CRM) domain	Chloroplastic group IIA intron splicing facilitator CRS1, chloroplastic (Precursor) GN=CRS1 OS=Zea mays (Maize) PE=1 SV=1	BnaA05g16660D [Brassica napus]
Bch05G029910	Molecular Function: DNA binding (GO:0003677);; Molecular Function: RNA binding (GO:0003723);; Molecular Function: ATP binding (GO:0005524);; Cellular Component: nucleus (GO:0005634);; Molecular Function: ATP-dependent helicase activity (GO:0008026);; Biological Process: response to cold (GO:0009409);; Biological Process: response to water deprivation (GO:0009414);; Biological Process: response to…	--	RNA processing and modification	DEAD/DEAH box helicase	DEAD-box ATP-dependent RNA helicase 9 GN=RH9 OS=Arabidopsis thaliana (Mouse-ear cress) PE=2 SV=1	BnaA05g17280D [Brassica napus]
Bch05G031610	Biological Process: maltose metabolic process (GO:0000023);; Molecular Function: nucleotide binding (GO:0000166);; Molecular Function: RNA binding (GO:0003723);; Biological Process: thylakoid membrane organization (GO:0010027);; Biological Process: starch biosynthetic process (GO:0019252);; Biological Process: chloroplast mRNA modification (GO:1900871);;	--	--	RNA recognition motif. (a.k.a. RRM, RBD, or RNP domain)	Glycine-rich RNA-binding protein 2, mitochondrial (Precursor) GN=At4g13850 OS=Arabidopsis thaliana (Mouse-ear cress) PE=1 SV=1	PREDICTED: uncharacterized protein LOC103869215 isoform X2 [Brassica rapa]
Bch05G031650	Molecular Function: nucleotide binding (GO:0000166);; Molecular Function: RNA binding (GO:0003723);; Cellular Component: cytoplasm (GO:0005737);;	K12898|0|brp:103869220|K12898 heterogeneous nuclear ribonucleoprotein F/H | (RefSeq) heterogeneous nuclear ribonucleoprotein H3	--	RNA recognition motif (a.k.a. RRM, RBD, or RNP domain)	--	PREDICTED: LOW QUALITY PROTEIN: heterogeneous nuclear ribonucleoprotein H3 [Brassica rapa]
Bch05G031790	Cellular Component: nucleus (GO:0005634);; Biological Process: multicellular organism development (GO:0007275);;	K12606|0|brp:103869276|K12606 CCR4-NOT transcription complex subunit 9 | (RefSeq) cell differentiation protein RCD1 homolog	General function prediction only	Cell differentiation family, Rcd1-like	--	BnaA01g36820D [Brassica napus]
Bch05G033190	Cellular Component: nucleus (GO:0005634);; Biological Process: RNA splicing (GO:0008380);; Biological Process: DNA mediated transformation (GO:0009294);; Molecular Function: RNA polymerase binding (GO:0070063);;	K12824|0|brp:103869415|K12824 transcription elongation regulator 1 | (RefSeq) pre-mRNA-processing protein 40C	Transcription	FF domain	Pre-mRNA-processing protein 40C GN=MPN9.8 OS=Arabidopsis thaliana (Mouse-ear cress) PE=1 SV=1	PREDICTED: pre-mRNA-processing protein 40C [Brassica rapa]
Bch05G034030	Molecular Function: nucleotide binding (GO:0000166);; Cellular Component: nucleus (GO:0005634);; Cellular Component: cytosol (GO:0005829);; Molecular Function: poly(A) binding (GO:0008143);; Biological Process: obsolete transcription factor import into nucleus (GO:0042991);;	--	General function prediction only	RNA recognition motif. (a.k.a. RRM, RBD, or RNP domain)	Polyadenylate-binding protein RBP47B GN=RBP47B OS=Arabidopsis thaliana (Mouse-ear cress) PE=2 SV=1	PREDICTED: polyadenylate-binding protein RBP47B-like [Brassica rapa]
Bch05G034460	Cellular Component: nucleus (GO:0005634);; Cellular Component: cytosol (GO:0005829);; Cellular Component: chloroplast (GO:0009507);;	K12870|0|brp:103869523|K12870 pre-mRNA-splicing factor ISY1 | (RefSeq) pre-mRNA-splicing factor ISY1 homolog	RNA processing and modification	Isy1-like splicing family	--	PREDICTED: pre-mRNA-splicing factor ISY1 homolog [Brassica rapa]
Bch05G034640	Biological Process: mRNA splicing, via spliceosome (GO:0000398);; Cellular Component: nucleolus (GO:0005730);; Molecular Function: organic cyclic compound binding (GO:0097159);; Molecular Function: heterocyclic compound binding (GO:1901363);;	K11294|0|brp:103869544|K11294 nucleolin | (RefSeq) nucleolin 2-like	Transcription	RNA recognition motif. (a.k.a. RRM, RBD, or RNP domain)	Nucleolin 2 GN=K24M9.11 OS=Arabidopsis thaliana (Mouse-ear cress) PE=2 SV=1	PREDICTED: nucleolin 2-like [Brassica rapa]
Bch05G034650	Biological Process: mRNA splicing, via spliceosome (GO:0000398);; Cellular Component: nucleolus (GO:0005730);;	K11294|0|brp:103869545|K11294 nucleolin | (RefSeq) nucleolin 2	Transcription	RNA recognition motif. (a.k.a. RRM, RBD, or RNP domain)	Nucleolin 2 GN=K24M9.11 OS=Arabidopsis thaliana (Mouse-ear cress) PE=2 SV=1	BnaA05g21550D [Brassica napus]
Bch05G036450	Molecular Function: single-stranded RNA binding (GO:0003727);; Cellular Component: nucleus (GO:0005634);; Cellular Component: vacuolar membrane (GO:0005774);; Biological Process: rRNA processing (GO:0006364);; Biological Process: regulation of translation (GO:0006417);; Biological Process: chloroplast relocation (GO:0009902);; Cellular Component: chloroplast envelope (GO:0009941);; Biological Pro…	--	General function prediction only	Tetratricopeptide repeat	PsbB mRNA maturation factor Mbb1, chloroplastic (Precursor) GN=MBB1 OS=Chlamydomonas reinhardtii (Chlamydomonas smithii) PE=2 SV=1	PREDICTED: psbB mRNA maturation factor Mbb1, chloroplastic [Brassica rapa]
Bch05G038800	Molecular Function: nucleotide binding (GO:0000166);; Biological Process: mitotic cell cycle (GO:0000278);; Molecular Function: RNA binding (GO:0003723);; Molecular Function: protein binding (GO:0005515);; Cellular Component: nucleus (GO:0005634);; Cellular Component: cytoplasm (GO:0005737);; Biological Process: RNA processing (GO:0006396);;	--	General function prediction only	RNA recognition motif. (a.k.a. RRM, RBD, or RNP domain)	Polyadenylate-binding protein-interacting protein 9 GN=CID9 OS=Arabidopsis thaliana (Mouse-ear cress) PE=3 SV=1	PREDICTED: polyadenylate-binding protein-interacting protein 9 [Brassica rapa]
Bch05G041330	Molecular Function: nucleotide binding (GO:0000166);; Molecular Function: nucleic acid binding (GO:0003676);;	K12900|7.38653e-134|brp:103870289|K12900 FUS-interacting serine-arginine-rich protein 1 | (RefSeq) serine/arginine-rich SC35-like splicing factor SCL30A	General function prediction only	RNA recognition motif. (a.k.a. RRM, RBD, or RNP domain)	Serine/arginine-rich SC35-like splicing factor SCL30A GN=SCL30A OS=Arabidopsis thaliana (Mouse-ear cress) PE=1 SV=1	PREDICTED: serine/arginine-rich SC35-like splicing factor SCL30A isoform X1 [Brassica rapa]
Bch05G041340	Biological Process: RNA methylation (GO:0001510);; Molecular Function: RNA binding (GO:0003723);; Cellular Component: nucleolus (GO:0005730);; Cellular Component: cytosol (GO:0005829);; Cellular Component: plasma membrane (GO:0005886);; Biological Process: rRNA processing (GO:0006364);; Biological Process: mRNA processing (GO:0006397);; Biological Process: protein import into nucleus (GO:0006606)…	K14792|0|brp:103870291|K14792 rRNA biogenesis protein RRP5 | (RefSeq) rRNA biogenesis protein RRP5-like	RNA processing and modification	S1 RNA binding domain	30S ribosomal protein S1, chloroplastic (Precursor) GN=RPS1 OS=Spinacia oleracea (Spinach) PE=1 SV=1	PREDICTED: protein RRP5 homolog isoform X2 [Brassica rapa]
Bch05G042720	Molecular Function: single-stranded RNA binding (GO:0003727);; Cellular Component: nucleus (GO:0005634);; Biological Process: RNA splicing (GO:0008380);; Biological Process: regulation by virus of viral protein levels in host cell (GO:0046719);;	K14944|0|brp:103870462|K14944 RNA-binding protein Nova | (RefSeq) protein BTR1-like	--	KH domain	KH domain-containing protein At4g18375 GN=At4g18375 OS=Arabidopsis thaliana (Mouse-ear cress) PE=2 SV=1	PREDICTED: RNA-binding protein Nova-1-like [Brassica rapa]
Bch05G042830	Molecular Function: nucleotide binding (GO:0000166);; Biological Process: mRNA splicing, via spliceosome (GO:0000398);; Molecular Function: RNA binding (GO:0003723);; Cellular Component: nucleus (GO:0005634);; Molecular Function: zinc ion binding (GO:0008270);; Biological Process: developmental process (GO:0032502);; Biological Process: regulation of cell division (GO:0051302);;	K13154|0|brp:103870471|K13154 U11/U12 small nuclear ribonucleoprotein 31 kDa protein | (RefSeq) U11/U12 small nuclear ribonucleoprotein 31 kDa protein	General function prediction only	RNA recognition motif. (a.k.a. RRM, RBD, or RNP domain)	U11/U12 small nuclear ribonucleoprotein 31 kDa protein GN=SNRNP31 OS=Arabidopsis thaliana (Mouse-ear cress) PE=2 SV=1	BnaA05g28420D [Brassica napus]
Bch05G043350	Biological Process: alternative mRNA splicing, via spliceosome (GO:0000380);; Molecular Function: RNA binding (GO:0003723);; Molecular Function: protein serine/threonine kinase activity (GO:0004674);; Molecular Function: ATP binding (GO:0005524);; Cellular Component: cell wall (GO:0005618);; Cellular Component: nucleolus (GO:0005730);; Cellular Component: peroxisome (GO:0005777);; Cellular Compon…	--	--	Protein tyrosine kinase	Serine/threonine-protein kinase-like protein CCR1 (Precursor) OS=Arabidopsis thaliana (Mouse-ear cress) PE=1 SV=1	BnaA05g28760D [Brassica napus]
Bch05G043410	Biological Process: mitotic G2 phase (GO:0000085);; Biological Process: mRNA splicing, via spliceosome (GO:0000398);; Molecular Function: nucleic acid binding (GO:0003676);; Molecular Function: RNA helicase activity (GO:0003724);; Molecular Function: ATP binding (GO:0005524);; Cellular Component: nucleus (GO:0005634);; Cellular Component: cytosol (GO:0005829);; Biological Process: cell adhesion (…	K12598|0|brp:103870525|K12598 ATP-dependent RNA helicase DOB1 [EC:3.6.4.13] | (RefSeq) DExH-box ATP-dependent RNA helicase DExH10	RNA processing and modification	rRNA-processing arch domain	DEAD-box ATP-dependent RNA helicase ISE2, chloroplastic (Precursor) GN=F20P5.20 OS=Arabidopsis thaliana (Mouse-ear cress) PE=1 SV=2	BnaA05g28820D [Brassica napus]
Bch05G043470	Molecular Function: binding (GO:0005488);;	K12896|0|brp:103870533|K12896 splicing factor, arginine/serine-rich 7 | (RefSeq) serine/arginine-rich splicing factor RS2Z33-like	RNA processing and modification	RNA recognition motif. (a.k.a. RRM, RBD, or RNP domain)	Serine/arginine-rich splicing factor RS2Z32 GN=F4P12.200 OS=Arabidopsis thaliana (Mouse-ear cress) PE=1 SV=1	BnaA05g28890D [Brassica napus]
Bch05G044300	Molecular Function: nucleotide binding (GO:0000166);; Molecular Function: RNA binding (GO:0003723);; Cellular Component: nucleus (GO:0005634);;	--	General function prediction only	RNA recognition motif. (a.k.a. RRM, RBD, or RNP domain)	Glycine-rich RNA-binding protein 4, mitochondrial (Precursor) GN=At3g23830 OS=Arabidopsis thaliana (Mouse-ear cress) PE=2 SV=1	PREDICTED: glycine-rich RNA-binding protein 4, mitochondrial [Brassica rapa]
Bch05G044410	Molecular Function: nucleotide binding (GO:0000166);; Molecular Function: RNA binding (GO:0003723);; Cellular Component: extracellular region (GO:0005576);;	K14411|0|brp:103870631|K14411 RNA-binding protein Musashi | (RefSeq) heterogeneous nuclear ribonucleoprotein 1-like	RNA processing and modification	RNA recognition motif. (a.k.a. RRM, RBD, or RNP domain)	Heterogeneous nuclear ribonucleoprotein 1 GN=RNP1 OS=Arabidopsis thaliana (Mouse-ear cress) PE=1 SV=1	PREDICTED: heterogeneous nuclear ribonucleoprotein 1-like isoform X1 [Brassica rapa]
Bch05G045600	Cellular Component: mitochondrion (GO:0005739);; Cellular Component: chloroplast (GO:0009507);; Biological Process: embryo sac development (GO:0009553);; Biological Process: pollen development (GO:0009555);; Biological Process: embryo development ending in seed dormancy (GO:0009793);; Molecular Function: rRNA binding (GO:0019843);; Biological Process: pollen tube development (GO:0048868);;	--	General function prediction only	PPR repeat family	Pentatricopeptide repeat-containing protein At3g06430, chloroplastic (Precursor) GN=EMB2750 OS=Arabidopsis thaliana (Mouse-ear cress) PE=2 SV=1	PREDICTED: pentatricopeptide repeat-containing protein At3g06430, chloroplastic [Brassica rapa]
Bch05G046820	Cellular Component: nucleus (GO:0005634);;	K12871|3.13876e-99|brp:103870859|K12871 coiled-coil domain-containing protein 12 | (RefSeq) coiled-coil domain-containing protein 12	Function unknown	cwf18 pre-mRNA splicing factor	--	PREDICTED: coiled-coil domain-containing protein 12 [Brassica rapa]
Bch05G047490	Molecular Function: nucleotide binding (GO:0000166);; Molecular Function: RNA binding (GO:0003723);;	--	General function prediction only	RNA recognition motif. (a.k.a. RRM, RBD, or RNP domain)	Oligouridylate-binding protein 1B GN=UBP1B OS=Arabidopsis thaliana (Mouse-ear cress) PE=1 SV=1	BnaA05g32940D [Brassica napus]
Bch05G048100	Molecular Function: nucleotide binding (GO:0000166);; Biological Process: regulation of alternative mRNA splicing, via spliceosome (GO:0000381);; Cellular Component: P-body (GO:0000932);; Molecular Function: RNA binding (GO:0003723);; Cellular Component: nucleus (GO:0005634);; Biological Process: regulation of translation (GO:0006417);; Biological Process: seed germination (GO:0009845);; Biologic…	K14948|0|brp:103870954|K14948 polypyrimidine tract-binding protein 2 | (RefSeq) polypyrimidine tract-binding protein homolog 1	RNA processing and modification	RNA recognition motif. (a.k.a. RRM, RBD, or RNP domain)	Polypyrimidine tract-binding protein homolog 1 GN=PTB OS=Arabidopsis thaliana (Mouse-ear cress) PE=1 SV=1	PREDICTED: polypyrimidine tract-binding protein homolog 1 [Brassica rapa]
Bch05G048810	Cellular Component: THO complex part of transcription export complex (GO:0000445);; Biological Process: mRNA processing (GO:0006397);;	K13176|8.94792e-168|brp:103855121|K13176 THO complex subunit 7 | (RefSeq) THO complex subunit 7B	Function unknown	Tho complex subunit 7	THO complex subunit 7B GN=F13E7.10 OS=Arabidopsis thaliana (Mouse-ear cress) PE=1 SV=1	PREDICTED: THO complex subunit 7B [Brassica rapa]
Bch05G049310	Molecular Function: 3'-5'-exoribonuclease activity (GO:0000175);; Molecular Function: RNA binding (GO:0003723);; Molecular Function: polyribonucleotide nucleotidyltransferase activity (GO:0004654);; Biological Process: mRNA catabolic process (GO:0006402);; Cellular Component: chloroplast stroma (GO:0009570);; Biological Process: negative regulation of isopentenyl diphosphate biosynthetic process,…	K00962|0|brp:103855181|K00962 polyribonucleotide nucleotidyltransferase [EC:2.7.7.8] | (RefSeq) polyribonucleotide nucleotidyltransferase 1, chloroplastic	General function prediction only	3' exoribonuclease family, domain 1	Polyribonucleotide nucleotidyltransferase 1, chloroplastic (Precursor) OS=Arabidopsis thaliana (Mouse-ear cress) PE=1 SV=1	PREDICTED: polyribonucleotide nucleotidyltransferase 1, chloroplastic [Brassica rapa]
Bch06G000110	Molecular Function: nucleic acid binding (GO:0003676);; Molecular Function: ribonuclease activity (GO:0004540);; Cellular Component: nucleus (GO:0005634);; Biological Process: RNA modification (GO:0009451);; Biological Process: embryo sac egg cell differentiation (GO:0009560);; Biological Process: response to salt stress (GO:0009651);; Biological Process: response to abscisic acid (GO:0009737);; …	K01148|0|brp:103871015|K01148 poly(A)-specific ribonuclease [EC:3.1.13.4] | (RefSeq) poly(A)-specific ribonuclease PARN	Replication, recombination and repair	CAF1 family ribonuclease	Poly(A)-specific ribonuclease PARN GN=F14J16.11 OS=Arabidopsis thaliana (Mouse-ear cress) PE=1 SV=2	BnaA06g00130D [Brassica napus]
Bch06G000510	Biological Process: mRNA splicing, via spliceosome (GO:0000398);; Cellular Component: nucleolus (GO:0005730);; Cellular Component: plasma membrane (GO:0005886);; Biological Process: regulation of transcription, DNA-templated (GO:0006355);; Cellular Component: nuclear speck (GO:0016607);; Cellular Component: interchromatin granule (GO:0035061);; Biological Process: posttranscriptional gene silenci…	K12900|8.11322e-73|brp:103871046|K12900 FUS-interacting serine-arginine-rich protein 1 | (RefSeq) serine/arginine-rich SC35-like splicing factor SCL33	General function prediction only	RNA recognition motif. (a.k.a. RRM, RBD, or RNP domain)	Serine/arginine-rich SC35-like splicing factor SCL30A GN=SCL30A OS=Arabidopsis thaliana (Mouse-ear cress) PE=1 SV=1	BnaA06g00410D [Brassica napus]
Bch06G000820	Molecular Function: nucleotide binding (GO:0000166);; Molecular Function: mRNA 3'-UTR binding (GO:0003730);; Cellular Component: cytosol (GO:0005829);; Cellular Component: plasma membrane (GO:0005886);; Biological Process: glucose catabolic process (GO:0006007);;	K13201|0|brp:103871079|K13201 nucleolysin TIA-1/TIAR | (RefSeq) oligouridylate-binding protein 1A	General function prediction only	RNA recognition motif. (a.k.a. RRM, RBD, or RNP domain)	Oligouridylate-binding protein 1A GN=UBP1A OS=Arabidopsis thaliana (Mouse-ear cress) PE=1 SV=1	PREDICTED: oligouridylate-binding protein 1A [Brassica rapa]
Bch06G001380	Molecular Function: RNA binding (GO:0003723);; Cellular Component: nucleolus (GO:0005730);; Cellular Component: cytosol (GO:0005829);; Biological Process: defense response (GO:0006952);; Biological Process: cell death (GO:0008219);; Biological Process: ethylene biosynthetic process (GO:0009693);; Biological Process: leaf senescence (GO:0010150);;	K12741|0|brp:103871138|K12741 heterogeneous nuclear ribonucleoprotein A1/A3 | (RefSeq) UBP1-associated protein 2C-like	General function prediction only	RNA recognition motif. (a.k.a. RRM, RBD, or RNP domain)	UBP1-associated protein 2C GN=UBA2C OS=Arabidopsis thaliana (Mouse-ear cress) PE=2 SV=1	BnaA06g01040D [Brassica napus]
Bch06G003570	Biological Process: nuclear-transcribed mRNA catabolic process (GO:0000956);; Molecular Function: DNA binding (GO:0003677);; Molecular Function: helicase activity (GO:0004386);; Molecular Function: ATP binding (GO:0005524);; Cellular Component: nucleus (GO:0005634);; Biological Process: DNA methylation (GO:0006306);; Biological Process: methylation-dependent chromatin silencing (GO:0006346);; Bio…	--	--	SNF2 family N-terminal domain	Putative SWI/SNF-related matrix-associated actin-dependent regulator of chromatin subfamily A member 3-like 2 GN=At5g22750 OS=Arabidopsis thaliana (Mouse-ear cress) PE=2 SV=1	PREDICTED: uncharacterized ATP-dependent helicase C23E6.02 [Brassica rapa]
Bch06G003640	Molecular Function: nucleotide binding (GO:0000166);; Molecular Function: RNA binding (GO:0003723);; Cellular Component: intracellular (GO:0005622);; Molecular Function: zinc ion binding (GO:0008270);;	--	General function prediction only	Zn-finger in Ran binding protein and others	Transcription initiation factor TFIID subunit 15 GN=TAF15 OS=Arabidopsis thaliana (Mouse-ear cress) PE=1 SV=1	PREDICTED: transcription initiation factor TFIID subunit 15-like [Brassica rapa]
Bch06G004170	Molecular Function: nucleotide binding (GO:0000166);; Molecular Function: translation initiation factor activity (GO:0003743);; Molecular Function: protein binding (GO:0005515);; Cellular Component: cytosol (GO:0005829);; Biological Process: purine nucleotide biosynthetic process (GO:0006164);; Biological Process: translational initiation (GO:0006413);; Biological Process: response to cadmium ion…	K13126|0|brp:103871402|K13126 polyadenylate-binding protein | (RefSeq) polyadenylate-binding protein 8	--	RNA recognition motif. (a.k.a. RRM, RBD, or RNP domain)	Polyadenylate-binding protein 8 GN=PAB8 OS=Arabidopsis thaliana (Mouse-ear cress) PE=1 SV=1	PREDICTED: polyadenylate-binding protein 8 [Brassica rapa]
Bch06G004620	Molecular Function: nucleotide binding (GO:0000166);; Biological Process: mRNA splicing, via spliceosome (GO:0000398);; Biological Process: endonucleolytic cleavage involved in rRNA processing (GO:0000478);; Biological Process: RNA methylation (GO:0001510);; Molecular Function: nucleic acid binding (GO:0003676);; Cellular Component: nucleolus (GO:0005730);; Cellular Component: mitochondrion (GO:0…	K11294|0|brp:103871689|K11294 nucleolin | (RefSeq) nucleolin 1-like	Transcription	RNA recognition motif. (a.k.a. RRM, RBD, or RNP domain)	Nucleolin 1 GN=F27K7.6 OS=Arabidopsis thaliana (Mouse-ear cress) PE=1 SV=1	BnaA06g03440D [Brassica napus]
Bch06G005740	Cellular Component: chloroplast (GO:0009507);; Biological Process: chloroplast RNA processing (GO:0031425);;	--	General function prediction only	PPR repeat family	Pentatricopeptide repeat-containing protein At1g08070 GN=PCMP-H12 OS=Arabidopsis thaliana (Mouse-ear cress) PE=2 SV=1	PREDICTED: pentatricopeptide repeat-containing protein At1g08070 [Brassica rapa]
Bch06G006560	Molecular Function: nucleotide binding (GO:0000166);; Molecular Function: mRNA binding (GO:0003729);; Molecular Function: protein binding (GO:0005515);; Cellular Component: spliceosomal complex (GO:0005681);; Biological Process: mRNA splice site selection (GO:0006376);; Cellular Component: nuclear speck (GO:0016607);; Cellular Component: interchromatin granule (GO:0035061);; Biological Process: r…	K12890|2.76882e-161|brp:103871643|K12890 splicing factor, arginine/serine-rich 1 | (RefSeq) serine/arginine-rich splicing factor SR30	RNA processing and modification	RNA recognition motif. (a.k.a. RRM, RBD, or RNP domain)	Serine/arginine-rich splicing factor SR30 GN=T12M4.19 OS=Arabidopsis thaliana (Mouse-ear cress) PE=1 SV=1	PREDICTED: serine/arginine-rich splicing factor SR30 [Brassica rapa]
Bch06G007100	Molecular Function: RNA binding (GO:0003723);; Cellular Component: nucleus (GO:0005634);;	K14945|0|brp:103871739|K14945 protein quaking | (RefSeq) KH domain-containing protein At1g09660/At1g09670	RNA processing and modification	--	KH domain-containing protein At1g09660/At1g09670 GN=At1g09660 OS=Arabidopsis thaliana (Mouse-ear cress) PE=2 SV=1	BnaA06g05560D [Brassica napus]
Bch06G010620	Molecular Function: nucleotide binding (GO:0000166);; Molecular Function: nucleic acid binding (GO:0003676);; Molecular Function: arginyltransferase activity (GO:0004057);; Cellular Component: nucleus (GO:0005634);; Biological Process: calcium ion transport (GO:0006816);; Biological Process: response to abscisic acid (GO:0009737);; Biological Process: regulation of seed germination (GO:0010029);;…	--	Posttranslational modification, protein turnover, chaperones	RNA recognition motif. (a.k.a. RRM, RBD, or RNP domain)	Glycine-rich RNA-binding protein 3, mitochondrial (Precursor) GN=MAF19_30 OS=Arabidopsis thaliana (Mouse-ear cress) PE=2 SV=1	BnaA06g08720D [Brassica napus]
Bch06G010670	Molecular Function: RNA binding (GO:0003723);; Cellular Component: cytoplasm (GO:0005737);; Biological Process: nucleocytoplasmic transport (GO:0006913);; Biological Process: nucleotide biosynthetic process (GO:0009165);;	--	Signal transduction mechanisms	Nuclear transport factor 2 (NTF2) domain	Nuclear transport factor 2 GN=NTF2 OS=Arabidopsis thaliana (Mouse-ear cress) PE=1 SV=1	PREDICTED: putative G3BP-like protein isoform X1 [Brassica rapa]
Bch06G011040	Molecular Function: RNA binding (GO:0003723);; Cellular Component: nucleus (GO:0005634);; Biological Process: response to abscisic acid (GO:0009737);;	K13162|0|brp:103842994|K13162 poly(rC)-binding protein 2/3/4 | (RefSeq) KH domain-containing protein HEN4	--	KH domain	KH domain-containing protein At4g18375 GN=At4g18375 OS=Arabidopsis thaliana (Mouse-ear cress) PE=2 SV=1	BnaA06g08990D [Brassica napus]
Bch06G011210	Molecular Function: nucleotide binding (GO:0000166);; Molecular Function: nucleic acid binding (GO:0003676);; Biological Process: postreplication repair (GO:0006301);;	--	--	RNA recognition motif. (a.k.a. RRM, RBD, or RNP domain)	--	BnaA06g09130D [Brassica napus]
Bch06G012900	Molecular Function: nucleotide binding (GO:0000166);; Biological Process: alternative mRNA splicing, via spliceosome (GO:0000380);; Molecular Function: RNA binding (GO:0003723);; Molecular Function: protein kinase activity (GO:0004672);; Cellular Component: cell wall (GO:0005618);; Cellular Component: nucleolus (GO:0005730);; Cellular Component: peroxisome (GO:0005777);; Cellular Component: Golgi…	K09753|0|brp:103872395|K09753 cinnamoyl-CoA reductase [EC:1.2.1.44] | (RefSeq) cinnamoyl-CoA reductase 1	Defense mechanisms	NAD dependent epimerase/dehydratase family	Cinnamoyl-CoA reductase 1 GN=T24D18.5 OS=Arabidopsis thaliana (Mouse-ear cress) PE=1 SV=1	PREDICTED: cinnamoyl-CoA reductase 1 [Brassica rapa]
Bch06G014070	Cellular Component: nucleus (GO:0005634);; Cellular Component: cytosol (GO:0005829);; Biological Process: fatty acid beta-oxidation (GO:0006635);; Molecular Function: zinc ion binding (GO:0008270);; Biological Process: positive regulation of cell proliferation (GO:0008284);; Cellular Component: phragmoplast (GO:0009524);; Biological Process: protein import into peroxisome matrix (GO:0016558);; Mo…	--	Function unknown	C3HC zinc finger-like	--	BnaA06g11530D [Brassica napus]
Bch06G014380	Molecular Function: nucleotide binding (GO:0000166);; Molecular Function: RNA binding (GO:0003723);; Cellular Component: cytoplasm (GO:0005737);;	K12741|0|brp:103872546|K12741 heterogeneous nuclear ribonucleoprotein A1/A3 | (RefSeq) heterogeneous nuclear ribonucleoprotein 1	General function prediction only	RNA recognition motif. (a.k.a. RRM, RBD, or RNP domain)	RNA-binding protein 1 GN=F9K23.11 OS=Arabidopsis thaliana (Mouse-ear cress) PE=2 SV=1	PREDICTED: heterogeneous nuclear ribonucleoprotein 1 [Brassica rapa]
Bch06G015340	Molecular Function: nucleotide binding (GO:0000166);; Molecular Function: RNA binding (GO:0003723);; Cellular Component: nucleus (GO:0005634);; Cellular Component: endosome (GO:0005768);; Cellular Component: Golgi apparatus (GO:0005794);; Cellular Component: trans-Golgi network (GO:0005802);; Biological Process: response to salt stress (GO:0009651);;	--	General function prediction only	RNA recognition motif. (a.k.a. RRM, RBD, or RNP domain)	Glycine-rich RNA-binding protein 6, mitochondrial (Precursor) GN=F26I16.3 OS=Arabidopsis thaliana (Mouse-ear cress) PE=2 SV=1	BnaA06g12790D [Brassica napus]
Bch06G018090	Cellular Component: nucleus (GO:0005634);; Cellular Component: small nucleolar ribonucleoprotein complex (GO:0005732);;	K12622|5.26029e-62|brp:103872911|K12622 U6 snRNA-associated Sm-like protein LSm3 | (RefSeq) sm-like protein LSM3A	RNA processing and modification	LSM domain	Sm-like protein LSM3A {ECO:0000305} OS=Arabidopsis thaliana (Mouse-ear cress) PE=1 SV=1	PREDICTED: U6 snRNA-associated Sm-like protein LSm3 [Brassica rapa]
Bch06G018260	Molecular Function: nucleic acid binding (GO:0003676);; Cellular Component: nucleus (GO:0005634);;	--	--	VQ motif	Protein MATERNALLY EXPRESSED GENE 5 GN=MEG5 OS=Zea mays (Maize) PE=2 SV=1	nucleic acid/nucleotide binding protein [Arabidopsis thaliana]
Bch06G019140	Molecular Function: nucleotide binding (GO:0000166);; Molecular Function: RNA binding (GO:0003723);; Cellular Component: nucleolus (GO:0005730);; Cellular Component: cytosol (GO:0005829);; Biological Process: RNA splicing (GO:0008380);;	K12890|0|brp:103873059|K12890 splicing factor, arginine/serine-rich 1 | (RefSeq) serine/arginine-rich splicing factor SR34A-like	RNA processing and modification	RNA recognition motif. (a.k.a. RRM, RBD, or RNP domain)	Serine/arginine-rich splicing factor SR34A OS=Arabidopsis thaliana (Mouse-ear cress) PE=2 SV=1	PREDICTED: serine/arginine-rich splicing factor SR34A-like [Brassica rapa]
Bch06G019750	Molecular Function: DNA binding (GO:0003677);; Molecular Function: ATP-dependent peptidase activity (GO:0004176);; Molecular Function: nuclease activity (GO:0004518);; Molecular Function: ATP binding (GO:0005524);; Cellular Component: cell wall (GO:0005618);; Cellular Component: mitochondrion (GO:0005739);; Cellular Component: cytosol (GO:0005829);; Biological Process: obsolete ATP catabolic proc…	K03696|0|brp:103873112|K03696 ATP-dependent Clp protease ATP-binding subunit ClpC | (RefSeq) chaperone protein ClpC2, chloroplastic	Posttranslational modification, protein turnover, chaperones	AAA domain (Cdc48 subfamily)	Chaperone protein ClpC2, chloroplastic (Precursor) GN=T21J18.140 OS=Arabidopsis thaliana (Mouse-ear cress) PE=2 SV=1	PREDICTED: LOW QUALITY PROTEIN: chaperone protein ClpC2, chloroplastic [Brassica rapa]
Bch06G028920	Cellular Component: mitochondrion (GO:0005739);; Biological Process: RNA splicing (GO:0008380);; Biological Process: embryo sac egg cell differentiation (GO:0009560);;	--	General function prediction only	PPR repeat family	Pentatricopeptide repeat-containing protein At3g48250, chloroplastic (Precursor) GN=At3g48250 OS=Arabidopsis thaliana (Mouse-ear cress) PE=2 SV=1	BnaA06g20850D [Brassica napus]
Bch06G029690	Molecular Function: nucleotide binding (GO:0000166);; Molecular Function: RNA binding (GO:0003723);; Cellular Component: nucleolus (GO:0005730);; Cellular Component: cytosol (GO:0005829);; Biological Process: RNA splicing (GO:0008380);;	K12890|0|brp:103873488|K12890 splicing factor, arginine/serine-rich 1 | (RefSeq) serine/arginine-rich splicing factor SR34A	RNA processing and modification	RNA recognition motif. (a.k.a. RRM, RBD, or RNP domain)	Serine/arginine-rich splicing factor SR34A OS=Arabidopsis thaliana (Mouse-ear cress) PE=2 SV=1	PREDICTED: serine/arginine-rich splicing factor SR34A [Brassica rapa]
Bch06G031060	Cellular Component: nuclear pore (GO:0005643);; Biological Process: protein import into nucleus (GO:0006606);; Molecular Function: Ran GTPase binding (GO:0008536);; Molecular Function: protein transporter activity (GO:0008565);; Biological Process: regulation of RNA splicing (GO:0043484);;	K15436|0|brp:103874697|K15436 transportin-3 | (RefSeq) transportin MOS14	Intracellular trafficking, secretion, and vesicular transport	Exportin 1-like protein	--	PREDICTED: transportin-3 [Brassica rapa]
Bch06G031930	Cellular Component: nucleus (GO:0005634);; Cellular Component: chloroplast (GO:0009507);;	K09131|1.41548e-163|brp:103873755|K09131 uncharacterized protein | (RefSeq) UPF0235 protein At5g63440	Function unknown	Uncharacterised ACR, YggU family COG1872	UPF0235 protein At5g63440 GN=At5g63440 OS=Arabidopsis thaliana (Mouse-ear cress) PE=1 SV=1	PREDICTED: UPF0235 protein At5g63440 isoform X1 [Brassica rapa]
Bch06G032550	Molecular Function: inositol-1,4-bisphosphate 1-phosphatase activity (GO:0004441);; Cellular Component: nucleus (GO:0005634);; Cellular Component: mitochondrion (GO:0005739);; Cellular Component: cytosol (GO:0005829);; Biological Process: sulfur compound metabolic process (GO:0006790);; Molecular Function: 3'(2'),5'-bisphosphate nucleotidase activity (GO:0008441);; Biological Process: response to…	K15422|0|brp:103873815|K15422 3'(2'), 5'-bisphosphate nucleotidase / inositol polyphosphate 1-phosphatase [EC:3.1.3.7 3.1.3.57] | (RefSeq) SAL1 phosphatase	--	Inositol monophosphatase family	SAL1 phosphatase GN=MBM17.8 OS=Arabidopsis thaliana (Mouse-ear cress) PE=1 SV=1	PREDICTED: SAL1 phosphatase [Brassica rapa]
Bch06G035160	Biological Process: mRNA splicing, via spliceosome (GO:0000398);; Molecular Function: nucleic acid binding (GO:0003676);; Cellular Component: spliceosomal complex (GO:0005681);; Cellular Component: small nucleolar ribonucleoprotein complex (GO:0005732);; Cellular Component: cytosol (GO:0005829);; Biological Process: protein sumoylation (GO:0016925);;	K11097|1.2865e-57|eus:EUTSA_v10022941mg|K11097 small nuclear ribonucleoprotein E | (RefSeq) hypothetical protein	RNA processing and modification	LSM domain	Sm-like protein LSM5 {ECO:0000305} OS=Arabidopsis thaliana (Mouse-ear cress) PE=1 SV=1	putative small nuclear ribonucleoprotein [Arabidopsis thaliana]
Bch06G036040	Molecular Function: endoribonuclease activity (GO:0004521);; Molecular Function: protein serine/threonine kinase activity (GO:0004674);; Molecular Function: ATP binding (GO:0005524);; Biological Process: mRNA processing (GO:0006397);; Biological Process: protein N-linked glycosylation (GO:0006487);; Biological Process: obsolete activation of signaling protein activity involved in unfolded protein…	K08852|0|brp:103874122|K08852 serine/threonine-protein kinase/endoribonuclease IRE1 [EC:2.7.11.1 3.1.26.-] | (RefSeq) serine/threonine-protein kinase/endoribonuclease IRE1a	Signal transduction mechanisms	Ribonuclease 2-5A	Endoribonuclease (Precursor) GN=MJB20.8 OS=Arabidopsis thaliana (Mouse-ear cress) PE=1 SV=1	PREDICTED: serine/threonine-protein kinase/endoribonuclease IRE1a [Brassica rapa]
Bch06G037520	Molecular Function: RNA binding (GO:0003723);; Cellular Component: nucleus (GO:0005634);; Cellular Component: cytoplasm (GO:0005737);;	--	General function prediction only	RNA recognition motif. (a.k.a. RRM, RBD, or RNP domain)	Polyadenylate-binding protein-interacting protein 13 GN=CID13 OS=Arabidopsis thaliana (Mouse-ear cress) PE=3 SV=1	BnaA06g26960D [Brassica napus]
Bch06G039100	Molecular Function: RNA binding (GO:0003723);; Molecular Function: ATP binding (GO:0005524);; Cellular Component: nucleus (GO:0005634);; Molecular Function: ATP-dependent helicase activity (GO:0008026);; Molecular Function: zinc ion binding (GO:0008270);; Cellular Component: chloroplast stroma (GO:0009570);; Biological Process: embryo development ending in seed dormancy (GO:0009793);; Cellular Co…	K16911|0|brp:103874464|K16911 ATP-dependent RNA helicase DDX21 [EC:3.6.4.13] | (RefSeq) DEAD-box ATP-dependent RNA helicase 3, chloroplastic	RNA processing and modification	DEAD/DEAH box helicase	DEAD-box ATP-dependent RNA helicase 3, chloroplastic (Precursor) OS=Arabidopsis thaliana (Mouse-ear cress) PE=1 SV=2	PREDICTED: DEAD-box ATP-dependent RNA helicase 3, chloroplastic [Brassica rapa]
Bch06G045470	Molecular Function: RNA binding (GO:0003723);; Cellular Component: cytoplasm (GO:0005737);; Biological Process: nucleocytoplasmic transport (GO:0006913);;	--	Signal transduction mechanisms	Nuclear transport factor 2 (NTF2) domain	Nuclear transport factor 2 GN=NTF2 OS=Arabidopsis thaliana (Mouse-ear cress) PE=1 SV=1	PREDICTED: putative G3BP-like protein isoform X2 [Brassica rapa]
Bch06G045730	Molecular Function: RNA binding (GO:0003723);; Cellular Component: nucleus (GO:0005634);; Biological Process: response to abscisic acid (GO:0009737);;	K13162|0|brp:103875447|K13162 poly(rC)-binding protein 2/3/4 | (RefSeq) KH domain-containing protein HEN4	--	KH domain	KH domain-containing protein At4g18375 GN=At4g18375 OS=Arabidopsis thaliana (Mouse-ear cress) PE=2 SV=1	PREDICTED: KH domain-containing protein At4g18375 isoform X1 [Brassica rapa]
Bch06G045820	Molecular Function: translation elongation factor activity (GO:0003746);; Molecular Function: GTPase activity (GO:0003924);; Molecular Function: GTP binding (GO:0005525);; Cellular Component: cell wall (GO:0005618);; Cellular Component: nucleolus (GO:0005730);; Cellular Component: cytosol (GO:0005829);; Cellular Component: plasma membrane (GO:0005886);; Biological Process: obsolete GTP catabolic …	K12852|0|brp:103875457|K12852 116 kDa U5 small nuclear ribonucleoprotein component | (RefSeq) 110 kDa U5 small nuclear ribonucleoprotein component CLO-like	Translation, ribosomal structure and biogenesis	Elongation factor Tu GTP binding domain	Elongation factor 2 OS=Beta vulgaris (Sugar beet) PE=2 SV=1	PREDICTED: 116 kDa U5 small nuclear ribonucleoprotein component-like [Brassica rapa]
Bch06G046060	Molecular Function: RNA binding (GO:0003723);; Cellular Component: nucleus (GO:0005634);; Cellular Component: cytoplasm (GO:0005737);; Biological Process: mRNA processing (GO:0006397);; Biological Process: glucuronoxylan metabolic process (GO:0010413);; Biological Process: xylan biosynthetic process (GO:0045492);;	K12839|0|brp:103827514|K12839 survival of motor neuron-related-splicing factor 30 | (RefSeq) uncharacterized LOC103827514	RNA processing and modification	--	--	PREDICTED: uncharacterized protein LOC103827514 [Brassica rapa]
Bch06G047360	Molecular Function: nucleotide binding (GO:0000166);; Biological Process: mRNA splicing, via spliceosome (GO:0000398);; Molecular Function: RNA binding (GO:0003723);; Molecular Function: zinc ion binding (GO:0008270);;	K14411|0|brp:103827631|K14411 RNA-binding protein Musashi | (RefSeq) heterogeneous nuclear ribonucleoprotein 1-like	RNA processing and modification	RNA recognition motif. (a.k.a. RRM, RBD, or RNP domain)	Heterogeneous nuclear ribonucleoprotein 1 GN=RNP1 OS=Arabidopsis thaliana (Mouse-ear cress) PE=1 SV=1	BnaA06g35380D [Brassica napus]
Bch06G048400	Molecular Function: nucleotide binding (GO:0000166);; Molecular Function: RNA binding (GO:0003723);; Cellular Component: nucleus (GO:0005634);; Biological Process: RNA processing (GO:0006396);; Biological Process: membrane fusion (GO:0006944);; Cellular Component: ribonucleoprotein complex (GO:0030529);; Biological Process: Golgi vesicle transport (GO:0048193);;	K15191|0|brp:103827742|K15191 La-related protein 7 | (RefSeq) la-related protein 6A	General function prediction only	La domain	La-related protein 6A GN=LARP6A OS=Arabidopsis thaliana (Mouse-ear cress) PE=2 SV=1	PREDICTED: la-related protein 6A isoform X2 [Brassica rapa]
Bch06G049840	Molecular Function: nucleotide binding (GO:0000166);; Molecular Function: RNA cap binding (GO:0000339);; Biological Process: RNA splicing, via endonucleolytic cleavage and ligation (GO:0000394);; Molecular Function: protein binding (GO:0005515);; Cellular Component: mRNA cap binding complex (GO:0005845);; Cellular Component: nuclear cap binding complex (GO:0005846);; Biological Process: transcrip…	K12883|0|brp:103827919|K12883 nuclear cap-binding protein subunit 2 | (RefSeq) nuclear cap-binding protein subunit 2	RNA processing and modification	RNA recognition motif. (a.k.a. RRM, RBD, or RNP domain)	Nuclear cap-binding protein subunit 2 GN=CBP20 OS=Arabidopsis thaliana (Mouse-ear cress) PE=1 SV=1	PREDICTED: nuclear cap-binding protein subunit 2 [Brassica rapa]
Bch06G050630	Cellular Component: nucleus (GO:0005634);;	K13174|0|brp:103828006|K13174 THO complex subunit 5 | (RefSeq) THO complex subunit 5B	Function unknown	Fms-interacting protein	THO complex subunit 5B GN=MBD2.12 OS=Arabidopsis thaliana (Mouse-ear cress) PE=1 SV=1	PREDICTED: THO complex subunit 5B [Brassica rapa]
Bch06G050750	Molecular Function: nucleic acid binding (GO:0003676);; Molecular Function: 5'-3' exoribonuclease activity (GO:0004534);; Cellular Component: nucleus (GO:0005634);; Molecular Function: zinc ion binding (GO:0008270);; Biological Process: vernalization response (GO:0010048);; Biological Process: miRNA catabolic process (GO:0010587);;	K12619|0|brp:103828020|K12619 5'-3' exoribonuclease 2 [EC:3.1.13.-] | (RefSeq) 5'-3' exoribonuclease 2	--	XRN 5'-3' exonuclease N-terminus	5&apos;-3&apos; exoribonuclease 2 GN=K16E1.1/K16E1.2 OS=Arabidopsis thaliana (Mouse-ear cress) PE=2 SV=1	PREDICTED: 5&apos;-3&apos; exoribonuclease 2 [Brassica rapa]
Bch07G000480	Biological Process: RNA methylation (GO:0001510);; Biological Process: pseudouridine synthesis (GO:0001522);; Cellular Component: nucleolus (GO:0005730);; Biological Process: rRNA processing (GO:0006364);; Biological Process: polar nucleus fusion (GO:0010197);; Cellular Component: Cajal body (GO:0015030);; Molecular Function: snoRNA binding (GO:0030515);; Cellular Component: box H/ACA RNP complex…	K11130|6.30357e-41|brp:103828170|K11130 H/ACA ribonucleoprotein complex subunit 3 | (RefSeq) H/ACA ribonucleoprotein complex subunit 3-like protein	RNA processing and modification	Nucleolar RNA-binding protein, Nop10p family	H/ACA ribonucleoprotein complex subunit 3-like protein GN=At2g20490 OS=Arabidopsis thaliana (Mouse-ear cress) PE=2 SV=2	PREDICTED: H/ACA ribonucleoprotein complex subunit 3-like protein [Brassica rapa]
Bch07G001020	Biological Process: Group II intron splicing (GO:0000373);; Molecular Function: RNA binding (GO:0003723);; Biological Process: rRNA processing (GO:0006364);; Biological Process: tRNA metabolic process (GO:0006399);; Cellular Component: chloroplast (GO:0009507);; Biological Process: chloroplast organization (GO:0009658);;	--	--	CRS1 / YhbY (CRM) domain	CRS2-associated factor 1, chloroplastic (Precursor) GN=At2g20020 OS=Arabidopsis thaliana (Mouse-ear cress) PE=2 SV=2	BnaCnng48370D [Brassica napus]
Bch07G003130	Molecular Function: nucleotide binding (GO:0000166);; Molecular Function: nucleic acid binding (GO:0003676);;	--	--	RNA recognition motif. (a.k.a. RRM, RBD, or RNP domain)	--	PREDICTED: uncharacterized protein LOC103828434 isoform X1 [Brassica rapa]
Bch07G004560	Molecular Function: ubiquitin-protein transferase activity (GO:0004842);; Cellular Component: nucleus (GO:0005634);; Cellular Component: cytosol (GO:0005829);; Biological Process: postreplication repair (GO:0006301);; Biological Process: protein ubiquitination (GO:0016567);;	K10581|0|brp:103846023|K10581 ubiquitin-conjugating enzyme E2 O [EC:2.3.2.24] | (RefSeq) probable ubiquitin-conjugating enzyme E2 23	Posttranslational modification, protein turnover, chaperones	RNA recognition motif. (a.k.a. RRM, RBD, or RNP domain)	Probable ubiquitin-conjugating enzyme E2 23 GN=UBC23 OS=Arabidopsis thaliana (Mouse-ear cress) PE=1 SV=1	BnaA07g03330D [Brassica napus]
Bch07G004640	Cellular Component: cytoplasm (GO:0005737);;	K12868|0|brp:103846014|K12868 pre-mRNA-splicing factor SYF2 | (RefSeq) pre-mRNA-splicing factor syf2	--	SYF2 splicing factor	--	BnaA07g03400D [Brassica napus]
Bch07G004790	Biological Process: tRNA 5'-leader removal (GO:0001682);; Molecular Function: ribonuclease P activity (GO:0004526);; Molecular Function: transporter activity (GO:0005215);; Cellular Component: nucleus (GO:0005634);; Cellular Component: mitochondrion (GO:0005739);; Biological Process: mRNA processing (GO:0006397);; Biological Process: transport (GO:0006810);; Cellular Component: membrane (GO:00160…	K18213|0|brp:103846032|K18213 proteinaceous RNase P [EC:3.1.26.5] | (RefSeq) proteinaceous RNase P 2	General function prediction only	Zc3h12a-like Ribonuclease NYN domain	Proteinaceous RNase P 2 GN=PRORP2 OS=Arabidopsis thaliana (Mouse-ear cress) PE=1 SV=1	BnaA07g03680D [Brassica napus]
Bch07G008880	Molecular Function: RNA binding (GO:0003723);; Molecular Function: ribonuclease activity (GO:0004540);; Cellular Component: nucleus (GO:0005634);; Biological Process: RNA modification (GO:0009451);; Cellular Component: chloroplast (GO:0009507);;	K01148|0|brp:103828556|K01148 poly(A)-specific ribonuclease [EC:3.1.13.4] | (RefSeq) poly(A)-specific ribonuclease PARN-like	Replication, recombination and repair	CAF1 family ribonuclease	Poly(A)-specific ribonuclease PARN-like GN=At3g25430 OS=Arabidopsis thaliana (Mouse-ear cress) PE=2 SV=1	PREDICTED: poly(A)-specific ribonuclease PARN-like [Brassica rapa]
Bch07G009160	Molecular Function: nucleotide binding (GO:0000166);; Molecular Function: RNA binding (GO:0003723);; Biological Process: nucleocytoplasmic transport (GO:0006913);; Cellular Component: chloroplast (GO:0009507);; Biological Process: plant-type cell wall organization (GO:0009664);; Biological Process: cell wall modification (GO:0042545);; Biological Process: photoperiodism, flowering (GO:0048573);;	--	Signal transduction mechanisms	Nuclear transport factor 2 (NTF2) domain	--	PREDICTED: putative G3BP-like protein [Brassica rapa]
Bch07G011560	--	--	--	RNA recognition motif (a.k.a. RRM, RBD, or RNP domain)	--	PREDICTED: uncharacterized protein LOC103828748 [Brassica rapa]
Bch07G013300	Molecular Function: nucleotide binding (GO:0000166);; Molecular Function: RNA binding (GO:0003723);; Cellular Component: nucleus (GO:0005634);; Biological Process: fatty acid beta-oxidation (GO:0006635);; Biological Process: protein import into peroxisome matrix (GO:0016558);; Biological Process: positive regulation of meiotic nuclear division (GO:0045836);; Biological Process: positive regulatio…	--	Cell cycle control, cell division, chromosome partitioning	RNA recognition motif 2	Protein MEI2-like 5 GN=ML5 OS=Arabidopsis thaliana (Mouse-ear cress) PE=1 SV=1	PREDICTED: protein MEI2-like 5 [Brassica rapa]
Bch07G015760	Molecular Function: nucleotide binding (GO:0000166);; Molecular Function: DNA-binding transcription factor activity (GO:0003700);; Cellular Component: nucleus (GO:0005634);; Biological Process: regulation of transcription, DNA-templated (GO:0006355);; Molecular Function: sequence-specific DNA binding (GO:0043565);;	--	Transcription	RNA recognition motif. (a.k.a. RRM, RBD, or RNP domain)	Uncharacterized protein At1g27050 GN=At1g27050 OS=Arabidopsis thaliana (Mouse-ear cress) PE=2 SV=1	PREDICTED: uncharacterized protein At1g27050 [Brassica rapa]
Bch07G017630	Molecular Function: nucleic acid binding (GO:0003676);; Molecular Function: ATP binding (GO:0005524);; Cellular Component: nucleolus (GO:0005730);; Cellular Component: cytosol (GO:0005829);; Biological Process: DNA metabolic process (GO:0006259);; Biological Process: meiotic cell cycle (GO:0007126);; Molecular Function: ATP-dependent helicase activity (GO:0008026);; Biological Process: nucleotide…	K12854|0|brp:103829399|K12854 pre-mRNA-splicing helicase BRR2 [EC:3.6.4.13] | (RefSeq) DExH-box ATP-dependent RNA helicase DExH12	RNA processing and modification	Sec63 Brl domain	Helicase and polymerase-containing protein TEBICHI GN=TEB OS=Arabidopsis thaliana (Mouse-ear cress) PE=2 SV=1	PREDICTED: U5 small nuclear ribonucleoprotein 200 kDa helicase [Brassica rapa]
Bch07G017690	Molecular Function: RNA binding (GO:0003723);; Cellular Component: nucleus (GO:0005634);; Biological Process: photoperiodism, flowering (GO:0048573);;	--	General function prediction only	RNA recognition motif. (a.k.a. RRM, RBD, or RNP domain)	UBP1-associated proteins 1A GN=UBA1A OS=Arabidopsis thaliana (Mouse-ear cress) PE=1 SV=2	PREDICTED: RNA-binding protein 24-like [Brassica rapa]
Bch07G021830	Molecular Function: aminoacyl-tRNA hydrolase activity (GO:0004045);; Biological Process: translation (GO:0006412);; Biological Process: heme biosynthetic process (GO:0006783);; Cellular Component: chloroplast (GO:0009507);; Biological Process: leaf morphogenesis (GO:0009965);; Biological Process: mRNA modification (GO:0016556);; Biological Process: cell differentiation (GO:0030154);;	K01056|0|brp:103850111|K01056 peptidyl-tRNA hydrolase, PTH1 family [EC:3.1.1.29] | (RefSeq) chloroplastic group IIB intron splicing facilitator CRS2-A, chloroplastic	Translation, ribosomal structure and biogenesis	Peptidyl-tRNA hydrolase	Chloroplastic group IIB intron splicing facilitator CRS2-A, chloroplastic (Precursor) GN=CRS2A OS=Arabidopsis thaliana (Mouse-ear cress) PE=2 SV=1	PREDICTED: chloroplastic group IIB intron splicing facilitator CRS2-A, chloroplastic [Brassica rapa]
Bch07G023490	Molecular Function: nucleic acid binding (GO:0003676);; Molecular Function: RNA helicase activity (GO:0003724);; Molecular Function: ATP binding (GO:0005524);; Cellular Component: nuclear envelope (GO:0005635);; Cellular Component: cytosol (GO:0005829);; Cellular Component: plasma membrane (GO:0005886);; Biological Process: protein folding (GO:0006457);; Molecular Function: ATP-dependent helicase…	K18655|0|brp:103850278|K18655 ATP-dependent RNA helicase DDX19/DBP5 [EC:3.6.4.13] | (RefSeq) DEAD-box ATP-dependent RNA helicase 38-like	RNA processing and modification	DEAD/DEAH box helicase	DEAD-box ATP-dependent RNA helicase 38 GN=T4D2.40 OS=Arabidopsis thaliana (Mouse-ear cress) PE=1 SV=2	PREDICTED: DEAD-box ATP-dependent RNA helicase 38-like [Brassica rapa]
Bch07G023720	Molecular Function: nucleotide binding (GO:0000166);; Biological Process: circadian rhythm (GO:0007623);; Molecular Function: poly(U) RNA binding (GO:0008266);; Biological Process: RNA splicing (GO:0008380);; Cellular Component: plastid envelope (GO:0009526);; Cellular Component: chloroplast thylakoid (GO:0009534);; Cellular Component: chloroplast stroma (GO:0009570);; Biological Process: cold ac…	--	General function prediction only	RNA recognition motif. (a.k.a. RRM, RBD, or RNP domain)	29 kDa ribonucleoprotein, chloroplastic (Precursor) GN=At3g53460 OS=Arabidopsis thaliana (Mouse-ear cress) PE=2 SV=2	PREDICTED: 29 kDa ribonucleoprotein, chloroplastic-like [Brassica rapa]
Bch07G029350	Cellular Component: cytoplasm (GO:0005737);; Biological Process: protein glycosylation (GO:0006486);;	K12617|0|brp:103830497|K12617 DNA topoisomerase 2-associated protein PAT1 | (RefSeq) protein PAT1 homolog 1-like	--	Topoisomerase II-associated protein PAT1	--	BnaA07g20490D [Brassica napus]
Bch07G030110	Molecular Function: RNA binding (GO:0003723);; Molecular Function: ATP binding (GO:0005524);; Cellular Component: nucleus (GO:0005634);; Molecular Function: ATP-dependent helicase activity (GO:0008026);;	K14808|0|brp:103830575|K14808 ATP-dependent RNA helicase DDX54/DBP10 [EC:3.6.4.13] | (RefSeq) putative DEAD-box ATP-dependent RNA helicase 29	RNA processing and modification	DEAD/DEAH box helicase	Putative DEAD-box ATP-dependent RNA helicase 29 GN=RH29 OS=Arabidopsis thaliana (Mouse-ear cress) PE=3 SV=1	PREDICTED: putative DEAD-box ATP-dependent RNA helicase 29 [Brassica rapa]
Bch07G030320	Cellular Component: nucleus (GO:0005634);; Cellular Component: small nucleolar ribonucleoprotein complex (GO:0005732);;	K12622|1.27514e-62|brp:103830597|K12622 U6 snRNA-associated Sm-like protein LSm3 | (RefSeq) sm-like protein LSM3B	RNA processing and modification	LSM domain	Sm-like protein LSM3B {ECO:0000305} OS=Arabidopsis thaliana (Mouse-ear cress) PE=1 SV=1	PREDICTED: U6 snRNA-associated Sm-like protein LSm3 [Brassica rapa]
Bch07G031860	Molecular Function: nucleotide binding (GO:0000166);; Molecular Function: RNA binding (GO:0003723);; Cellular Component: chloroplast (GO:0009507);;	--	General function prediction only	RNA recognition motif. (a.k.a. RRM, RBD, or RNP domain)	Glycine-rich RNA-binding protein 4, mitochondrial (Precursor) GN=At3g23830 OS=Arabidopsis thaliana (Mouse-ear cress) PE=2 SV=1	PREDICTED: U11/U12 small nuclear ribonucleoprotein 35 kDa protein-like isoform X1 [Brassica rapa]
Bch07G033280	Molecular Function: nucleic acid binding (GO:0003676);; Biological Process: rRNA processing (GO:0006364);; Biological Process: tRNA metabolic process (GO:0006399);; Cellular Component: chloroplast (GO:0009507);; Biological Process: chloroplast organization (GO:0009658);; Biological Process: thylakoid membrane organization (GO:0010027);; Biological Process: protein targeting to chloroplast (GO:004…	--	--	RNA recognition motif. (a.k.a. RRM, RBD, or RNP domain)	--	PREDICTED: protein DEK [Brassica rapa]
Bch07G035410	Biological Process: nuclear-transcribed mRNA catabolic process, nonsense-mediated decay (GO:0000184);; Cellular Component: nucleus (GO:0005634);; Cellular Component: cytosol (GO:0005829);; Biological Process: protein export from nucleus (GO:0006611);; Biological Process: endoplasmic reticulum organization (GO:0007029);; Biological Process: plant-type secondary cell wall biogenesis (GO:0009834);;	K07562|0|brp:103831080|K07562 nonsense-mediated mRNA decay protein 3 | (RefSeq) 60S ribosomal export protein NMD3-like	Translation, ribosomal structure and biogenesis	NMD3 family	--	PREDICTED: 60S ribosomal export protein NMD3-like [Brassica rapa]
Bch07G035620	Molecular Function: nucleic acid binding (GO:0003676);; Cellular Component: nucleolus (GO:0005730);;	K12881|0|brp:103831096|K12881 THO complex subunit 4 | (RefSeq) THO complex subunit 4C	RNA processing and modification	RNA recognition motif. (a.k.a. RRM, RBD, or RNP domain)	THO complex subunit 4C GN=T6J19.1 OS=Arabidopsis thaliana (Mouse-ear cress) PE=1 SV=1	PREDICTED: THO complex subunit 4C [Brassica rapa]
Bch07G038000	Molecular Function: nucleic acid binding (GO:0003676);; Cellular Component: intracellular (GO:0005622);; Biological Process: N-terminal protein myristoylation (GO:0006499);; Biological Process: ER to Golgi vesicle-mediated transport (GO:0006888);; Biological Process: nucleotide biosynthetic process (GO:0009165);; Biological Process: amino acid import (GO:0043090);;	--	Signal transduction mechanisms	Nuclear transport factor 2 (NTF2) domain	Nuclear transport factor 2 GN=P0702E04.18 OS=Oryza sativa subsp. japonica (Rice) PE=2 SV=1	PREDICTED: ras GTPase-activating protein-binding protein 2-like isoform X1 [Brassica rapa]
Bch07G038970	Molecular Function: nucleic acid binding (GO:0003676);; Molecular Function: RNA helicase activity (GO:0003724);; Molecular Function: ATP binding (GO:0005524);; Molecular Function: ATP-dependent helicase activity (GO:0008026);; Cellular Component: chloroplast stroma (GO:0009570);; Biological Process: embryo development ending in seed dormancy (GO:0009793);; Cellular Component: cytoplasmic stress g…	--	RNA processing and modification	DSHCT (NUC185) domain	DEAD-box ATP-dependent RNA helicase ISE2, chloroplastic (Precursor) GN=F20P5.20 OS=Arabidopsis thaliana (Mouse-ear cress) PE=1 SV=2	PREDICTED: DEAD-box ATP-dependent RNA helicase ISE2, chloroplastic [Brassica rapa]
Bch07G042960	Cellular Component: mitochondrion (GO:0005739);; Biological Process: RNA splicing (GO:0008380);;	--	General function prediction only	PPR repeat family	Pentatricopeptide repeat-containing protein At1g74900, mitochondrial (Precursor) GN=OTP43 OS=Arabidopsis thaliana (Mouse-ear cress) PE=2 SV=1	PREDICTED: pentatricopeptide repeat-containing protein At1g74900, mitochondrial [Brassica rapa]
Bch07G044210	--	--	--	Nup53/35/40-type RNA recognition motif	Nucleolin 1 GN=F27K7.6 OS=Arabidopsis thaliana (Mouse-ear cress) PE=1 SV=1	PREDICTED: nucleolin 2-like [Brassica rapa]
Bch07G045110	Biological Process: mRNA splicing, via spliceosome (GO:0000398);; Biological Process: nuclear-transcribed mRNA catabolic process (GO:0000956);; Molecular Function: protein binding (GO:0005515);; Cellular Component: spliceosomal complex (GO:0005681);; Cellular Component: nucleolus (GO:0005730);; Biological Process: N-terminal protein myristoylation (GO:0006499);; Biological Process: response to sa…	K06063|0|brp:103832171|K06063 SNW domain-containing protein 1 | (RefSeq) SNW/SKI-interacting protein	--	SKIP/SNW domain	SNW/SKI-interacting protein GN=T14N5.5 OS=Arabidopsis thaliana (Mouse-ear cress) PE=1 SV=1	PREDICTED: SNW/SKI-interacting protein [Brassica rapa]
Bch07G047270	Biological Process: alternative mRNA splicing, via spliceosome (GO:0000380);; Molecular Function: double-stranded DNA binding (GO:0003690);; Molecular Function: single-stranded DNA binding (GO:0003697);; Molecular Function: mRNA binding (GO:0003729);; Molecular Function: protein kinase activity (GO:0004672);; Cellular Component: nucleus (GO:0005634);; Cellular Component: mitochondrion (GO:0005739…	K09753|0|brp:103832452|K09753 cinnamoyl-CoA reductase [EC:1.2.1.44] | (RefSeq) CCR2, CCR2-1A, CCR2-1B; cinnamoyl-CoA reductase 2	Defense mechanisms	NAD dependent epimerase/dehydratase family	Cinnamoyl-CoA reductase 2 GN=CCR2 OS=Arabidopsis thaliana (Mouse-ear cress) PE=1 SV=1	cinnamoyl-CoA reductase 2-1 [Brassica napus]
Bch08G000650	Molecular Function: transcription antitermination factor activity, RNA binding (GO:0001072);; Molecular Function: double-stranded DNA binding (GO:0003690);; Molecular Function: single-stranded DNA binding (GO:0003697);; Molecular Function: RNA binding (GO:0003723);; Molecular Function: copper ion binding (GO:0005507);; Molecular Function: ATP binding (GO:0005524);; Cellular Component: mitochondri…	--	General function prediction only	RNA recognition motif. (a.k.a. RRM, RBD, or RNP domain)	Glycine-rich RNA-binding protein 2, mitochondrial (Precursor) GN=At4g13850 OS=Arabidopsis thaliana (Mouse-ear cress) PE=1 SV=1	PREDICTED: glycine-rich RNA-binding protein 2, mitochondrial [Brassica rapa]
Bch08G003260	Molecular Function: nucleotide binding (GO:0000166);; Biological Process: mRNA splicing, via spliceosome (GO:0000398);; Biological Process: protein peptidyl-prolyl isomerization (GO:0000413);; Molecular Function: RNA binding (GO:0003723);; Molecular Function: peptidyl-prolyl cis-trans isomerase activity (GO:0003755);; Molecular Function: protein binding (GO:0005515);; Cellular Component: nucleus …	K12735|0|brp:103832541|K12735 peptidyl-prolyl cis-trans isomerase-like 4 [EC:5.2.1.8] | (RefSeq) peptidyl-prolyl cis-trans isomerase CYP59	Posttranslational modification, protein turnover, chaperones	Cyclophilin type peptidyl-prolyl cis-trans isomerase/CLD	Peptidyl-prolyl cis-trans isomerase CYP59 GN=CYP59 OS=Arabidopsis thaliana (Mouse-ear cress) PE=1 SV=1	PREDICTED: peptidyl-prolyl cis-trans isomerase CYP59 isoform X1 [Brassica rapa]
Bch08G004150	Molecular Function: nucleic acid binding (GO:0003676);; Molecular Function: ATP binding (GO:0005524);; Cellular Component: nucleus (GO:0005634);; Cellular Component: cytosol (GO:0005829);; Molecular Function: ATP-dependent helicase activity (GO:0008026);;	K12823|0|brp:103832610|K12823 ATP-dependent RNA helicase DDX5/DBP2 [EC:3.6.4.13] | (RefSeq) DEAD-box ATP-dependent RNA helicase 20	RNA processing and modification	DEAD/DEAH box helicase	DEAD-box ATP-dependent RNA helicase 20 GN=RH20 OS=Arabidopsis thaliana (Mouse-ear cress) PE=2 SV=1	PREDICTED: DEAD-box ATP-dependent RNA helicase 20 [Brassica rapa]
Bch08G004270	Molecular Function: translation initiation factor activity (GO:0003743);; Molecular Function: protein binding (GO:0005515);; Molecular Function: ATP binding (GO:0005524);; Cellular Component: cell wall (GO:0005618);; Cellular Component: nucleolus (GO:0005730);; Cellular Component: vacuolar membrane (GO:0005774);; Cellular Component: Golgi apparatus (GO:0005794);; Cellular Component: cytosol (GO:0…	K03257|0|brp:103832621|K03257 translation initiation factor 4A | (RefSeq) eukaryotic initiation factor 4A-1-like	Translation, ribosomal structure and biogenesis	DEAD/DEAH box helicase	Eukaryotic initiation factor 4A-1 GN=MDC16.4 OS=Arabidopsis thaliana (Mouse-ear cress) PE=1 SV=1	PREDICTED: eukaryotic initiation factor 4A-1-like isoform X1 [Brassica rapa]
Bch08G007910	Molecular Function: nucleotide binding (GO:0000166);; Biological Process: mRNA splicing, via spliceosome (GO:0000398);; Biological Process: endonucleolytic cleavage involved in rRNA processing (GO:0000478);; Biological Process: RNA methylation (GO:0001510);; Molecular Function: nucleic acid binding (GO:0003676);; Cellular Component: nucleolus (GO:0005730);; Cellular Component: mitochondrion (GO:0…	K11294|0|brp:103833240|K11294 nucleolin | (RefSeq) nucleolin 1-like	Transcription	RNA recognition motif. (a.k.a. RRM, RBD, or RNP domain)	Nucleolin 1 GN=F27K7.6 OS=Arabidopsis thaliana (Mouse-ear cress) PE=1 SV=1	PREDICTED: nucleolin 1-like [Brassica rapa]
Bch08G017460	Cellular Component: nucleus (GO:0005634);; Cellular Component: cytosol (GO:0005829);; Biological Process: mRNA processing (GO:0006397);;	K12829|0|brp:103834183|K12829 splicing factor 3B subunit 2 | (RefSeq) splicing factor 3B subunit 2-like	RNA processing and modification	Domain of unknown function (DUF382)	--	PREDICTED: splicing factor 3B subunit 2-like [Brassica rapa]
Bch08G019570	Molecular Function: nucleotide binding (GO:0000166);; Molecular Function: translation initiation factor activity (GO:0003743);; Molecular Function: protein binding (GO:0005515);; Cellular Component: cytosol (GO:0005829);; Biological Process: regulation of translational initiation (GO:0006446);; Biological Process: protein glycosylation (GO:0006486);; Biological Process: response to salt stress (G…	K13126|0|brp:103834441|K13126 polyadenylate-binding protein | (RefSeq) polyadenylate-binding protein 2	--	RNA recognition motif. (a.k.a. RRM, RBD, or RNP domain)	Polyadenylate-binding protein 2 GN=PAB2 OS=Arabidopsis thaliana (Mouse-ear cress) PE=1 SV=1	PREDICTED: polyadenylate-binding protein 2 [Brassica rapa]
Bch08G020400	Biological Process: cytokinesis by cell plate formation (GO:0000911);; Molecular Function: DNA binding (GO:0003677);; Molecular Function: DNA-binding transcription factor activity (GO:0003700);; Molecular Function: transcription coactivator activity (GO:0003713);; Cellular Component: nucleus (GO:0005634);; Biological Process: regulation of transcription, DNA-templated (GO:0006355);;	--	Transcription	Myb-like DNA-binding domain	Myb-related protein 3R-1 GN=MYB3R-1 OS=Arabidopsis thaliana (Mouse-ear cress) PE=2 SV=1	BnaC03g66940D [Brassica napus]
Bch08G020840	Cellular Component: exosome (RNase complex) (GO:0000178);; Molecular Function: RNA binding (GO:0003723);; Molecular Function: structural constituent of ribosome (GO:0003735);; Cellular Component: nucleus (GO:0005634);; Cellular Component: ribosome (GO:0005840);; Biological Process: translation (GO:0006412);; Biological Process: protein targeting to mitochondrion (GO:0006626);; Cellular Component:…	K03681|3.51175e-176|brp:103834571|K03681 exosome complex component RRP40 | (RefSeq) putative exosome complex component rrp40	Translation, ribosomal structure and biogenesis	--	--	PREDICTED: putative exosome complex component rrp40 [Brassica rapa]
Bch08G023250	Molecular Function: nucleotide binding (GO:0000166);; Biological Process: mRNA splicing, via spliceosome (GO:0000398);; Molecular Function: RNA binding (GO:0003723);; Cellular Component: cytosol (GO:0005829);;	--	General function prediction only	RNA recognition motif. (a.k.a. RRM, RBD, or RNP domain)	Polyadenylate-binding protein RBP45C GN=RBP45C OS=Arabidopsis thaliana (Mouse-ear cress) PE=2 SV=1	BnaA08g14210D [Brassica napus]
Bch08G023760	Molecular Function: nucleotide binding (GO:0000166);; Biological Process: mRNA splicing, via spliceosome (GO:0000398);; Molecular Function: RNA binding (GO:0003723);; Cellular Component: spliceosomal complex (GO:0005681);; Cellular Component: nuclear speck (GO:0016607);;	K12893|0|brp:103834867|K12893 splicing factor, arginine/serine-rich 4/5/6 | (RefSeq) serine/arginine-rich splicing factor RS40	RNA processing and modification	RNA recognition motif. (a.k.a. RRM, RBD, or RNP domain)	Serine/arginine-rich splicing factor RS40 GN=M7J2.130 OS=Arabidopsis thaliana (Mouse-ear cress) PE=1 SV=2	PREDICTED: serine/arginine-rich splicing factor RS40 isoform X1 [Brassica rapa]
Bch08G024060	Molecular Function: nucleotide binding (GO:0000166);; Biological Process: RNA processing (GO:0006396);; Molecular Function: poly(U) RNA binding (GO:0008266);; Biological Process: aromatic amino acid family biosynthetic process (GO:0009073);; Cellular Component: chloroplast thylakoid membrane (GO:0009535);; Cellular Component: chloroplast stroma (GO:0009570);; Biological Process: cold acclimation …	--	General function prediction only	RNA recognition motif. (a.k.a. RRM, RBD, or RNP domain)	31 kDa ribonucleoprotein, chloroplastic (Precursor) GN=F22K18.30 OS=Arabidopsis thaliana (Mouse-ear cress) PE=1 SV=1	PREDICTED: 31 kDa ribonucleoprotein, chloroplastic-like [Brassica rapa]
Bch08G025070	Molecular Function: nucleotide binding (GO:0000166);; Biological Process: mRNA splicing, via spliceosome (GO:0000398);; Molecular Function: RNA binding (GO:0003723);; Cellular Component: nucleus (GO:0005634);; Biological Process: defense response to bacterium (GO:0042742);;	K12837|0|brp:103834995|K12837 splicing factor U2AF 65 kDa subunit | (RefSeq) splicing factor U2af large subunit A	RNA processing and modification	RNA recognition motif. (a.k.a. RRM, RBD, or RNP domain)	Splicing factor U2af large subunit A GN=U2AF65A OS=Arabidopsis thaliana (Mouse-ear cress) PE=2 SV=2	PREDICTED: splicing factor U2af large subunit A isoform X1 [Brassica rapa]
Bch08G026440	Molecular Function: nucleotide binding (GO:0000166);; Biological Process: alternative mRNA splicing, via spliceosome (GO:0000380);; Molecular Function: RNA binding (GO:0003723);; Molecular Function: protein kinase activity (GO:0004672);; Cellular Component: cell wall (GO:0005618);; Cellular Component: nucleolus (GO:0005730);; Cellular Component: peroxisome (GO:0005777);; Cellular Component: Golgi…	--	General function prediction only	RNA recognition motif. (a.k.a. RRM, RBD, or RNP domain)	Glycine-rich RNA-binding protein 10 GN=GRP10 OS=Brassica napus (Rape) PE=2 SV=1	PREDICTED: glycine-rich RNA-binding protein 10-like [Brassica rapa]
Bch08G028670	Cellular Component: nucleus (GO:0005634);;	K12843|0|brp:103835358|K12843 U4/U6 small nuclear ribonucleoprotein PRP3 | (RefSeq) U4/U6 small nuclear ribonucleoprotein Prp3-like	RNA processing and modification	pre-mRNA processing factor 3 (PRP3)	--	PREDICTED: LOW QUALITY PROTEIN: U4/U6 small nuclear ribonucleoprotein Prp3-like [Brassica rapa]
Bch08G028740	Molecular Function: nucleic acid binding (GO:0003676);; Molecular Function: ATP-dependent RNA helicase activity (GO:0004004);; Molecular Function: ATP binding (GO:0005524);; Cellular Component: nucleus (GO:0005634);; Biological Process: sister chromatid cohesion (GO:0007062);; Biological Process: reciprocal meiotic recombination (GO:0007131);; Biological Process: response to gamma radiation (GO:0…	K12818|0|brp:103835367|K12818 ATP-dependent RNA helicase DHX8/PRP22 [EC:3.6.4.13] | (RefSeq) probable pre-mRNA-splicing factor ATP-dependent RNA helicase DEAH4	RNA processing and modification	Helicase associated domain (HA2)	Probable pre-mRNA-splicing factor ATP-dependent RNA helicase GN=At3g26560 OS=Arabidopsis thaliana (Mouse-ear cress) PE=1 SV=2	PREDICTED: putative pre-mRNA-splicing factor ATP-dependent RNA helicase PRP1 [Brassica rapa]
Bch08G029490	Cellular Component: nucleus (GO:0005634);;	K12879|0|brp:103835435|K12879 THO complex subunit 2 | (RefSeq) THO complex subunit 2	Transcription	Transcription factor/nuclear export subunit protein 2	THO complex subunit 2 GN=F5A9.21/F5A9.22 OS=Arabidopsis thaliana (Mouse-ear cress) PE=1 SV=1	PREDICTED: THO complex subunit 2 [Brassica rapa]
Bch08G033060	Molecular Function: nucleotide binding (GO:0000166);; Molecular Function: RNA binding (GO:0003723);; Cellular Component: nucleus (GO:0005634);; Cellular Component: endosome (GO:0005768);; Cellular Component: Golgi apparatus (GO:0005794);; Cellular Component: trans-Golgi network (GO:0005802);; Biological Process: response to salt stress (GO:0009651);;	--	General function prediction only	RNA recognition motif. (a.k.a. RRM, RBD, or RNP domain)	Glycine-rich RNA-binding protein 6, mitochondrial (Precursor) GN=F26I16.3 OS=Arabidopsis thaliana (Mouse-ear cress) PE=2 SV=1	BnaA08g22520D [Brassica napus]
Bch08G033340	Molecular Function: translation release factor activity (GO:0003747);; Molecular Function: GTPase activity (GO:0003924);; Molecular Function: GTP binding (GO:0005525);; Cellular Component: vacuole (GO:0005773);; Cellular Component: cytosol (GO:0005829);; Biological Process: obsolete GTP catabolic process (GO:0006184);; Biological Process: translational termination (GO:0006415);;	K03267|0|brp:103835924|K03267 peptide chain release factor subunit 3 | (RefSeq) eukaryotic peptide chain release factor GTP-binding subunit ERF3A-like	Translation, ribosomal structure and biogenesis	Elongation factor Tu GTP binding domain	Elongation factor 1-alpha C GN=TEF-C OS=Porphyra purpurea (Red seaweed) PE=2 SV=1	BnaA08g22800D [Brassica napus]
Bch08G034050	Biological Process: mRNA splicing, via spliceosome (GO:0000398);; Molecular Function: RNA binding (GO:0003723);; Molecular Function: protein binding (GO:0005515);; Cellular Component: nucleolus (GO:0005730);; Biological Process: sugar mediated signaling pathway (GO:0010182);; Cellular Component: nuclear speck (GO:0016607);;	K14325|0|brp:103835996|K14325 RNA-binding protein with serine-rich domain 1 | (RefSeq) serine/arginine-rich splicing factor SR45-like	General function prediction only	RNA recognition motif. (a.k.a. RRM, RBD, or RNP domain)	Serine/arginine-rich splicing factor SR45 GN=F19K19.9 OS=Arabidopsis thaliana (Mouse-ear cress) PE=1 SV=1	PREDICTED: serine/arginine-rich splicing factor SR45-like [Brassica rapa]
Bch08G034190	Cellular Component: nucleus (GO:0005634);;	K17824|1.04861e-128|brp:103836014|K17824 DCN1-like protein 4/5 | (RefSeq) DCN1-like protein 4	Function unknown	Cullin binding	--	BnaA08g23740D [Brassica napus]
Bch08G035450	Molecular Function: nucleic acid binding (GO:0003676);; Molecular Function: RNA helicase activity (GO:0003724);; Molecular Function: ATP binding (GO:0005524);; Cellular Component: mitochondrion (GO:0005739);; Molecular Function: ATP-dependent helicase activity (GO:0008026);; Cellular Component: chloroplast (GO:0009507);; Biological Process: plasmodesma organization (GO:0009663);; Biological Proce…	--	Translation, ribosomal structure and biogenesis	DEAD/DEAH box helicase	DEAD-box ATP-dependent RNA helicase 47, mitochondrial (Precursor) OS=Arabidopsis thaliana (Mouse-ear cress) PE=1 SV=2	BnaA08g24620D [Brassica napus]
Bch08G037280	Molecular Function: RNA binding (GO:0003723);; Cellular Component: nucleus (GO:0005634);;	K14945|0|brp:103836319|K14945 protein quaking | (RefSeq) KH domain-containing protein At1g09660/At1g09670	RNA processing and modification	--	KH domain-containing protein At1g09660/At1g09670 GN=At1g09660 OS=Arabidopsis thaliana (Mouse-ear cress) PE=2 SV=1	PREDICTED: KH domain-containing protein At1g09660/At1g09670 isoform X1 [Brassica rapa]
Bch08G038740	Molecular Function: DNA-directed 5'-3' RNA polymerase activity (GO:0003899);; Cellular Component: nucleus (GO:0005634);; Biological Process: transcription, DNA-templated (GO:0006351);; Biological Process: fatty acid catabolic process (GO:0009062);; Cellular Component: chloroplast (GO:0009507);;	K03022|6.76103e-145|brp:103836467|K03022 DNA-directed RNA polymerase III subunit RPC8 | (RefSeq) DNA-directed RNA polymerase III subunit RPC8-like	Transcription	RNA polymerase III subunit Rpc25	DNA-directed RNA polymerase II subunit 7 GN=MNC17.9 OS=Arabidopsis thaliana (Mouse-ear cress) PE=1 SV=1	PREDICTED: DNA-directed RNA polymerase III subunit RPC8-like isoform X1 [Brassica rapa]
Bch08G038960	Molecular Function: translation elongation factor activity (GO:0003746);; Molecular Function: GTPase activity (GO:0003924);; Molecular Function: GTP binding (GO:0005525);; Cellular Component: cell wall (GO:0005618);; Cellular Component: nucleolus (GO:0005730);; Cellular Component: cytosol (GO:0005829);; Cellular Component: plasma membrane (GO:0005886);; Biological Process: obsolete GTP catabolic …	K12852|0|brp:103836488|K12852 116 kDa U5 small nuclear ribonucleoprotein component | (RefSeq) 110 kDa U5 small nuclear ribonucleoprotein component CLO	Translation, ribosomal structure and biogenesis	Elongation factor Tu GTP binding domain	Elongation factor 2 OS=Beta vulgaris (Sugar beet) PE=2 SV=1	PREDICTED: 116 kDa U5 small nuclear ribonucleoprotein component [Brassica rapa]
Bch08G040250	Cellular Component: nucleus (GO:0005634);; Cellular Component: small nucleolar ribonucleoprotein complex (GO:0005732);; Cellular Component: cytosol (GO:0005829);; Biological Process: mRNA processing (GO:0006397);;	K12621|1.53716e-62|brp:103836620|K12621 U6 snRNA-associated Sm-like protein LSm2 | (RefSeq) sm-like protein LSM2	RNA processing and modification	LSM domain	Sm-like protein LSM2 {ECO:0000305} OS=Arabidopsis thaliana (Mouse-ear cress) PE=1 SV=1	BnaA08g27430D [Brassica napus]
Bch09G001000	Molecular Function: nucleotide binding (GO:0000166);; Molecular Function: RNA binding (GO:0003723);; Cellular Component: nucleus (GO:0005634);; Cellular Component: cytosol (GO:0005829);; Biological Process: fatty acid beta-oxidation (GO:0006635);; Biological Process: vernalization response (GO:0010048);; Biological Process: protein import into peroxisome matrix (GO:0016558);; Biological Process: …	K13161|0|brp:103836847|K13161 heterogeneous nuclear ribonucleoprotein R | (RefSeq) nucleolin-like	RNA processing and modification	RNA recognition motif. (a.k.a. RRM, RBD, or RNP domain)	Polyadenylate-binding protein 5 GN=PAB5 OS=Arabidopsis thaliana (Mouse-ear cress) PE=1 SV=3	PREDICTED: nucleolin-like isoform X2 [Brassica rapa]
Bch09G002390	Cellular Component: mitochondrion (GO:0005739);; Biological Process: RNA splicing (GO:0008380);; Cellular Component: plastid (GO:0009536);; Biological Process: embryo development (GO:0009790);; Biological Process: plastid rRNA transcription (GO:0042794);;	K15032|0|brp:103836701|K15032 mTERF domain-containing protein, mitochondrial | (RefSeq) transcription termination factor MTERF4, chloroplastic	--	mTERF	--	PREDICTED: uncharacterized protein LOC103836701 [Brassica rapa]
Bch09G002490	Molecular Function: nucleotide binding (GO:0000166);; Biological Process: mRNA splicing, via spliceosome (GO:0000398);; Molecular Function: RNA binding (GO:0003723);; Cellular Component: cytoplasm (GO:0005737);; Biological Process: plant-type hypersensitive response (GO:0009626);; Biological Process: positive regulation of salicylic acid mediated signaling pathway (GO:0080151);;	K13207|0|brp:103846895|K13207 CUG-BP- and ETR3-like factor | (RefSeq) RNA-binding protein BRN1	RNA processing and modification	RNA recognition motif. (a.k.a. RRM, RBD, or RNP domain)	Flowering time control protein FCA OS=Arabidopsis thaliana (Mouse-ear cress) PE=1 SV=2	BnaA09g01310D [Brassica napus]
Bch09G004760	Molecular Function: RNA binding (GO:0003723);; Cellular Component: nucleus (GO:0005634);; Cellular Component: small nucleolar ribonucleoprotein complex (GO:0005732);; Biological Process: response to water deprivation (GO:0009414);; Biological Process: response to abscisic acid (GO:0009737);;	K12624|3.88407e-57|brp:103837268|K12624 U6 snRNA-associated Sm-like protein LSm5 | (RefSeq) sm-like protein LSM5	RNA processing and modification	LSM domain	Sm-like protein LSM5 {ECO:0000305} OS=Arabidopsis thaliana (Mouse-ear cress) PE=1 SV=1	PREDICTED: U6 snRNA-associated Sm-like protein LSm5 [Brassica rapa]
Bch09G007440	Molecular Function: nucleotide binding (GO:0000166);; Molecular Function: RNA binding (GO:0003723);; Cellular Component: intracellular (GO:0005622);; Biological Process: nucleocytoplasmic transport (GO:0006913);; Biological Process: response to abscisic acid (GO:0009737);;	--	Signal transduction mechanisms	Nuclear transport factor 2 (NTF2) domain	Nuclear transport factor 2 GN=P0702E04.18 OS=Oryza sativa subsp. japonica (Rice) PE=2 SV=1	BnaC09g05100D [Brassica napus]
Bch09G007460	Molecular Function: RNA binding (GO:0003723);; Molecular Function: copper ion binding (GO:0005507);; Molecular Function: ATP binding (GO:0005524);; Cellular Component: mitochondrion (GO:0005739);; Biological Process: protein targeting to mitochondrion (GO:0006626);; Biological Process: pyrimidine ribonucleotide biosynthetic process (GO:0009220);; Biological Process: response to cold (GO:0009409);…	K12741|9.8384e-172|brp:103837367|K12741 heterogeneous nuclear ribonucleoprotein A1/A3 | (RefSeq) glycine-rich RNA-binding protein 3, mitochondrial-like	General function prediction only	RNA recognition motif. (a.k.a. RRM, RBD, or RNP domain)	Glycine-rich RNA-binding protein 3, mitochondrial (Precursor) GN=MAF19_30 OS=Arabidopsis thaliana (Mouse-ear cress) PE=2 SV=1	BnaA09g05570D [Brassica napus]
Bch09G007900	Biological Process: RNA methylation (GO:0001510);; Molecular Function: RNA binding (GO:0003723);; Molecular Function: ATP binding (GO:0005524);; Cellular Component: nucleolus (GO:0005730);; Molecular Function: ATP-dependent helicase activity (GO:0008026);; Molecular Function: DEAD/H-box RNA helicase binding (GO:0017151);; Biological Process: protein maturation (GO:0051604);;	K16911|0|brp:103837405|K16911 ATP-dependent RNA helicase DDX21 [EC:3.6.4.13] | (RefSeq) DEAD-box ATP-dependent RNA helicase 7-like	RNA processing and modification	DEAD/DEAH box helicase	DEAD-box ATP-dependent RNA helicase 7 GN=MMI9.2 OS=Arabidopsis thaliana (Mouse-ear cress) PE=1 SV=2	PREDICTED: LOW QUALITY PROTEIN: DEAD-box ATP-dependent RNA helicase 7-like [Brassica rapa]
Bch09G009030	Cellular Component: nucleus (GO:0005634);; Cellular Component: cytosol (GO:0005829);; Biological Process: mRNA processing (GO:0006397);; Cellular Component: chloroplast (GO:0009507);;	K12828|0|brp:103837520|K12828 splicing factor 3B subunit 1 | (RefSeq) splicing factor 3B subunit 1-like	RNA processing and modification	Splicing factor 3B subunit 1	Serine/threonine-protein phosphatase 2A 65 kDa regulatory subunit A alpha isoform GN=F2J7.19 OS=Arabidopsis thaliana (Mouse-ear cress) PE=1 SV=1	PREDICTED: splicing factor 3B subunit 1-like [Brassica rapa]
Bch09G010340	Molecular Function: nucleotide binding (GO:0000166);; Biological Process: mRNA splicing, via spliceosome (GO:0000398);; Molecular Function: RNA binding (GO:0003723);; Molecular Function: protein binding (GO:0005515);; Cellular Component: nucleus (GO:0005634);; Biological Process: production of siRNA involved in RNA interference (GO:0030422);; Biological Process: production of miRNAs involved in g…	K11093|0|brp:103837710|K11093 U1 small nuclear ribonucleoprotein 70kDa | (RefSeq) U1 small nuclear ribonucleoprotein 70 kDa-like	RNA processing and modification	U1 small nuclear ribonucleoprotein of 70kDa MW N terminal	U1 small nuclear ribonucleoprotein 70 kDa GN=RNU1 OS=Arabidopsis thaliana (Mouse-ear cress) PE=1 SV=1	PREDICTED: U1 small nuclear ribonucleoprotein 70 kDa-like [Brassica rapa]
Bch09G010530	Molecular Function: RNA binding (GO:0003723);; Molecular Function: GTP binding (GO:0005525);; Cellular Component: chloroplast (GO:0009507);; Biological Process: iron-sulfur cluster assembly (GO:0016226);; Biological Process: isopentenyl diphosphate biosynthetic process, methylerythritol 4-phosphate pathway (GO:0019288);; Biological Process: plastid transcription (GO:0042793);; Biological Process:…	K03595|0|brp:103837691|K03595 GTPase | (RefSeq) GTPase Era-like	--	50S ribosome-binding GTPase	GTP-binding protein ERG GN=ERG OS=Arabidopsis thaliana (Mouse-ear cress) PE=1 SV=2	BnaA09g07880D [Brassica napus]
Bch09G012730	Molecular Function: nucleotide binding (GO:0000166);; Molecular Function: RNA binding (GO:0003723);; Cellular Component: nucleolus (GO:0005730);; Biological Process: embryo development ending in seed dormancy (GO:0009793);;	K12831|0|brp:103837863|K12831 splicing factor 3B subunit 4 | (RefSeq) splicing factor 3B subunit 4-like	RNA processing and modification	RNA recognition motif. (a.k.a. RRM, RBD, or RNP domain)	Polyadenylate-binding protein 8 GN=PAB8 OS=Arabidopsis thaliana (Mouse-ear cress) PE=1 SV=1	PREDICTED: splicing factor 3B subunit 4-like isoform X1 [Brassica rapa]
Bch09G013690	Biological Process: RNA methylation (GO:0001510);; Biological Process: pseudouridine synthesis (GO:0001522);; Cellular Component: nucleolus (GO:0005730);; Biological Process: rRNA processing (GO:0006364);; Biological Process: polar nucleus fusion (GO:0010197);; Cellular Component: Cajal body (GO:0015030);; Molecular Function: snoRNA binding (GO:0030515);; Cellular Component: box H/ACA RNP complex…	K11130|2.53548e-40|brp:103838016|K11130 H/ACA ribonucleoprotein complex subunit 3 | (RefSeq) H/ACA ribonucleoprotein complex subunit 3-like protein	RNA processing and modification	Nucleolar RNA-binding protein, Nop10p family	H/ACA ribonucleoprotein complex subunit 3-like protein GN=At2g20490 OS=Arabidopsis thaliana (Mouse-ear cress) PE=2 SV=2	PREDICTED: H/ACA ribonucleoprotein complex subunit 3-like protein [Brassica rapa]
Bch09G014050	Cellular Component: mitochondrion (GO:0005739);; Biological Process: seed germination (GO:0009845);;	--	General function prediction only	PPR repeat family	Pentatricopeptide repeat-containing protein At1g62720 GN=At1g62720 OS=Arabidopsis thaliana (Mouse-ear cress) PE=2 SV=1	PREDICTED: pentatricopeptide repeat-containing protein At1g62720 [Brassica rapa]
Bch09G018840	Molecular Function: 3'-5'-exoribonuclease activity (GO:0000175);; Molecular Function: RNA binding (GO:0003723);; Cellular Component: cytosol (GO:0005829);; Biological Process: RNA processing (GO:0006396);; Biological Process: obsolete transcription factor import into nucleus (GO:0042991);;	K12586|0|brp:103838559|K12586 exosome complex component RRP43 | (RefSeq) exosome complex component RRP43	Translation, ribosomal structure and biogenesis	3' exoribonuclease family, domain 1	Protein ECERIFERUM 7 GN=CER7 OS=Arabidopsis thaliana (Mouse-ear cress) PE=2 SV=1	BnaCnng31490D [Brassica napus]
Bch09G018910	Molecular Function: nucleotide binding (GO:0000166);; Molecular Function: RNA binding (GO:0003723);; Cellular Component: mitochondrion (GO:0005739);; Cellular Component: chloroplast (GO:0009507);; Biological Process: cysteine biosynthetic process (GO:0019344);; Cellular Component: ribonucleoprotein complex (GO:0030529);;	--	General function prediction only	RNA recognition motif. (a.k.a. RRM, RBD, or RNP domain)	RNA-binding protein CP31B, chloroplastic {ECO:0000305} (Precursor) OS=Arabidopsis thaliana (Mouse-ear cress) PE=1 SV=1	PREDICTED: 28 kDa ribonucleoprotein, chloroplastic [Brassica rapa]
Bch09G019060	Biological Process: mitotic G2 phase (GO:0000085);; Biological Process: mRNA splicing, via spliceosome (GO:0000398);; Biological Process: double-strand break repair via homologous recombination (GO:0000724);; Biological Process: karyogamy (GO:0000741);; Molecular Function: nucleic acid binding (GO:0003676);; Molecular Function: ATP binding (GO:0005524);; Cellular Component: nucleus (GO:0005634);;…	K12598|0|brp:103838580|K12598 ATP-dependent RNA helicase DOB1 [EC:3.6.4.13] | (RefSeq) DExH-box ATP-dependent RNA helicase DExH9	RNA processing and modification	rRNA-processing arch domain	DEAD-box ATP-dependent RNA helicase ISE2, chloroplastic (Precursor) GN=F20P5.20 OS=Arabidopsis thaliana (Mouse-ear cress) PE=1 SV=2	PREDICTED: superkiller viralicidic activity 2-like 2 [Brassica rapa]
Bch09G021000	Molecular Function: nucleotide binding (GO:0000166);; Cellular Component: nucleus (GO:0005634);; Molecular Function: poly(A) binding (GO:0008143);; Cellular Component: chloroplast (GO:0009507);;	--	General function prediction only	RNA recognition motif. (a.k.a. RRM, RBD, or RNP domain)	Polyadenylate-binding protein RBP47C GN=RBP47C OS=Arabidopsis thaliana (Mouse-ear cress) PE=2 SV=1	PREDICTED: polyadenylate-binding protein RBP47C-like [Brassica rapa]
Bch09G021160	Molecular Function: nucleotide binding (GO:0000166);; Molecular Function: RNA binding (GO:0003723);; Cellular Component: nucleus (GO:0005634);; Molecular Function: zinc ion binding (GO:0008270);; Biological Process: photomorphogenesis (GO:0009640);; Biological Process: embryo development ending in seed dormancy (GO:0009793);; Biological Process: seed germination (GO:0009845);; Biological Process:…	K12836|0|brp:103839277|K12836 splicing factor U2AF 35 kDa subunit | (RefSeq) splicing factor U2af small subunit B	RNA processing and modification	Zinc finger C-x8-C-x5-C-x3-H type (and similar)	Splicing factor U2af small subunit B GN=MJB21.20 OS=Arabidopsis thaliana (Mouse-ear cress) PE=1 SV=1	BnaA09g15730D [Brassica napus]
Bch09G021800	Molecular Function: nucleotide binding (GO:0000166);; Molecular Function: RNA binding (GO:0003723);; Cellular Component: intracellular (GO:0005622);; Biological Process: N-terminal protein myristoylation (GO:0006499);; Biological Process: nucleocytoplasmic transport (GO:0006913);; Biological Process: pyrimidine ribonucleotide biosynthetic process (GO:0009220);;	--	Signal transduction mechanisms	Nuclear transport factor 2 (NTF2) domain	Polyadenylate-binding protein 1 {ECO:0000303|PubMed:18479511} OS=Arabidopsis thaliana (Mouse-ear cress) PE=1 SV=1	PREDICTED: ras GTPase-activating protein-binding protein 2-like [Brassica rapa]
Bch09G024260	Molecular Function: magnesium ion binding (GO:0000287);; Cellular Component: P-body (GO:0000932);; Molecular Function: mRNA binding (GO:0003729);; Cellular Component: nucleus (GO:0005634);; Cellular Component: vacuole (GO:0005773);; Biological Process: fatty acid beta-oxidation (GO:0006635);; Biological Process: primary shoot apical meristem specification (GO:0010072);; Molecular Function: malate…	K14445|0|aly:ARALYDRAFT_494217|K14445 solute carrier family 13 (sodium-dependent dicarboxylate transporter), member 2/3/5 | (RefSeq) ATSDAT	Inorganic ion transport and metabolism	Sodium:sulfate symporter transmembrane region	Tonoplast dicarboxylate transporter GN=MNJ7.15 OS=Arabidopsis thaliana (Mouse-ear cress) PE=2 SV=2	PREDICTED: tonoplast dicarboxylate transporter-like isoform X2 [Brassica rapa]
Bch09G025310	Molecular Function: DNA binding (GO:0003677);; Cellular Component: nucleus (GO:0005634);;	--	Replication, recombination and repair	AAA domain	Regulator of nonsense transcripts 1 homolog GN=MQD22.15 OS=Arabidopsis thaliana (Mouse-ear cress) PE=1 SV=2	PREDICTED: DNA-binding protein SMUBP-2 [Brassica rapa]
Bch09G027530	Cellular Component: nucleus (GO:0005634);; Cellular Component: cytoplasm (GO:0005737);; Molecular Function: hydrolase activity (GO:0016787);; Molecular Function: organic cyclic compound binding (GO:0097159);; Molecular Function: heterocyclic compound binding (GO:1901363);;	K10706|0|brp:103839857|K10706 senataxin [EC:3.6.4.-] | (RefSeq) uncharacterized LOC103839857	RNA processing and modification	AAA domain	Probable helicase MAGATAMA 3 GN=MAA3 OS=Arabidopsis thaliana (Mouse-ear cress) PE=2 SV=1	PREDICTED: uncharacterized protein LOC103839857 isoform X1 [Brassica rapa]
Bch09G027660	Biological Process: endonucleolytic cleavage involved in rRNA processing (GO:0000478);; Biological Process: RNA methylation (GO:0001510);; Molecular Function: RNA binding (GO:0003723);; Cellular Component: nucleolus (GO:0005730);; Cellular Component: cytosol (GO:0005829);; Cellular Component: ribosome (GO:0005840);; Biological Process: purine nucleotide biosynthetic process (GO:0006164);;	K12845|1.34441e-87|brp:103858643|K12845 U4/U6 small nuclear ribonucleoprotein SNU13 | (RefSeq) NHP2-like protein 1	--	Ribosomal protein L7Ae/L30e/S12e/Gadd45 family	H/ACA ribonucleoprotein complex subunit 2-like protein GN=At5g08180 OS=Arabidopsis thaliana (Mouse-ear cress) PE=1 SV=1	PREDICTED: NHP2-like protein 1 [Brassica rapa]
Bch09G028190	Molecular Function: nucleotide binding (GO:0000166);; Molecular Function: RNA binding (GO:0003723);; Cellular Component: nucleus (GO:0005634);;	--	General function prediction only	RNA recognition motif. (a.k.a. RRM, RBD, or RNP domain)	Polyadenylate-binding protein-interacting protein 12 OS=Arabidopsis thaliana (Mouse-ear cress) PE=1 SV=1	BnaA09g22470D [Brassica napus]
Bch09G030790	Molecular Function: nucleotide binding (GO:0000166);; Biological Process: mRNA splicing, via spliceosome (GO:0000398);; Molecular Function: RNA binding (GO:0003723);; Cellular Component: nucleus (GO:0005634);; Cellular Component: chloroplast stroma (GO:0009570);;	--	General function prediction only	RNA recognition motif. (a.k.a. RRM, RBD, or RNP domain)	RNA-binding protein CP33, chloroplastic {ECO:0000305} (Precursor) OS=Arabidopsis thaliana (Mouse-ear cress) PE=2 SV=1	BnaA09g22980D [Brassica napus]
Bch09G031330	Molecular Function: DNA-binding transcription factor activity (GO:0003700);; Molecular Function: structural constituent of ribosome (GO:0003735);; Cellular Component: nucleus (GO:0005634);; Cellular Component: ribosome (GO:0005840);; Biological Process: translation (GO:0006412);; Biological Process: positive regulation of transcription elongation from RNA polymerase II promoter (GO:0032968);;	K15172|2.62593e-108|brp:103858471|K15172 transcription elongation factor SPT5 | (RefSeq) putative transcription elongation factor SPT5 homolog 1	Transcription	--	Putative transcription elongation factor SPT5 homolog 1 GN=At4g08350 OS=Arabidopsis thaliana (Mouse-ear cress) PE=1 SV=2	BnaAnng04470D [Brassica napus]
Bch09G037200	--	--	Transcription	--	Nucleolin 2 GN=K24M9.11 OS=Arabidopsis thaliana (Mouse-ear cress) PE=2 SV=1	PREDICTED: uncharacterized protein LOC103840414 [Brassica rapa]
Bch09G038380	Biological Process: RNA methylation (GO:0001510);; Molecular Function: nucleic acid binding (GO:0003676);; Molecular Function: ATP binding (GO:0005524);; Cellular Component: nucleus (GO:0005634);; Cellular Component: cytosol (GO:0005829);; Molecular Function: ATP-dependent helicase activity (GO:0008026);;	K14811|0|brp:103840203|K14811 ATP-dependent RNA helicase DBP3 [EC:3.6.4.13] | (RefSeq) DEAD-box ATP-dependent RNA helicase 5	RNA processing and modification	DEAD/DEAH box helicase	DEAD-box ATP-dependent RNA helicase 5 GN=RH5 OS=Arabidopsis thaliana (Mouse-ear cress) PE=1 SV=1	BnaA09g53730D [Brassica napus]
Bch09G039430	Molecular Function: RNA binding (GO:0003723);; Molecular Function: GTP binding (GO:0005525);; Cellular Component: cytosol (GO:0005829);; Biological Process: endocytosis (GO:0006897);; Cellular Component: chloroplast (GO:0009507);;	--	--	50S ribosome-binding GTPase	GTP-binding protein ERG GN=ERG OS=Arabidopsis thaliana (Mouse-ear cress) PE=1 SV=2	PREDICTED: GTP-binding protein ERG [Brassica rapa]
Bch09G041230	Molecular Function: nucleotide binding (GO:0000166);; Molecular Function: RNA binding (GO:0003723);; Cellular Component: nucleus (GO:0005634);; Biological Process: fatty acid beta-oxidation (GO:0006635);; Biological Process: protein import into peroxisome matrix (GO:0016558);; Biological Process: positive regulation of meiotic nuclear division (GO:0045836);; Biological Process: positive regulatio…	--	Cell cycle control, cell division, chromosome partitioning	RNA recognition motif 2	Protein MEI2-like 5 GN=ML5 OS=Arabidopsis thaliana (Mouse-ear cress) PE=1 SV=1	PREDICTED: protein MEI2-like 5 [Brassica rapa]
Bch09G042400	Biological Process: mRNA splicing, via spliceosome (GO:0000398);; Cellular Component: U4/U6 x U5 tri-snRNP complex (GO:0046540);;	K12843|0|brp:103838996|K12843 U4/U6 small nuclear ribonucleoprotein PRP3 | (RefSeq) U4/U6 small nuclear ribonucleoprotein Prp3-like	RNA processing and modification	pre-mRNA processing factor 3 (PRP3)	--	PREDICTED: LOW QUALITY PROTEIN: U4/U6 small nuclear ribonucleoprotein Prp3-like [Brassica rapa]
Bch09G045460	Biological Process: mitotic cell cycle (GO:0000278);; Biological Process: mRNA splicing, via spliceosome (GO:0000398);; Molecular Function: protein binding (GO:0005515);; Cellular Component: nuclear speck (GO:0016607);; Biological Process: production of siRNA involved in RNA interference (GO:0030422);; Biological Process: production of miRNAs involved in gene silencing by miRNA (GO:0035196);; Bio…	K12896|1.94198e-122|brp:103840724|K12896 splicing factor, arginine/serine-rich 7 | (RefSeq) serine/arginine-rich splicing factor RSZ21	RNA processing and modification	RNA recognition motif. (a.k.a. RRM, RBD, or RNP domain)	Serine/arginine-rich splicing factor RSZ21 GN=T23E23.2 OS=Arabidopsis thaliana (Mouse-ear cress) PE=1 SV=1	PREDICTED: serine/arginine-rich splicing factor RSZ21 isoform X1 [Brassica rapa]
Bch09G049930	Molecular Function: nucleotide binding (GO:0000166);; Molecular Function: RNA binding (GO:0003723);; Biological Process: regulation of transcription, DNA-templated (GO:0006355);; Molecular Function: zinc ion binding (GO:0008270);;	--	--	RNA recognition motif (a.k.a. RRM, RBD, or RNP domain)	Zinc finger CCCH domain-containing protein 46 GN=At3g51950 OS=Arabidopsis thaliana (Mouse-ear cress) PE=1 SV=1	PREDICTED: zinc finger CCCH domain-containing protein 46 [Brassica rapa]
Bch09G050120	Molecular Function: nucleotide binding (GO:0000166);; Molecular Function: RNA binding (GO:0003723);; Cellular Component: chloroplast thylakoid membrane (GO:0009535);; Cellular Component: chloroplast stroma (GO:0009570);; Biological Process: photosynthetic electron transport in photosystem I (GO:0009773);; Cellular Component: chloroplast envelope (GO:0009941);; Biological Process: isopentenyl diph…	K13126|0|brp:103841153|K13126 polyadenylate-binding protein | (RefSeq) 30S ribosomal protein 2, chloroplastic-like	General function prediction only	RNA recognition motif. (a.k.a. RRM, RBD, or RNP domain)	30S ribosomal protein 2, chloroplastic (Precursor) GN=PSRP2 OS=Spinacia oleracea (Spinach) PE=1 SV=1	PREDICTED: 30S ribosomal protein 2, chloroplastic-like [Brassica rapa]
Bch09G051380	Molecular Function: nucleotide binding (GO:0000166);; Biological Process: circadian rhythm (GO:0007623);; Molecular Function: poly(U) RNA binding (GO:0008266);; Biological Process: RNA splicing (GO:0008380);; Cellular Component: chloroplast thylakoid (GO:0009534);; Cellular Component: chloroplast stroma (GO:0009570);; Biological Process: cold acclimation (GO:0009631);; Biological Process: RNA sta…	--	General function prediction only	RNA recognition motif. (a.k.a. RRM, RBD, or RNP domain)	29 kDa ribonucleoprotein, chloroplastic (Precursor) GN=At3g53460 OS=Arabidopsis thaliana (Mouse-ear cress) PE=2 SV=2	PREDICTED: 29 kDa ribonucleoprotein, chloroplastic-like [Brassica rapa]
Bch09G051420	Molecular Function: nucleotide binding (GO:0000166);; Biological Process: mRNA splicing, via spliceosome (GO:0000398);; Molecular Function: nucleic acid binding (GO:0003676);; Cellular Component: nucleus (GO:0005634);; Molecular Function: zinc ion binding (GO:0008270);; Biological Process: production of siRNA involved in RNA interference (GO:0030422);; Biological Process: production of miRNAs inv…	K12896|0|brp:103841273|K12896 splicing factor, arginine/serine-rich 7 | (RefSeq) serine/arginine-rich splicing factor RS2Z32-like	RNA processing and modification	RNA recognition motif. (a.k.a. RRM, RBD, or RNP domain)	Serine/arginine-rich splicing factor RS2Z32 GN=F4P12.200 OS=Arabidopsis thaliana (Mouse-ear cress) PE=1 SV=1	BnaC08g24530D [Brassica napus]
Bch09G051990	Biological Process: mitotic cell cycle (GO:0000278);; Molecular Function: protein binding (GO:0005515);; Cellular Component: nucleus (GO:0005634);; Biological Process: RNA processing (GO:0006396);; Cellular Component: plasmodesma (GO:0009506);;	--	RNA processing and modification	--	FKBP12-interacting protein of 37 kDa GN=FIP37 OS=Arabidopsis thaliana (Mouse-ear cress) PE=1 SV=1	PREDICTED: FKBP12-interacting protein of 37 kDa [Brassica rapa]
Bch09G053040	Molecular Function: mRNA binding (GO:0003729);; Cellular Component: Golgi apparatus (GO:0005794);; Biological Process: cell plate formation involved in plant-type cell wall biogenesis (GO:0009920);; Cellular Component: extrinsic component of membrane (GO:0019898);; Molecular Function: metal ion binding (GO:0046872);;	--	General function prediction only	RNA recognition motif (a.k.a. RRM, RBD, or RNP domain)	28 kDa ribonucleoprotein, chloroplastic OS=Spinacia oleracea (Spinach) PE=1 SV=1	PREDICTED: nucleolin 1 [Brassica rapa]
Bch09G054280	Molecular Function: nucleotide binding (GO:0000166);; Molecular Function: nucleic acid binding (GO:0003676);; Cellular Component: nucleus (GO:0005634);; Molecular Function: TBP-class protein binding (GO:0017025);;	K14785|0|brp:103841555|K14785 ESF2/ABP1 family protein | (RefSeq) pre-rRNA-processing protein ESF2	Transcription	RNA recognition motif. (a.k.a. RRM, RBD, or RNP domain)	--	PREDICTED: pre-rRNA-processing protein ESF2 [Brassica rapa]
Bch09G055060	Cellular Component: nucleus (GO:0005634);;	K15326|6.64839e-168|brp:103841642|K15326 tRNA-splicing endonuclease subunit Sen54 | (RefSeq) uncharacterized LOC103841642	Translation, ribosomal structure and biogenesis	tRNA-splicing endonuclease subunit sen54 N-term	--	BnaA09g36690D [Brassica napus]
Bch09G057560	Molecular Function: 3'-5'-exoribonuclease activity (GO:0000175);; Molecular Function: RNA binding (GO:0003723);; Cellular Component: nucleus (GO:0005634);; Cellular Component: cytoplasm (GO:0005737);; Biological Process: RNA processing (GO:0006396);; Biological Process: wax biosynthetic process (GO:0010025);;	K03678|0|brp:103841899|K03678 exosome complex component RRP45 | (RefSeq) exosome complex component RRP45A	Translation, ribosomal structure and biogenesis	3' exoribonuclease family, domain 1	Protein ECERIFERUM 7 GN=CER7 OS=Arabidopsis thaliana (Mouse-ear cress) PE=2 SV=1	PREDICTED: protein RRP45A [Brassica rapa]
Bch09G058260	Cellular Component: chloroplast (GO:0009507);; Biological Process: regulation of flower development (GO:0009909);; Biological Process: histone modification (GO:0016570);; Biological Process: floral organ formation (GO:0048449);;	--	--	Bestrophin, RFP-TM, chloride channel	UPF0187 protein At3g61320, chloroplastic (Precursor) GN=At3g61320 OS=Arabidopsis thaliana (Mouse-ear cress) PE=2 SV=2	PREDICTED: UPF0187 protein At3g61320, chloroplastic [Brassica rapa]
Bch09G058540	Molecular Function: 3'-5'-exoribonuclease activity (GO:0000175);; Molecular Function: RNA binding (GO:0003723);; Cellular Component: cytosol (GO:0005829);; Biological Process: RNA processing (GO:0006396);;	K11600|7.7581e-177|brp:103830312|K11600 exosome complex component RRP41 | (RefSeq) exosome complex component RRP41 homolog	Translation, ribosomal structure and biogenesis	3' exoribonuclease family, domain 1	Exosome complex exonuclease RRP46 homolog GN=RRP46 OS=Oryza sativa subsp. japonica (Rice) PE=1 SV=2	PREDICTED: exosome complex component RRP41-like isoform X1 [Brassica rapa]
Bch09G058690	Molecular Function: ATP binding (GO:0005524);; Cellular Component: plasma membrane (GO:0005886);; Biological Process: ethylene biosynthetic process (GO:0009693);; Molecular Function: ATPase activity (GO:0016887);;	--	Posttranslational modification, protein turnover, chaperones	RNA recognition motif. (a.k.a. RRM, RBD, or RNP domain)	Serine/arginine-rich splicing factor RS31 GN=F21F14.30 OS=Arabidopsis thaliana (Mouse-ear cress) PE=1 SV=2	BnaA09g55560D [Brassica napus]
Bch09G059090	Molecular Function: nucleic acid binding (GO:0003676);; Molecular Function: RNA helicase activity (GO:0003724);; Molecular Function: ATP binding (GO:0005524);; Cellular Component: nucleolus (GO:0005730);; Cellular Component: cytosol (GO:0005829);; Molecular Function: ATP-dependent helicase activity (GO:0008026);; Biological Process: embryo sac egg cell differentiation (GO:0009560);; Cellular Comp…	K12820|0|brp:103842049|K12820 pre-mRNA-splicing factor ATP-dependent RNA helicase DHX15/PRP43 [EC:3.6.4.13] | (RefSeq) probable pre-mRNA-splicing factor ATP-dependent RNA helicase DEAH2	RNA processing and modification	Helicase associated domain (HA2)	Probable pre-mRNA-splicing factor ATP-dependent RNA helicase GN=At2g47250 OS=Arabidopsis thaliana (Mouse-ear cress) PE=2 SV=1	BnaA09g39790D [Brassica napus]
Bch09G059480	Biological Process: RNA methylation (GO:0001510);; Cellular Component: nucleolus (GO:0005730);; Cellular Component: small nucleolar ribonucleoprotein complex (GO:0005732);; Cellular Component: cytosol (GO:0005829);; Biological Process: RNA splicing (GO:0008380);; Cellular Component: small nuclear ribonucleoprotein complex (GO:0030532);;	K11096|3.20975e-74|eus:EUTSA_v10001688mg|K11096 small nuclear ribonucleoprotein D2 | (RefSeq) hypothetical protein	RNA processing and modification	LSM domain	Sm-like protein LSM3B {ECO:0000305} OS=Arabidopsis thaliana (Mouse-ear cress) PE=1 SV=1	hypothetical protein EUTSA_v10001688mg [Eutrema salsugineum]
Bch09G060250	Molecular Function: RNA binding (GO:0003723);; Cellular Component: cytosol (GO:0005829);; Biological Process: protein import into nucleus (GO:0006606);;	K13210|0|brp:103842167|K13210 far upstream element-binding protein | (RefSeq) far upstream element-binding protein 1-like	RNA processing and modification	KH domain	Zinc finger CCCH domain-containing protein 52 GN=At5g06770 OS=Arabidopsis thaliana (Mouse-ear cress) PE=2 SV=1	PREDICTED: far upstream element-binding protein 1-like [Brassica rapa]
Bch09G060390	Molecular Function: endonuclease activity (GO:0004519);; Cellular Component: mitochondrion (GO:0005739);; Cellular Component: chloroplast (GO:0009507);; Biological Process: mRNA modification (GO:0016556);;	--	General function prediction only	PPR repeat family	Pentatricopeptide repeat-containing protein At1g11290 GN=T28P6.20 OS=Arabidopsis thaliana (Mouse-ear cress) PE=2 SV=1	PREDICTED: pentatricopeptide repeat-containing protein At1g11290 [Brassica rapa]
Bch09G060830	Molecular Function: nucleotide binding (GO:0000166);; Biological Process: formation of translation preinitiation complex (GO:0001731);; Molecular Function: translation initiation factor activity (GO:0003743);; Cellular Component: nucleus (GO:0005634);; Cellular Component: cytosol (GO:0005829);; Cellular Component: eukaryotic translation initiation factor 3 complex (GO:0005852);; Biological Proces…	K03253|0|brp:103842228|K03253 translation initiation factor 3 subunit B | (RefSeq) eukaryotic translation initiation factor 3 subunit B-like	Translation, ribosomal structure and biogenesis	Eukaryotic translation initiation factor eIF2A	Eukaryotic translation initiation factor 3 subunit B {ECO:0000255|HAMAP-Rule:MF_03001} GN=TIF3B1 OS=Arabidopsis thaliana (Mouse-ear cress) PE=1 SV=1	BnaA09g41220D [Brassica napus]
Bch09G061730	Molecular Function: nucleotide binding (GO:0000166);; Molecular Function: translation initiation factor activity (GO:0003743);; Molecular Function: protein binding (GO:0005515);; Cellular Component: cytosol (GO:0005829);; Biological Process: translational initiation (GO:0006413);; Biological Process: response to cadmium ion (GO:0046686);;	K13126|0|brp:103842418|K13126 polyadenylate-binding protein | (RefSeq) polyadenylate-binding protein 4-like	--	RNA recognition motif. (a.k.a. RRM, RBD, or RNP domain)	Polyadenylate-binding protein 4 GN=PAB4 OS=Arabidopsis thaliana (Mouse-ear cress) PE=1 SV=1	BnaA09g42030D [Brassica napus]
Bch09G062710	Cellular Component: mitochondrion (GO:0005739);; Cellular Component: plasmodesma (GO:0009506);; Cellular Component: chloroplast (GO:0009507);; Biological Process: embryo development ending in seed dormancy (GO:0009793);;	K15032|0|brp:103842500|K15032 mTERF domain-containing protein, mitochondrial | (RefSeq) transcription termination factor MTERF2, chloroplastic	--	mTERF	--	PREDICTED: uncharacterized protein LOC103842500 [Brassica rapa]
Bch09G062740	Molecular Function: nucleotide binding (GO:0000166);; Biological Process: alternative mRNA splicing, via spliceosome (GO:0000380);; Molecular Function: double-stranded DNA binding (GO:0003690);; Molecular Function: single-stranded DNA binding (GO:0003697);; Molecular Function: mRNA binding (GO:0003729);; Molecular Function: protein kinase activity (GO:0004672);; Cellular Component: nucleus (GO:00…	--	General function prediction only	RNA recognition motif. (a.k.a. RRM, RBD, or RNP domain)	Glycine-rich RNA-binding protein GRP1A OS=Sinapis alba (White mustard) PE=2 SV=1	PREDICTED: glycine-rich RNA-binding protein GRP1A isoform X1 [Brassica rapa]
Bch09G062940	Molecular Function: nucleotide binding (GO:0000166);; Molecular Function: RNA binding (GO:0003723);; Cellular Component: nucleus (GO:0005634);;	K14573|0|brp:103842525|K14573 nucleolar protein 4 | (RefSeq) RNA-binding protein 28	RNA processing and modification	RNA recognition motif. (a.k.a. RRM, RBD, or RNP domain)	Serine/arginine-rich SC35-like splicing factor SCL30 GN=SCL30 OS=Arabidopsis thaliana (Mouse-ear cress) PE=1 SV=1	BnaA09g43170D [Brassica napus]
Bch09G063680	Biological Process: RNA methylation (GO:0001510);; Biological Process: pseudouridine synthesis (GO:0001522);; Cellular Component: nucleolus (GO:0005730);; Biological Process: rRNA processing (GO:0006364);; Biological Process: polar nucleus fusion (GO:0010197);; Cellular Component: Cajal body (GO:0015030);; Molecular Function: snoRNA binding (GO:0030515);; Cellular Component: box H/ACA RNP complex…	K11130|2.34966e-40|brp:103842599|K11130 H/ACA ribonucleoprotein complex subunit 3 | (RefSeq) H/ACA ribonucleoprotein complex subunit 3-like protein	RNA processing and modification	Nucleolar RNA-binding protein, Nop10p family	H/ACA ribonucleoprotein complex subunit 3-like protein GN=At2g20490 OS=Arabidopsis thaliana (Mouse-ear cress) PE=2 SV=2	PREDICTED: H/ACA ribonucleoprotein complex subunit 3-like protein [Brassica rapa]
Bch09G064280	Cellular Component: P-body (GO:0000932);; Molecular Function: protein binding (GO:0005515);; Biological Process: vegetative to reproductive phase transition of meristem (GO:0010228);; Biological Process: RNA metabolic process (GO:0016070);;	K12620|1.65831e-48|brp:103842663|K12620 U6 snRNA-associated Sm-like protein LSm1 | (RefSeq) sm-like protein LSM1A	RNA processing and modification	--	Sm-like protein LSM1A {ECO:0000305} OS=Arabidopsis thaliana (Mouse-ear cress) PE=1 SV=1	PREDICTED: probable U6 snRNA-associated Sm-like protein LSm1 [Brassica rapa]
Bch09G065220	Molecular Function: nucleotide binding (GO:0000166);; Molecular Function: mRNA 3'-UTR binding (GO:0003730);; Cellular Component: cytosol (GO:0005829);;	K13201|0|brp:103842756|K13201 nucleolysin TIA-1/TIAR | (RefSeq) oligouridylate-binding protein 1B	General function prediction only	RNA recognition motif. (a.k.a. RRM, RBD, or RNP domain)	Oligouridylate-binding protein 1B GN=UBP1B OS=Arabidopsis thaliana (Mouse-ear cress) PE=1 SV=1	BnaAnng18890D [Brassica napus]
Bch09G065670	Molecular Function: nucleic acid binding (GO:0003676);; Cellular Component: nucleoplasm (GO:0005654);; Biological Process: RNA splicing (GO:0008380);;	K14325|0|brp:103842841|K14325 RNA-binding protein with serine-rich domain 1 | (RefSeq) serine/arginine-rich splicing factor SR45-like	RNA processing and modification	RNA recognition motif. (a.k.a. RRM, RBD, or RNP domain)	Serine/arginine-rich SC35-like splicing factor SCL30A GN=SCL30A OS=Arabidopsis thaliana (Mouse-ear cress) PE=1 SV=1	PREDICTED: serine/arginine-rich splicing factor SR45-like [Brassica rapa]
Bch09G065820	Molecular Function: nucleic acid binding (GO:0003676);; Molecular Function: protein binding (GO:0005515);; Molecular Function: ATP binding (GO:0005524);; Cellular Component: nucleus (GO:0005634);; Biological Process: rRNA processing (GO:0006364);; Biological Process: protein import into nucleus (GO:0006606);; Molecular Function: ATP-dependent helicase activity (GO:0008026);; Biological Process: m…	K14778|0|brp:103842854|K14778 ATP-dependent RNA helicase DDX49/DBP8 [EC:3.6.4.13] | (RefSeq) DEAD-box ATP-dependent RNA helicase 36	RNA processing and modification	DEAD/DEAH box helicase	DEAD-box ATP-dependent RNA helicase 36 GN=RH36 OS=Arabidopsis thaliana (Mouse-ear cress) PE=2 SV=1	PREDICTED: DEAD-box ATP-dependent RNA helicase 36 [Brassica rapa]
Bch09G065960	Molecular Function: nucleotide binding (GO:0000166);; Biological Process: alternative mRNA splicing, via spliceosome (GO:0000380);; Molecular Function: RNA binding (GO:0003723);; Molecular Function: protein kinase activity (GO:0004672);; Cellular Component: cell wall (GO:0005618);; Cellular Component: nucleolus (GO:0005730);; Cellular Component: peroxisome (GO:0005777);; Cellular Component: Golgi…	K09753|0|brp:103842871|K09753 cinnamoyl-CoA reductase [EC:1.2.1.44] | (RefSeq) cinnamoyl-CoA reductase 1	Defense mechanisms	NAD dependent epimerase/dehydratase family	Cinnamoyl-CoA reductase 1 GN=T24D18.5 OS=Arabidopsis thaliana (Mouse-ear cress) PE=1 SV=1	PREDICTED: cinnamoyl-CoA reductase 1 [Brassica rapa]
Bch09G067210	--	--	--	Nup53/35/40-type RNA recognition motif	Nucleolin 2 GN=OSJNBa0058K23.21 OS=Oryza sativa subsp. japonica (Rice) PE=2 SV=2	PREDICTED: uncharacterized protein LOC103842982 [Brassica rapa]
Bch09G067890	--	--	--	RNA recognition motif. (a.k.a. RRM, RBD, or RNP domain)	Nucleolin 1 GN=F27K7.6 OS=Arabidopsis thaliana (Mouse-ear cress) PE=1 SV=1	PREDICTED: uncharacterized protein LOC103843052 [Brassica rapa]
Bch09G071190	Molecular Function: RNA ligase (ATP) activity (GO:0003972);; Molecular Function: 2',3'-cyclic-nucleotide 3'-phosphodiesterase activity (GO:0004113);; Molecular Function: ATP binding (GO:0005524);; Cellular Component: nucleus (GO:0005634);; Biological Process: tRNA splicing, via endonucleolytic cleavage and ligation (GO:0006388);; Molecular Function: polynucleotide 5'-hydroxyl-kinase activity (GO:…	--	--	Fungal tRNA ligase phosphodiesterase domain	--	PREDICTED: uncharacterized protein LOC103843428 isoform X1 [Brassica rapa]
Bch09G072050	Cellular Component: mitochondrion (GO:0005739);;	--	General function prediction only	PPR repeat family	Pentatricopeptide repeat-containing protein At1g06580 GN=At1g06580 OS=Arabidopsis thaliana (Mouse-ear cress) PE=2 SV=1	PREDICTED: pentatricopeptide repeat-containing protein At1g06580 [Brassica rapa]
Bch09G073640	Cellular Component: spliceosomal complex (GO:0005681);; Biological Process: RNA splicing (GO:0008380);;	K12817|0|brp:103843705|K12817 pre-mRNA-splicing factor 18 | (RefSeq) pre-mRNA-splicing factor 18-like	RNA processing and modification	Prp18 domain	--	PREDICTED: pre-mRNA-splicing factor 18-like [Brassica rapa]
Bch10G001720	Molecular Function: RNA binding (GO:0003723);; Cellular Component: nucleus (GO:0005634);; Biological Process: phosphatidylglycerol biosynthetic process (GO:0006655);; Cellular Component: chloroplast stroma (GO:0009570);; Cellular Component: chloroplast envelope (GO:0009941);; Biological Process: stomatal complex morphogenesis (GO:0010103);; Biological Process: isopentenyl diphosphate biosynthetic…	--	General function prediction only	RNA recognition motif. (a.k.a. RRM, RBD, or RNP domain)	33 kDa ribonucleoprotein, chloroplastic (Precursor) OS=Nicotiana sylvestris (Wood tobacco) PE=1 SV=1	BnaA10g00740D [Brassica napus]
Bch10G001790	Biological Process: microtubule cytoskeleton organization (GO:0000226);; Biological Process: cytokinesis by cell plate formation (GO:0000911);; Molecular Function: DNA binding (GO:0003677);; Molecular Function: double-stranded RNA binding (GO:0003725);; Molecular Function: protein binding (GO:0005515);; Molecular Function: ATP binding (GO:0005524);; Biological Process: DNA methylation (GO:0006306…	K11592|0|brp:103844613|K11592 endoribonuclease Dicer [EC:3.1.26.-] | (RefSeq) endoribonuclease Dicer homolog 1	RNA processing and modification	Ribonuclease III domain	Endoribonuclease Dicer homolog 1 GN=T25K16.4 OS=Arabidopsis thaliana (Mouse-ear cress) PE=1 SV=2	PREDICTED: LOW QUALITY PROTEIN: endoribonuclease Dicer homolog 1 [Brassica rapa]
Bch10G002900	Cellular Component: exosome (RNase complex) (GO:0000178);; Molecular Function: RNA binding (GO:0003723);; Molecular Function: structural constituent of ribosome (GO:0003735);; Cellular Component: ribosome (GO:0005840);; Biological Process: translation (GO:0006412);; Biological Process: megagametogenesis (GO:0009561);;	K03679|0|brp:103844513|K03679 exosome complex component RRP4 | (RefSeq) exosome complex component RRP4 homolog	RNA processing and modification	--	--	PREDICTED: exosome complex component RRP4 [Brassica rapa]
Bch10G002980	Molecular Function: nucleotide binding (GO:0000166);; Molecular Function: RNA binding (GO:0003723);;	K13207|0|brp:103844504|K13207 CUG-BP- and ETR3-like factor | (RefSeq) RNA-binding protein BRN2	RNA processing and modification	RNA recognition motif. (a.k.a. RRM, RBD, or RNP domain)	Flowering time control protein FCA OS=Arabidopsis thaliana (Mouse-ear cress) PE=1 SV=2	PREDICTED: CUGBP Elav-like family member 5 [Brassica rapa]
Bch10G003410	Biological Process: nuclear-transcribed mRNA catabolic process (GO:0000956);; Cellular Component: nucleus (GO:0005634);; Biological Process: embryo development ending in seed dormancy (GO:0009793);; Biological Process: protein maturation (GO:0051604);;	--	Signal transduction mechanisms	Conserved mid region of cactin	Cactin GN=CTN OS=Arabidopsis thaliana (Mouse-ear cress) PE=1 SV=1	BnaA10g02270D [Brassica napus]
Bch10G005890	Cellular Component: nucleus (GO:0005634);; Cellular Component: chloroplast (GO:0009507);; Biological Process: response to abscisic acid (GO:0009737);; Biological Process: embryo development ending in seed dormancy (GO:0009793);; Biological Process: chloroplast mRNA processing (GO:0010239);; Biological Process: iron-sulfur cluster assembly (GO:0016226);; Molecular Function: rRNA binding (GO:001984…	--	--	Rho termination factor, N-terminal domain	Rho-N domain-containing protein 1, chloroplastic (Precursor) GN=RHON1 OS=Arabidopsis thaliana (Mouse-ear cress) PE=1 SV=1	BnaA10g04130D [Brassica napus]
Bch10G006860	Biological Process: mRNA splicing, via spliceosome (GO:0000398);; Molecular Function: GTPase activity (GO:0003924);; Molecular Function: GTP binding (GO:0005525);; Cellular Component: U12-type spliceosomal complex (GO:0005689);; Cellular Component: mitochondrion (GO:0005739);; Biological Process: obsolete GTP catabolic process (GO:0006184);; Biological Process: rRNA processing (GO:0006364);; Biol…	K12834|2.40591e-74|brp:103843972|K12834 PHD finger-like domain-containing protein 5A | (RefSeq) PHD finger-like domain-containing protein 5B	Function unknown	PHF5-like protein	PHD finger-like domain-containing protein 5B GN=At1g07170 OS=Arabidopsis thaliana (Mouse-ear cress) PE=2 SV=1	BnaC04g40780D [Brassica napus]
Bch10G007070	Molecular Function: nucleotide binding (GO:0000166);; Molecular Function: RNA binding (GO:0003723);; Biological Process: response to high light intensity (GO:0009644);; Biological Process: regulation of RNA splicing (GO:0043484);;	--	Transcription	RNA recognition motif. (a.k.a. RRM, RBD, or RNP domain)	Serine/arginine-rich splicing factor SR45a GN=F22G5.31 OS=Arabidopsis thaliana (Mouse-ear cress) PE=1 SV=1	BnaA10g04800D [Brassica napus]
Bch10G010600	Biological Process: mitotic G2 phase (GO:0000085);; Molecular Function: nucleotide binding (GO:0000166);; Molecular Function: protein binding (GO:0005515);; Cellular Component: cytosol (GO:0005829);; Biological Process: RNA processing (GO:0006396);; Biological Process: protein import into nucleus (GO:0006606);; Molecular Function: poly(A) binding (GO:0008143);; Biological Process: photomorphogene…	K14396|3.33914e-165|brp:103864862|K14396 polyadenylate-binding protein 2 | (RefSeq) polyadenylate-binding protein 1-like	RNA processing and modification	RNA recognition motif. (a.k.a. RRM, RBD, or RNP domain)	Polyadenylate-binding protein 1 {ECO:0000303|PubMed:18479511} OS=Arabidopsis thaliana (Mouse-ear cress) PE=1 SV=1	PREDICTED: polyadenylate-binding protein 2-like [Brassica rapa]
Bch10G012620	Molecular Function: RNA binding (GO:0003723);; Cellular Component: nucleus (GO:0005634);;	K13162|0|brp:103844788|K13162 poly(rC)-binding protein 2/3/4 | (RefSeq) KH domain-containing protein HEN4	--	KH domain	KH domain-containing protein At4g18375 GN=At4g18375 OS=Arabidopsis thaliana (Mouse-ear cress) PE=2 SV=1	PREDICTED: KH domain-containing protein At4g18375 isoform X1 [Brassica rapa]
Bch10G012750	Biological Process: regulation of alternative mRNA splicing, via spliceosome (GO:0000381);; Cellular Component: P-body (GO:0000932);; Molecular Function: RNA binding (GO:0003723);; Cellular Component: nucleus (GO:0005634);; Biological Process: regulation of translation (GO:0006417);; Biological Process: seed germination (GO:0009845);; Biological Process: pollen germination (GO:0009846);;	--	RNA processing and modification	RNA recognition motif. (a.k.a. RRM, RBD, or RNP domain)	Polypyrimidine tract-binding protein homolog 2 GN=At5g53180 OS=Arabidopsis thaliana (Mouse-ear cress) PE=1 SV=1	hypothetical protein EUTSA_v10016110mg [Eutrema salsugineum]
Bch10G014060	Molecular Function: nucleotide binding (GO:0000166);; Molecular Function: RNA binding (GO:0003723);; Cellular Component: mitochondrion (GO:0005739);;	--	General function prediction only	RNA recognition motif. (a.k.a. RRM, RBD, or RNP domain)	Putative DEAD-box ATP-dependent RNA helicase 33 GN=RH33 OS=Arabidopsis thaliana (Mouse-ear cress) PE=3 SV=1	PREDICTED: glycine-rich RNA-binding protein 4, mitochondrial [Brassica rapa]
Bch10G014370	Molecular Function: nucleotide binding (GO:0000166);; Cellular Component: nucleus (GO:0005634);; Cellular Component: cytosol (GO:0005829);; Molecular Function: poly(A) binding (GO:0008143);; Biological Process: pyrimidine ribonucleotide biosynthetic process (GO:0009220);;	--	General function prediction only	RNA recognition motif. (a.k.a. RRM, RBD, or RNP domain)	Polyadenylate-binding protein RBP45A GN=RBP45A OS=Arabidopsis thaliana (Mouse-ear cress) PE=2 SV=1	PREDICTED: polyadenylate-binding protein RBP45A [Brassica rapa]
Bch10G014610	Molecular Function: GTPase activity (GO:0003924);; Molecular Function: protein binding (GO:0005515);; Molecular Function: GTP binding (GO:0005525);; Cellular Component: nucleus (GO:0005634);; Cellular Component: Golgi apparatus (GO:0005794);; Cellular Component: cytosol (GO:0005829);; Biological Process: obsolete GTP catabolic process (GO:0006184);; Biological Process: mRNA export from nucleus (G…	K07936|3.12525e-165|eus:EUTSA_v10014614mg|K07936 GTP-binding nuclear protein Ran | (RefSeq) hypothetical protein	Intracellular trafficking, secretion, and vesicular transport	Ras family	GTP-binding nuclear protein Ran-3 GN=RAN3 OS=Arabidopsis thaliana (Mouse-ear cress) PE=1 SV=2	BnaA10g09430D [Brassica napus]
Bch10G015190	Molecular Function: nucleotide binding (GO:0000166);; Molecular Function: RNA binding (GO:0003723);; Cellular Component: nucleus (GO:0005634);;	K14398|0|brp:103845018|K14398 cleavage and polyadenylation specificity factor subunit 6/7 | (RefSeq) cleavage and polyadenylation specificity factor subunit 6-like	General function prediction only	RNA recognition motif. (a.k.a. RRM, RBD, or RNP domain)	Glycine-rich RNA-binding protein 2, mitochondrial (Precursor) GN=At4g13850 OS=Arabidopsis thaliana (Mouse-ear cress) PE=1 SV=1	PREDICTED: cleavage and polyadenylation specificity factor subunit 6-like [Brassica rapa]
Bch10G018600	Molecular Function: nucleotide binding (GO:0000166);; Biological Process: RNA processing (GO:0006396);; Molecular Function: poly(U) RNA binding (GO:0008266);; Biological Process: aromatic amino acid family biosynthetic process (GO:0009073);; Cellular Component: chloroplast thylakoid membrane (GO:0009535);; Cellular Component: chloroplast stroma (GO:0009570);; Biological Process: cold acclimation …	--	General function prediction only	RNA recognition motif. (a.k.a. RRM, RBD, or RNP domain)	31 kDa ribonucleoprotein, chloroplastic (Precursor) GN=F22K18.30 OS=Arabidopsis thaliana (Mouse-ear cress) PE=1 SV=1	BnaCnng60260D [Brassica napus]
Bch10G020650	Cellular Component: extracellular region (GO:0005576);; Cellular Component: plasma membrane (GO:0005886);; Biological Process: regulation of cell proliferation (GO:0042127);;	--	--	tRNA intron endonuclease, catalytic C-terminal domain	Interactor of constitutive active ROPs 3 GN=F15L12.15 OS=Arabidopsis thaliana (Mouse-ear cress) PE=1 SV=1	BnaA10g13040D [Brassica napus]
Bch10G022290	Cellular Component: nucleus (GO:0005634);; Cellular Component: cytosol (GO:0005829);;	K18757|0|brp:103845604|K18757 la-related protein 1 | (RefSeq) la-related protein 1A	--	La domain	La-related protein 1A GN=LARP1A OS=Arabidopsis thaliana (Mouse-ear cress) PE=1 SV=1	PREDICTED: la-related protein 1A isoform X1 [Brassica rapa]
Bch10G022590	Biological Process: microtubule cytoskeleton organization (GO:0000226);; Biological Process: mitotic cell cycle (GO:0000278);; Biological Process: cytokinesis by cell plate formation (GO:0000911);; Biological Process: response to hypoxia (GO:0001666);; Molecular Function: double-stranded RNA binding (GO:0003725);; Molecular Function: ribonuclease III activity (GO:0004525);; Molecular Function: pr…	K00695|0|brp:103845641|K00695 sucrose synthase [EC:2.4.1.13] | (RefSeq) sucrose synthase 1	Cell wall/membrane/envelope biogenesis	Sucrose synthase	Sucrose synthase 1 GN=SUS1 OS=Arabidopsis thaliana (Mouse-ear cress) PE=1 SV=3	BnaA10g14710D [Brassica napus]
Bch10G023760	Biological Process: nuclear-transcribed mRNA catabolic process, nonsense-mediated decay (GO:0000184);; Cellular Component: P-body (GO:0000932);; Cellular Component: nucleus (GO:0005634);; Biological Process: spindle assembly involved in meiosis (GO:0090306);;	K14409|0|brp:103845757|K14409 protein SMG7 | (RefSeq) protein SMG7	RNA processing and modification	Est1 DNA/RNA binding domain	Protein SMG7 GN=SMG7 OS=Arabidopsis thaliana (Mouse-ear cress) PE=2 SV=1	PREDICTED: protein SMG7 [Brassica rapa]
Bch10G025920	Molecular Function: nucleic acid binding (GO:0003676);; Molecular Function: protein binding (GO:0005515);; Cellular Component: nucleus (GO:0005634);; Biological Process: vesicle-mediated transport (GO:0016192);;	--	--	RNA recognition motif (a.k.a. RRM, RBD, or RNP domain)	--	BnaA10g17640D [Brassica napus]
Bch10G026500	Molecular Function: aminoacyl-tRNA hydrolase activity (GO:0004045);; Biological Process: translation (GO:0006412);; Biological Process: heme biosynthetic process (GO:0006783);; Cellular Component: chloroplast (GO:0009507);;	K01056|3.74659e-172|brp:103846354|K01056 peptidyl-tRNA hydrolase, PTH1 family [EC:3.1.1.29] | (RefSeq) chloroplastic group IIB intron splicing facilitator CRS2-B, chloroplastic	Translation, ribosomal structure and biogenesis	Peptidyl-tRNA hydrolase	Chloroplastic group IIB intron splicing facilitator CRS2-B, chloroplastic (Precursor) GN=CRS2B OS=Arabidopsis thaliana (Mouse-ear cress) PE=2 SV=1	BnaA10g18160D [Brassica napus]
Bch10G027220	Molecular Function: RNA binding (GO:0003723);; Cellular Component: nucleus (GO:0005634);;	K13162|0|brp:103846424|K13162 poly(rC)-binding protein 2/3/4 | (RefSeq) KH domain-containing protein HEN4	--	KH domain	KH domain-containing protein At4g18375 GN=At4g18375 OS=Arabidopsis thaliana (Mouse-ear cress) PE=2 SV=1	PREDICTED: KH domain-containing protein At4g18375 [Brassica rapa]
Bch10G027670	Molecular Function: 3'-5'-exoribonuclease activity (GO:0000175);; Biological Process: mitochondrial RNA catabolic process (GO:0000957);; Biological Process: mitochondrial RNA processing (GO:0000963);; Molecular Function: RNA binding (GO:0003723);; Molecular Function: polyribonucleotide nucleotidyltransferase activity (GO:0004654);; Cellular Component: mitochondrion (GO:0005739);; Biological Proce…	K00962|0|brp:103846477|K00962 polyribonucleotide nucleotidyltransferase [EC:2.7.7.8] | (RefSeq) polyribonucleotide nucleotidyltransferase 2, mitochondrial-like	General function prediction only	3' exoribonuclease family, domain 1	Polyribonucleotide nucleotidyltransferase 2, mitochondrial (Precursor) GN=PNP2 OS=Arabidopsis thaliana (Mouse-ear cress) PE=2 SV=1	PREDICTED: polyribonucleotide nucleotidyltransferase 2, mitochondrial-like [Brassica rapa]
Bch10G030120	Molecular Function: double-stranded DNA binding (GO:0003690);; Molecular Function: single-stranded DNA binding (GO:0003697);; Molecular Function: double-stranded RNA binding (GO:0003725);; Molecular Function: ATP-dependent RNA helicase activity (GO:0004004);; Molecular Function: ATP binding (GO:0005524);; Cellular Component: cell wall (GO:0005618);; Cellular Component: nucleolus (GO:0005730);; Ce…	K12812|0|brp:103855903|K12812 ATP-dependent RNA helicase UAP56/SUB2 [EC:3.6.4.13] | (RefSeq) DEAD-box ATP-dependent RNA helicase 56-like	RNA processing and modification	DEAD/DEAH box helicase	DEAD-box ATP-dependent RNA helicase 56 GN=F2I11.90 OS=Arabidopsis thaliana (Mouse-ear cress) PE=1 SV=2	PREDICTED: LOW QUALITY PROTEIN: DEAD-box ATP-dependent RNA helicase 56-like [Brassica rapa]
Bch10G031740	Molecular Function: protein binding (GO:0005515);; Cellular Component: mitochondrion (GO:0005739);; Cellular Component: chloroplast (GO:0009507);;	--	--	Polyketide cyclase / dehydrase and lipid transport	--	BnaA10g22760D [Brassica napus]
Bch10G031800	Molecular Function: RNA binding (GO:0003723);; Molecular Function: ATP binding (GO:0005524);; Cellular Component: nucleus (GO:0005634);; Molecular Function: ATP-dependent helicase activity (GO:0008026);; Biological Process: pyrimidine ribonucleotide biosynthetic process (GO:0009220);; Biological Process: response to cold (GO:0009409);; Biological Process: response to water deprivation (GO:0009414…	--	RNA processing and modification	DEAD/DEAH box helicase	DEAD-box ATP-dependent RNA helicase 26 GN=RH26 OS=Arabidopsis thaliana (Mouse-ear cress) PE=1 SV=2	BnaA10g22840D [Brassica napus]
Bch10G032840	Molecular Function: nucleotide binding (GO:0000166);; Molecular Function: RNA binding (GO:0003723);; Molecular Function: protein binding (GO:0005515);; Cellular Component: nucleus (GO:0005634);; Biological Process: positive regulation of meiotic nuclear division (GO:0045836);; Biological Process: positive regulation of growth (GO:0045927);; Biological Process: meristem development (GO:0048507);;	--	Cell cycle control, cell division, chromosome partitioning	RNA recognition motif 2	Protein MEI2-like 4 GN=ML4 OS=Arabidopsis thaliana (Mouse-ear cress) PE=2 SV=1	BnaA10g23740D [Brassica napus]
Bch10G033440	--	--	--	RNA recognition motif. (a.k.a. RRM, RBD, or RNP domain)	Ubiquitin carboxyl-terminal hydrolase 12 GN=UBP12 OS=Arabidopsis thaliana (Mouse-ear cress) PE=1 SV=2	PREDICTED: nucleolin 1-like [Brassica rapa]
Bch10G034710	Cellular Component: nucleus (GO:0005634);; Biological Process: embryo sac development (GO:0009553);; Biological Process: pollen-pistil interaction (GO:0009875);; Biological Process: pollen tube guidance (GO:0010183);;	K10706|0|brp:103846874|K10706 senataxin [EC:3.6.4.-] | (RefSeq) probable helicase MAGATAMA 3	RNA processing and modification	AAA domain	Probable helicase MAGATAMA 3 GN=MAA3 OS=Arabidopsis thaliana (Mouse-ear cress) PE=2 SV=1	PREDICTED: probable helicase MAGATAMA 3 [Brassica rapa]
Bch10G034940	Molecular Function: double-stranded RNA binding (GO:0003725);; Molecular Function: ATP binding (GO:0005524);; Cellular Component: intracellular (GO:0005622);; Molecular Function: ATP-dependent helicase activity (GO:0008026);;	K14442|0|brp:103847246|K14442 ATP-dependent RNA helicase DHX36 [EC:3.6.4.13] | (RefSeq) DExH-box ATP-dependent RNA helicase DExH3	RNA processing and modification	Helicase associated domain (HA2)	Putative uncharacterized protein At4g01020, chloroplastic (Precursor) GN=At4g01020 OS=Arabidopsis thaliana (Mouse-ear cress) PE=3 SV=1	PREDICTED: ATP-dependent RNA helicase DHX36 [Brassica rapa]
Bch10G035220	Molecular Function: nucleotide binding (GO:0000166);; Biological Process: RNA methylation (GO:0001510);; Molecular Function: RNA binding (GO:0003723);; Cellular Component: nucleolus (GO:0005730);; Biological Process: chromatin assembly or disassembly (GO:0006333);; Biological Process: protein import into nucleus (GO:0006606);; Cellular Component: chloroplast (GO:0009507);; Biological Process: pro…	K14838|8.11118e-165|brp:103847273|K14838 nucleolar protein 15 | (RefSeq) uncharacterized RNA-binding protein C1827.05c	General function prediction only	RNA recognition motif. (a.k.a. RRM, RBD, or RNP domain)	Splicing factor U2af large subunit B GN=U2AF65B OS=Arabidopsis thaliana (Mouse-ear cress) PE=2 SV=2	PREDICTED: uncharacterized RNA-binding protein C1827.05c [Brassica rapa]
Bch10G035490	Cellular Component: nucleus (GO:0005634);; Biological Process: defense response to bacterium (GO:0042742);; Molecular Function: organic cyclic compound binding (GO:0097159);; Molecular Function: heterocyclic compound binding (GO:1901363);;	K12872|1.81658e-124|brp:103847304|K12872 pre-mRNA-splicing factor RBM22/SLT11 | (RefSeq) zinc finger CCCH domain-containing protein 25	General function prediction only	RNA recognition motif (a.k.a. RRM, RBD, or RNP domain)	Zinc finger CCCH domain-containing protein 4 GN=At1g07360 OS=Arabidopsis thaliana (Mouse-ear cress) PE=2 SV=1	BnaA10g25890D [Brassica napus]
Bch10G035520	Molecular Function: nucleic acid binding (GO:0003676);;	K12872|0|brp:103847588|K12872 pre-mRNA-splicing factor RBM22/SLT11 | (RefSeq) protein RNA-directed DNA methylation 3-like	General function prediction only	RNA recognition motif (a.k.a. RRM, RBD, or RNP domain)	Zinc finger CCCH domain-containing protein 25 GN=At2g29580 OS=Arabidopsis thaliana (Mouse-ear cress) PE=2 SV=1	BnaA10g25900D [Brassica napus]
Bch10G035560	Molecular Function: nucleotide binding (GO:0000166);; Cellular Component: nucleus (GO:0005634);; Biological Process: DNA methylation (GO:0006306);; Biological Process: regulation of transcription, DNA-templated (GO:0006355);; Biological Process: production of siRNA involved in RNA interference (GO:0030422);;	--	Transcription	Early transcription elongation factor of RNA pol II, NGN section	Putative transcription elongation factor SPT5 homolog 1 GN=At4g08350 OS=Arabidopsis thaliana (Mouse-ear cress) PE=1 SV=2	PREDICTED: uncharacterized transmembrane protein DDB_G0289901 [Brassica rapa]
Bch10G035770	Molecular Function: RNA binding (GO:0003723);; Molecular Function: RNA-directed DNA polymerase activity (GO:0003964);; Cellular Component: mitochondrion (GO:0005739);; Biological Process: RNA-dependent DNA biosynthetic process (GO:0006278);; Biological Process: mRNA processing (GO:0006397);;	--	General function prediction only	Type II intron maturase	Uncharacterized mitochondrial protein ymf40 GN=YMF40 OS=Marchantia polymorpha (Liverwort) PE=3 SV=1	PREDICTED: uncharacterized protein LOC103847334 [Brassica rapa]
Bch10G036760	Molecular Function: nucleotide binding (GO:0000166);; Molecular Function: nucleic acid binding (GO:0003676);;	K12881|0|brp:103847441|K12881 THO complex subunit 4 | (RefSeq) THO complex subunit 4B	RNA processing and modification	RNA recognition motif. (a.k.a. RRM, RBD, or RNP domain)	THO complex subunit 4B GN=ALY2 OS=Arabidopsis thaliana (Mouse-ear cress) PE=1 SV=1	PREDICTED: THO complex subunit 4B [Brassica rapa]
