# Supplementary material for: The reference genome and full-length transcriptome of pakchoi provide insights into cuticle formation and heat adaption
Source: Hortic Res. 2022 May 26;9:uhac123. doi: 10.1093/hr/uhac123 (PMC9358696; doi:10.1093/hr/uhac123)
Supplement: Suppl_uhac123 [file suppl_uhac123.zip › TableS19.xlsx]

## Sheet: Sheet1
Table S19. Primers for DAS analysis
Gene id	Gene name	Sequence
Bch05G045290 UNIR F	TRX z	GCACCGTCGTCTCTCTTTCTC
Bch05G045290 UNIR R	TRX z	TCTACTGCAAGATTTCGAGTTCC
Bch05G045290 IR F	TRX z	GTCTCCTGTGTAGTTCTTTGGTTAGT
Bch05G045290 IR R	TRX z	TCTCATACTCTACTGCAAGCTGTTT
Bch06G012930 UNIR F	PNSB1	GCACCGTCGTCTCTCTTTCTC
Bch06G012930 UNIR R	PNSB1	TCTACTGCAAGATTTCGAGTTCC
Bch06G012930 IR F	PNSB1	GTCTCCTGTGTAGTTCTTTGGTTAGT
Bch06G012930 IR R	PNSB1	TCTCATACTCTACTGCAAGCTGTTT
