# Supplementary material for: The reference genome and full-length transcriptome of pakchoi provide insights into cuticle formation and heat adaption
Source: Hortic Res. 2022 May 26;9:uhac123. doi: 10.1093/hr/uhac123 (PMC9358696; doi:10.1093/hr/uhac123)
Supplement: Suppl_uhac123 [file suppl_uhac123.zip › TableS2.xlsx]

## Sheet: Sheet1
Table S2. BUSCO analysis of genome assemblies and annotation completeness
Description	Number	Percentage(%)
Complete BUSCOs	1404	0.975
Complete and single-copy BUSCOs	1225	0.851
Complete and duplicated BUSCOs	179	0.124
Fragmented BUSCOs	13	0.001
Missing BUSCOs	23	0.002
Total BUSCO groups	1440	1
Description	Number	Percentage(%)
Complete BUSCOs	1414	0.982
Complete and single-copy BUSCOs	1212	0.824
Complete and duplicated BUSCOs	202	0.14
Fragmented BUSCOs	15	0.01
Missing BUSCOs	11	0.008
Total BUSCO groups searched	1440	1
