# Supplementary material for: The reference genome and full-length transcriptome of pakchoi provide insights into cuticle formation and heat adaption
Source: Hortic Res. 2022 May 26;9:uhac123. doi: 10.1093/hr/uhac123 (PMC9358696; doi:10.1093/hr/uhac123)
Supplement: Suppl_uhac123 [file suppl_uhac123.zip › TableS3.xlsx]

## Sheet: Sheet1
Table S3. verview of genome assembly of pakchoi
	Pakchoi
Chr ID	No. Of anchored contigs	Length(bp)	Gene_number
LG01	159	41145966	5209
LG02	114	39839308	5341
LG03	66	42458264	7284
LG04	76	26135719	3762
LG05	132	42205783	4972
LG06	266	50003898	5180
LG07	71	32181139	4792
LG08	78	28267801	4074
LG09	277	68474104	7489
LG10	125	26295832	3747
Total No. of contigs	2288
N50 length (Mb) of contigs	4.7
GC content (%)	37.68
Total length of contigs(Mb)	411.4
Total No. of anchored contigs	1326
Total length of chromsome level assembly(Mb)	396.1
Anchor rate(%)	0.9504
No. of Protein-coding genes	52511
Repetitive sequences (%)	63.4
Total genome size (Mb)	411.4
