# Supplementary material for: The reference genome and full-length transcriptome of pakchoi provide insights into cuticle formation and heat adaption
Source: Hortic Res. 2022 May 26;9:uhac123. doi: 10.1093/hr/uhac123 (PMC9358696; doi:10.1093/hr/uhac123)
Supplement: Suppl_uhac123 [file suppl_uhac123.zip › TableS4.xlsx]

## Sheet: Sheet1
Table S4. General statistics of predicted protein-coding genes.
Gene set		Species	Gene number
Ab initio	Genscan	-	35579
	SNAP	-	54443
	Augustus	-	52462
	GlimmerHMM	-	47451
	GeneID	-	48838
Homolog	GeMoMa	A. thaliana	38975
		B. napus	55462
		B. pekinensis	46295
		B. rapa	46768
RNA-Seq	PASA	-	37963
	GeneMarkS-T	-	39852
	TransDecoder	-	63650
Final gene set	EVM	-	52511
