# Supplementary material for: The reference genome and full-length transcriptome of pakchoi provide insights into cuticle formation and heat adaption
Source: Hortic Res. 2022 May 26;9:uhac123. doi: 10.1093/hr/uhac123 (PMC9358696; doi:10.1093/hr/uhac123)
Supplement: Suppl_uhac123 [file suppl_uhac123.zip › TableS5.xlsx]

## Sheet: Sheet1
Table S5. GO functional enrichment analysis of the significantly expanded gene families in pakchoi (p.adjust<0.01).
Category	GO ID	Description	out (1342)	All (34077)	pvalue	p.adjust	Genes
Cellular Component	GO:0009536	plastid	835	7334	3.06734e-238	6.50276e-236	Bch01G000540;Bch01G000550;Bch01G002380;Bch01G002400;Bch01G002440;Bch01G006640;Bch01G008750;Bch01G012540;Bch01G012550;Bch01G020740;Bch01G025970;Bch01G027440;Bch01G031090;Bch01G032090;Bch01G032100;Bch01G032470;Bch01G037480;Bch01G038170;Bch01G040640;Bch01G040670;Bch01G045850;Bch01G045860;Bch01G045890;Bch01G045900;Bch01G045910;Bch01G045920;Bch01G045930;Bch01G045940;Bch01G045950;Bch01G045960;Bch01G045…
Cellular Component	GO:0044435	plastid part	532	2765	1.01085e-237	1.0715e-235	Bch01G006640;Bch01G045910;Bch01G045930;Bch01G045940;Bch01G045950;Bch01G045970;Bch01G045980;Bch01G045990;Bch01G046000;Bch01G046010;Bch01G046020;Bch01G046030;Bch01G046040;Bch01G046050;Bch01G046060;Bch01G046080;Bch01G046090;Bch01G046100;Bch01G046110;Bch01G046120;Bch01G046130;Bch01G046140;Bch01G046150;Bch01G046160;Bch01G046170;Bch01G046180;Bch01G052080;Bch01G052090;Bch02G011780;Bch02G021840;Bch02G030…
Cellular Component	GO:0009507	chloroplast	821	7144	3.50943e-235	2.48e-233	Bch01G000540;Bch01G000550;Bch01G002380;Bch01G002400;Bch01G002440;Bch01G006640;Bch01G008750;Bch01G012540;Bch01G012550;Bch01G020740;Bch01G025970;Bch01G027440;Bch01G031090;Bch01G032090;Bch01G032100;Bch01G032470;Bch01G037480;Bch01G038170;Bch01G040640;Bch01G040670;Bch01G045850;Bch01G045860;Bch01G045890;Bch01G045900;Bch01G045910;Bch01G045920;Bch01G045930;Bch01G045940;Bch01G045950;Bch01G045960;Bch01G045…
Cellular Component	GO:0044434	chloroplast part	509	2685	1.8305e-222	9.70167e-221	Bch01G006640;Bch01G045910;Bch01G045930;Bch01G045940;Bch01G045950;Bch01G045970;Bch01G045980;Bch01G045990;Bch01G046000;Bch01G046010;Bch01G046020;Bch01G046030;Bch01G046040;Bch01G046050;Bch01G046060;Bch01G046080;Bch01G046100;Bch01G046110;Bch01G046120;Bch01G046130;Bch01G046140;Bch01G046150;Bch01G046160;Bch01G046170;Bch01G046180;Bch01G052080;Bch01G052090;Bch02G011780;Bch02G021840;Bch02G030930;Bch02G033…
Cellular Component	GO:0034357	photosynthetic membrane	300	870	3.02882e-203	1.28422e-201	Bch01G045860;Bch01G045910;Bch01G046020;Bch01G046030;Bch01G046040;Bch01G046050;Bch01G046100;Bch01G046110;Bch01G046120;Bch01G046140;Bch01G046150;Bch01G046160;Bch01G046170;Bch01G046180;Bch02G033940;Bch02G033950;Bch02G033960;Bch02G033980;Bch02G047160;Bch02G053320;Bch02G053370;Bch02G053390;Bch02G053400;Bch02G053410;Bch04G011130;Bch04G011180;Bch04G011190;Bch04G011200;Bch04G011210;Bch05G049700;Bch05G049…
Cellular Component	GO:0009535	chloroplast thylakoid membrane	288	813	1.77544e-198	6.27323e-197	Bch01G045910;Bch01G046020;Bch01G046030;Bch01G046040;Bch01G046050;Bch01G046100;Bch01G046110;Bch01G046120;Bch01G046140;Bch01G046150;Bch01G046160;Bch01G046170;Bch01G046180;Bch02G033940;Bch02G033950;Bch02G033960;Bch02G033980;Bch02G047160;Bch02G053320;Bch02G053370;Bch02G053390;Bch02G053400;Bch02G053410;Bch04G011130;Bch04G011180;Bch04G011190;Bch04G011200;Bch04G011210;Bch05G049700;Bch05G049710;Bch06G025…
Cellular Component	GO:0055035	plastid thylakoid membrane	288	818	1.33332e-197	4.03806e-196	Bch01G045910;Bch01G046020;Bch01G046030;Bch01G046040;Bch01G046050;Bch01G046100;Bch01G046110;Bch01G046120;Bch01G046140;Bch01G046150;Bch01G046160;Bch01G046170;Bch01G046180;Bch02G033940;Bch02G033950;Bch02G033960;Bch02G033980;Bch02G047160;Bch02G053320;Bch02G053370;Bch02G053390;Bch02G053400;Bch02G053410;Bch04G011130;Bch04G011180;Bch04G011190;Bch04G011200;Bch04G011210;Bch05G049700;Bch05G049710;Bch06G025…
Cellular Component	GO:0009534	chloroplast thylakoid	314	1012	2.67608e-197	6.30366e-196	Bch01G045910;Bch01G045990;Bch01G046010;Bch01G046020;Bch01G046030;Bch01G046040;Bch01G046050;Bch01G046100;Bch01G046110;Bch01G046120;Bch01G046140;Bch01G046150;Bch01G046160;Bch01G046170;Bch01G046180;Bch02G011780;Bch02G033930;Bch02G033940;Bch02G033950;Bch02G033960;Bch02G033980;Bch02G047160;Bch02G053320;Bch02G053370;Bch02G053390;Bch02G053400;Bch02G053410;Bch03G026650;Bch04G011130;Bch04G011180;Bch04G011…
Cellular Component	GO:0031976	plastid thylakoid	314	1012	2.67608e-197	6.30366e-196	Bch01G045910;Bch01G045990;Bch01G046010;Bch01G046020;Bch01G046030;Bch01G046040;Bch01G046050;Bch01G046100;Bch01G046110;Bch01G046120;Bch01G046140;Bch01G046150;Bch01G046160;Bch01G046170;Bch01G046180;Bch02G011780;Bch02G033930;Bch02G033940;Bch02G033950;Bch02G033960;Bch02G033980;Bch02G047160;Bch02G053320;Bch02G053370;Bch02G053390;Bch02G053400;Bch02G053410;Bch03G026650;Bch04G011130;Bch04G011180;Bch04G011…
Cellular Component	GO:0044436	thylakoid part	300	919	3.13446e-195	6.64506e-194	Bch01G045860;Bch01G045910;Bch01G046020;Bch01G046030;Bch01G046040;Bch01G046050;Bch01G046100;Bch01G046110;Bch01G046120;Bch01G046140;Bch01G046150;Bch01G046160;Bch01G046170;Bch01G046180;Bch02G033940;Bch02G033950;Bch02G033960;Bch02G033980;Bch02G047160;Bch02G053320;Bch02G053370;Bch02G053390;Bch02G053400;Bch02G053410;Bch04G011130;Bch04G011180;Bch04G011190;Bch04G011200;Bch04G011210;Bch05G049700;Bch05G049…
Cellular Component	GO:0009579	thylakoid	335	1198	3.73436e-195	7.19713e-194	Bch01G045850;Bch01G045860;Bch01G045910;Bch01G045990;Bch01G046010;Bch01G046020;Bch01G046030;Bch01G046040;Bch01G046050;Bch01G046100;Bch01G046110;Bch01G046120;Bch01G046140;Bch01G046150;Bch01G046160;Bch01G046170;Bch01G046180;Bch02G011780;Bch02G033930;Bch02G033940;Bch02G033950;Bch02G033960;Bch02G033980;Bch02G047160;Bch02G053320;Bch02G053370;Bch02G053390;Bch02G053400;Bch02G053410;Bch03G026370;Bch03G026…
Cellular Component	GO:0042651	thylakoid membrane	288	854	1.67151e-191	2.95299e-190	Bch01G045910;Bch01G046020;Bch01G046030;Bch01G046040;Bch01G046050;Bch01G046100;Bch01G046110;Bch01G046120;Bch01G046140;Bch01G046150;Bch01G046160;Bch01G046170;Bch01G046180;Bch02G033940;Bch02G033950;Bch02G033960;Bch02G033980;Bch02G047160;Bch02G053320;Bch02G053370;Bch02G053390;Bch02G053400;Bch02G053410;Bch04G011130;Bch04G011180;Bch04G011190;Bch04G011200;Bch04G011210;Bch05G049700;Bch05G049710;Bch06G025…
Cellular Component	GO:0031984	organelle subcompartment	327	1538	1.51042e-150	2.46315e-149	Bch01G044040;Bch01G044070;Bch01G045910;Bch01G045990;Bch01G046010;Bch01G046020;Bch01G046030;Bch01G046040;Bch01G046050;Bch01G046100;Bch01G046110;Bch01G046120;Bch01G046140;Bch01G046150;Bch01G046160;Bch01G046170;Bch01G046180;Bch02G011780;Bch02G033930;Bch02G033940;Bch02G033950;Bch02G033960;Bch02G033980;Bch02G047160;Bch02G053320;Bch02G053370;Bch02G053390;Bch02G053400;Bch02G053410;Bch03G024480;Bch03G026…
Cellular Component	GO:0000313	organellar ribosome	118	156	8.19512e-133	1.24097e-131	Bch01G045950;Bch01G045960;Bch01G045970;Bch01G045980;Bch01G045990;Bch01G046000;Bch01G046080;Bch01G046090;Bch01G052090;Bch02G033920;Bch04G010980;Bch04G011100;Bch04G011110;Bch04G011120;Bch04G011140;Bch05G049720;Bch06G025490;Bch06G025500;Bch06G025570;Bch06G025590;Bch07G007720;Bch07G007800;Bch07G040970;Bch08G002570;Bch08G002780;Bch08G002790;Bch08G002800;Bch08G002810;Bch08G002820;Bch08G002900;Bch08G002…
Cellular Component	GO:0009547	plastid ribosome	111	143	3.41916e-127	4.83242e-126	Bch01G045950;Bch01G045970;Bch01G045980;Bch01G045990;Bch01G046000;Bch01G046080;Bch01G046090;Bch01G052090;Bch02G033920;Bch04G010980;Bch04G011100;Bch04G011110;Bch04G011120;Bch04G011140;Bch05G049720;Bch06G025490;Bch06G025500;Bch06G025570;Bch06G025590;Bch07G007800;Bch07G040970;Bch08G002570;Bch08G002780;Bch08G002790;Bch08G002800;Bch08G002810;Bch08G002820;Bch08G002900;Bch08G002910;Bch08G002930;Bch08G002…
Cellular Component	GO:0009532	plastid stroma	294	1560	1.57328e-119	2.0846e-118	Bch01G045930;Bch01G045940;Bch01G045950;Bch01G045970;Bch01G045980;Bch01G045990;Bch01G046000;Bch01G046010;Bch01G046050;Bch01G046060;Bch01G046080;Bch01G046090;Bch01G046130;Bch01G046140;Bch01G046150;Bch01G052080;Bch01G052090;Bch02G011780;Bch02G030930;Bch02G033920;Bch02G033930;Bch02G033960;Bch02G033980;Bch02G053350;Bch02G053400;Bch03G026370;Bch03G026650;Bch03G031280;Bch03G031290;Bch03G054020;Bch04G010…
Cellular Component	GO:0044446	intracellular organelle part	638	6943	6.206e-115	7.73925e-114	Bch01G002740;Bch01G003570;Bch01G006640;Bch01G009290;Bch01G009550;Bch01G011770;Bch01G020740;Bch01G040460;Bch01G044040;Bch01G044070;Bch01G045400;Bch01G045900;Bch01G045910;Bch01G045930;Bch01G045940;Bch01G045950;Bch01G045960;Bch01G045970;Bch01G045980;Bch01G045990;Bch01G046000;Bch01G046010;Bch01G046020;Bch01G046030;Bch01G046040;Bch01G046050;Bch01G046060;Bch01G046080;Bch01G046090;Bch01G046100;Bch01G046…
Cellular Component	GO:0044422	organelle part	638	6955	1.4388e-114	1.69458e-113	Bch01G002740;Bch01G003570;Bch01G006640;Bch01G009290;Bch01G009550;Bch01G011770;Bch01G020740;Bch01G040460;Bch01G044040;Bch01G044070;Bch01G045400;Bch01G045900;Bch01G045910;Bch01G045930;Bch01G045940;Bch01G045950;Bch01G045960;Bch01G045970;Bch01G045980;Bch01G045990;Bch01G046000;Bch01G046010;Bch01G046020;Bch01G046030;Bch01G046040;Bch01G046050;Bch01G046060;Bch01G046080;Bch01G046090;Bch01G046100;Bch01G046…
Cellular Component	GO:0009570	chloroplast stroma	271	1506	1.70071e-104	1.89764e-103	Bch01G045930;Bch01G045940;Bch01G045950;Bch01G045970;Bch01G045980;Bch01G045990;Bch01G046000;Bch01G046010;Bch01G046050;Bch01G046060;Bch01G046080;Bch01G046130;Bch01G046140;Bch01G046150;Bch01G052080;Bch01G052090;Bch02G011780;Bch02G030930;Bch02G033920;Bch02G033930;Bch02G033960;Bch02G033980;Bch02G053350;Bch02G053400;Bch03G026370;Bch03G026650;Bch03G031280;Bch03G031290;Bch03G054020;Bch04G010980;Bch04G011…
Cellular Component	GO:0009521	photosystem	108	200	4.53805e-97	4.81033e-96	Bch01G045860;Bch01G046040;Bch01G046050;Bch01G046100;Bch01G046120;Bch02G033960;Bch02G053370;Bch02G053390;Bch04G011210;Bch06G025580;Bch07G007600;Bch07G007730;Bch07G007750;Bch08G002590;Bch08G002670;Bch08G002860;Bch08G002870;Bch08G002970;Bch08G003050;Bch08G003070;Bch0g000560;Bch0g000770;Bch0g000870;Bch0g000880;Bch0g000910;Bch0g000920;Bch0g000940;Bch0g000950;Bch0g000990;Bch0g001140;Bch0g001150;Bch0g00…
Cellular Component	GO:0044444	cytoplasmic part	990	16058	4.18993e-91	4.22983e-90	Bch01G000540;Bch01G000550;Bch01G000920;Bch01G002380;Bch01G002400;Bch01G002440;Bch01G002740;Bch01G006640;Bch01G008750;Bch01G008760;Bch01G009290;Bch01G009550;Bch01G009760;Bch01G011770;Bch01G012540;Bch01G012550;Bch01G012570;Bch01G012770;Bch01G013340;Bch01G017950;Bch01G018600;Bch01G020740;Bch01G025970;Bch01G027440;Bch01G030830;Bch01G030920;Bch01G031060;Bch01G031090;Bch01G032090;Bch01G032100;Bch01G032…
Cellular Component	GO:0032991	macromolecular complex	396	3806	2.11736e-78	2.04037e-77	Bch01G008760;Bch01G009290;Bch01G018600;Bch01G040460;Bch01G045860;Bch01G045900;Bch01G045950;Bch01G045960;Bch01G045970;Bch01G045980;Bch01G045990;Bch01G046000;Bch01G046040;Bch01G046050;Bch01G046080;Bch01G046090;Bch01G046100;Bch01G046110;Bch01G046120;Bch01G046130;Bch01G046140;Bch01G046150;Bch01G048580;Bch01G048660;Bch01G052090;Bch02G009270;Bch02G009290;Bch02G011780;Bch02G014950;Bch02G021840;Bch02G033…
Cellular Component	GO:0044391	ribosomal subunit	153	645	5.2054e-75	4.79802e-74	Bch01G009290;Bch01G040460;Bch01G045900;Bch01G045950;Bch01G045960;Bch01G045970;Bch01G045980;Bch01G045990;Bch01G046000;Bch01G046080;Bch01G046090;Bch01G048580;Bch01G048660;Bch01G052090;Bch02G021840;Bch02G033920;Bch02G047600;Bch02G053360;Bch03G035390;Bch04G010980;Bch04G011100;Bch04G011110;Bch04G011120;Bch04G011140;Bch04G011150;Bch05G035710;Bch05G045300;Bch05G049720;Bch06G011190;Bch06G025490;Bch06G025…
Cellular Component	GO:0000315	organellar large ribosomal subunit	59	70	5.45418e-72	4.81786e-71	Bch01G045950;Bch01G045960;Bch01G045970;Bch01G045980;Bch01G045990;Bch01G046090;Bch01G052090;Bch04G011100;Bch04G011120;Bch06G025500;Bch07G007720;Bch07G040970;Bch08G002570;Bch08G002780;Bch08G002800;Bch08G002810;Bch08G002910;Bch08G002930;Bch08G002950;Bch09G034040;Bch09G045670;Bch09G045710;Bch0g000970;Bch0g001110;Bch0g001520;Bch0g001530;Bch0g001800;Bch0g001820;Bch0g001880;Bch0g001890;Bch0g001900;Bch0g…
Cellular Component	GO:0005737	cytoplasm	1057	19044	1.09135e-71	9.25464e-71	Bch01G000540;Bch01G000550;Bch01G000920;Bch01G002380;Bch01G002400;Bch01G002440;Bch01G002740;Bch01G003570;Bch01G006640;Bch01G008750;Bch01G008760;Bch01G009290;Bch01G009550;Bch01G009760;Bch01G011770;Bch01G012510;Bch01G012520;Bch01G012540;Bch01G012550;Bch01G012570;Bch01G012770;Bch01G013340;Bch01G017930;Bch01G017950;Bch01G018600;Bch01G020740;Bch01G025970;Bch01G027440;Bch01G030830;Bch01G030920;Bch01G031…
Cellular Component	GO:0009539	photosystem II reaction center	49	51	7.43988e-67	6.06636e-66	Bch01G046050;Bch01G046100;Bch02G033960;Bch02G053390;Bch07G007750;Bch08G002870;Bch08G003070;Bch0g000880;Bch0g000910;Bch0g000940;Bch0g001150;Bch0g001180;Bch0g001280;Bch0g001560;Bch0g001620;Bch0g001790;Bch0g001850;Bch0g002360;Bch0g002370;Bch0g002840;Bch0g002890;Bch0g003080;Bch0g003790;Bch0g003800;Bch0g004130;Bch0g004140;Bch0g004720;Bch0g004770;Bch0g004910;Bch0g004970;Bch0g005200;Bch0g005250;Bch0g005…
Cellular Component	GO:0000312	plastid small ribosomal subunit	59	81	6.18489e-65	4.85629e-64	Bch01G046000;Bch01G046080;Bch02G033920;Bch04G010980;Bch04G011110;Bch04G011140;Bch05G049720;Bch06G025490;Bch06G025570;Bch06G025590;Bch07G007800;Bch08G002790;Bch08G002820;Bch08G002900;Bch08G002940;Bch08G003030;Bch08G003060;Bch09G045650;Bch09G045680;Bch09G045690;Bch0g000420;Bch0g000800;Bch0g000830;Bch0g000840;Bch0g000930;Bch0g000980;Bch0g001100;Bch0g001610;Bch0g001810;Bch0g001870;Bch0g002100;Bch0g00…
Cellular Component	GO:0000314	organellar small ribosomal subunit	59	84	2.28752e-63	1.73198e-62	Bch01G046000;Bch01G046080;Bch02G033920;Bch04G010980;Bch04G011110;Bch04G011140;Bch05G049720;Bch06G025490;Bch06G025570;Bch06G025590;Bch07G007800;Bch08G002790;Bch08G002820;Bch08G002900;Bch08G002940;Bch08G003030;Bch08G003060;Bch09G045650;Bch09G045680;Bch09G045690;Bch0g000420;Bch0g000800;Bch0g000830;Bch0g000840;Bch0g000930;Bch0g000980;Bch0g001100;Bch0g001610;Bch0g001810;Bch0g001870;Bch0g002100;Bch0g00…
Cellular Component	GO:0000311	plastid large ribosomal subunit	52	62	2.53617e-63	1.85403e-62	Bch01G045950;Bch01G045970;Bch01G045980;Bch01G045990;Bch01G046090;Bch01G052090;Bch04G011100;Bch04G011120;Bch06G025500;Bch07G040970;Bch08G002570;Bch08G002780;Bch08G002800;Bch08G002810;Bch08G002910;Bch08G002930;Bch08G002950;Bch09G034040;Bch09G045670;Bch09G045710;Bch0g000970;Bch0g001110;Bch0g001520;Bch0g001800;Bch0g001820;Bch0g001880;Bch0g001890;Bch0g001900;Bch0g001920;Bch0g002040;Bch0g002880;Bch0g00…
Cellular Component	GO:0005840	ribosome	173	1007	3.10321e-62	2.19293e-61	Bch01G009290;Bch01G040460;Bch01G045900;Bch01G045950;Bch01G045960;Bch01G045970;Bch01G045980;Bch01G045990;Bch01G046000;Bch01G046080;Bch01G046090;Bch01G046140;Bch01G048580;Bch01G048660;Bch01G052090;Bch02G021840;Bch02G033920;Bch02G047600;Bch02G053360;Bch02G053380;Bch03G035390;Bch04G010450;Bch04G010980;Bch04G011100;Bch04G011110;Bch04G011120;Bch04G011140;Bch04G011150;Bch05G019990;Bch05G035710;Bch05G045…
Cellular Component	GO:0016021	integral component of membrane	303	2808	1.94997e-61	1.33353e-60	Bch01G015410;Bch01G025970;Bch01G030830;Bch01G031200;Bch01G033000;Bch01G040460;Bch01G040640;Bch01G040670;Bch01G043240;Bch01G045140;Bch01G045190;Bch01G045860;Bch01G045910;Bch01G046020;Bch01G046030;Bch01G046040;Bch01G046050;Bch01G046100;Bch01G046110;Bch01G046120;Bch01G046160;Bch01G047840;Bch01G049280;Bch01G051010;Bch01G051200;Bch01G051210;Bch02G007170;Bch02G012910;Bch02G033940;Bch02G033950;Bch02G033…
Cellular Component	GO:0098796	membrane protein complex	168	966	3.43965e-61	2.27877e-60	Bch01G018600;Bch01G045860;Bch01G046040;Bch01G046050;Bch01G046100;Bch01G046120;Bch01G046150;Bch02G014950;Bch02G033960;Bch02G033980;Bch02G047160;Bch02G053330;Bch02G053370;Bch02G053390;Bch02G053400;Bch02G053410;Bch03G014420;Bch03G057850;Bch04G011210;Bch06G025580;Bch06G040390;Bch07G007600;Bch07G007650;Bch07G007730;Bch07G007750;Bch07G007760;Bch07G007770;Bch07G007780;Bch07G007790;Bch08G002590;Bch08G002…
Cellular Component	GO:0009523	photosystem II	69	132	6.62555e-61	4.25642e-60	Bch01G046040;Bch01G046050;Bch01G046100;Bch02G033960;Bch02G053370;Bch02G053390;Bch07G007730;Bch07G007750;Bch08G002860;Bch08G002870;Bch08G003070;Bch0g000870;Bch0g000880;Bch0g000910;Bch0g000940;Bch0g000950;Bch0g001140;Bch0g001150;Bch0g001180;Bch0g001280;Bch0g001540;Bch0g001560;Bch0g001620;Bch0g001790;Bch0g001850;Bch0g002060;Bch0g002360;Bch0g002370;Bch0g002830;Bch0g002840;Bch0g002890;Bch0g003080;Bch0…
Cellular Component	GO:0005761	mitochondrial ribosome	54	73	3.83628e-60	2.39203e-59	Bch01G045960;Bch01G045980;Bch04G010980;Bch04G011100;Bch04G011110;Bch04G011140;Bch06G025570;Bch06G025590;Bch07G007720;Bch07G007800;Bch07G040970;Bch08G002790;Bch08G002800;Bch08G003030;Bch08G003060;Bch09G045650;Bch09G045680;Bch0g000800;Bch0g000830;Bch0g001100;Bch0g001530;Bch0g001610;Bch0g001890;Bch0g002100;Bch0g002310;Bch0g002330;Bch0g002990;Bch0g003140;Bch0g003190;Bch0g003300;Bch0g003310;Bch0g00337…
Cellular Component	GO:0016020	membrane	714	10956	1.8284e-59	1.10749e-58	Bch01G000540;Bch01G000550;Bch01G002740;Bch01G003570;Bch01G009160;Bch01G009760;Bch01G011770;Bch01G012550;Bch01G013340;Bch01G014470;Bch01G014490;Bch01G014760;Bch01G014770;Bch01G014780;Bch01G015410;Bch01G017950;Bch01G018600;Bch01G024560;Bch01G025970;Bch01G027300;Bch01G030830;Bch01G030920;Bch01G031060;Bch01G031200;Bch01G032470;Bch01G033000;Bch01G033680;Bch01G033690;Bch01G033740;Bch01G036860;Bch01G040…
Cellular Component	GO:0030529	intracellular ribonucleoprotein complex	173	1226	1.41e-49	8.07894e-49	Bch01G009290;Bch01G040460;Bch01G045900;Bch01G045950;Bch01G045960;Bch01G045970;Bch01G045980;Bch01G045990;Bch01G046000;Bch01G046080;Bch01G046090;Bch01G046140;Bch01G048580;Bch01G048660;Bch01G052090;Bch02G021840;Bch02G033920;Bch02G047600;Bch02G053360;Bch02G053380;Bch03G035390;Bch04G010450;Bch04G010980;Bch04G011100;Bch04G011110;Bch04G011120;Bch04G011140;Bch04G011150;Bch05G019990;Bch05G035710;Bch05G045…
Cellular Component	GO:1990904	ribonucleoprotein complex	173	1226	1.41e-49	8.07894e-49	Bch01G009290;Bch01G040460;Bch01G045900;Bch01G045950;Bch01G045960;Bch01G045970;Bch01G045980;Bch01G045990;Bch01G046000;Bch01G046080;Bch01G046090;Bch01G046140;Bch01G048580;Bch01G048660;Bch01G052090;Bch02G021840;Bch02G033920;Bch02G047600;Bch02G053360;Bch02G053380;Bch03G035390;Bch04G010450;Bch04G010980;Bch04G011100;Bch04G011110;Bch04G011120;Bch04G011140;Bch04G011150;Bch05G019990;Bch05G035710;Bch05G045…
Cellular Component	GO:0010287	plastoglobule	68	179	2.24136e-48	1.25044e-47	Bch01G046050;Bch01G046140;Bch01G046150;Bch02G033960;Bch02G033980;Bch02G053400;Bch06G025530;Bch06G025580;Bch07G007730;Bch07G007760;Bch08G002870;Bch08G002990;Bch08G003050;Bch08G003070;Bch0g000880;Bch0g000940;Bch0g001150;Bch0g001190;Bch0g001200;Bch0g001230;Bch0g001270;Bch0g001540;Bch0g001570;Bch0g001620;Bch0g001630;Bch0g001850;Bch0g002060;Bch0g002320;Bch0g002360;Bch0g002420;Bch0g002840;Bch0g002930;B…
Cellular Component	GO:0044425	membrane part	352	4087	3.30329e-48	1.79563e-47	Bch01G015410;Bch01G018600;Bch01G025970;Bch01G030830;Bch01G031200;Bch01G033000;Bch01G040460;Bch01G040640;Bch01G040670;Bch01G043240;Bch01G045140;Bch01G045190;Bch01G045860;Bch01G045910;Bch01G046020;Bch01G046030;Bch01G046040;Bch01G046050;Bch01G046100;Bch01G046110;Bch01G046120;Bch01G046150;Bch01G046160;Bch01G047840;Bch01G049280;Bch01G051010;Bch01G051200;Bch01G051210;Bch02G007170;Bch02G012910;Bch02G014…
Cellular Component	GO:0031224	intrinsic component of membrane	303	3233	3.85825e-48	2.04487e-47	Bch01G015410;Bch01G025970;Bch01G030830;Bch01G031200;Bch01G033000;Bch01G040460;Bch01G040640;Bch01G040670;Bch01G043240;Bch01G045140;Bch01G045190;Bch01G045860;Bch01G045910;Bch01G046020;Bch01G046030;Bch01G046040;Bch01G046050;Bch01G046100;Bch01G046110;Bch01G046120;Bch01G046160;Bch01G047840;Bch01G049280;Bch01G051010;Bch01G051200;Bch01G051210;Bch02G007170;Bch02G012910;Bch02G033940;Bch02G033950;Bch02G033…
Cellular Component	GO:0005759	mitochondrial matrix	64	165	2.90245e-46	1.50078e-45	Bch01G020740;Bch01G045960;Bch01G045980;Bch01G049570;Bch03G065280;Bch04G010980;Bch04G011100;Bch04G011110;Bch04G011140;Bch06G003070;Bch06G003100;Bch06G003110;Bch06G025570;Bch06G025590;Bch06G036090;Bch07G007720;Bch07G007800;Bch07G040970;Bch08G002790;Bch08G002800;Bch08G003030;Bch08G003060;Bch08G024660;Bch09G011880;Bch09G011890;Bch09G045650;Bch09G045680;Bch0g000800;Bch0g000830;Bch0g001100;Bch0g001530;…
Cellular Component	GO:0009526	plastid envelope	171	1314	3.91434e-44	1.97581e-43	Bch01G006640;Bch01G045950;Bch01G045970;Bch01G045980;Bch01G046000;Bch01G046080;Bch01G046140;Bch01G046150;Bch01G052090;Bch02G021840;Bch02G033920;Bch02G033980;Bch02G047160;Bch02G053300;Bch02G053400;Bch03G026370;Bch03G061970;Bch03G065280;Bch04G004570;Bch04G011100;Bch04G011110;Bch04G011120;Bch04G011170;Bch04G015230;Bch05G000320;Bch05G010800;Bch06G011190;Bch06G015100;Bch06G025490;Bch06G025530;Bch06G025…
Cellular Component	GO:0015935	small ribosomal subunit	76	281	9.13448e-42	4.50351e-41	Bch01G009290;Bch01G045900;Bch01G046000;Bch01G046080;Bch02G033920;Bch02G047600;Bch04G010980;Bch04G011110;Bch04G011140;Bch04G011150;Bch05G049720;Bch06G025490;Bch06G025570;Bch06G025590;Bch06G030720;Bch06G039690;Bch07G007660;Bch07G007800;Bch07G023920;Bch08G002720;Bch08G002770;Bch08G002790;Bch08G002820;Bch08G002900;Bch08G002940;Bch08G003030;Bch08G003060;Bch09G005510;Bch09G045650;Bch09G045680;Bch09G045…
Cellular Component	GO:0005763	mitochondrial small ribosomal subunit	38	54	2.88542e-41	1.39025e-40	Bch04G010980;Bch04G011110;Bch04G011140;Bch06G025570;Bch06G025590;Bch07G007800;Bch08G002790;Bch08G003030;Bch08G003060;Bch09G045650;Bch09G045680;Bch0g000800;Bch0g000830;Bch0g001100;Bch0g001610;Bch0g002100;Bch0g002310;Bch0g002330;Bch0g002990;Bch0g003140;Bch0g003300;Bch0g004760;Bch0g004810;Bch0g004960;Bch0g005010;Bch0g005300;Bch0g005390;Bch0g005520;Bch0g005630;Bch0g005820;Bch0g006010;Bch0g006060;Bch0…
Cellular Component	GO:0045259	proton-transporting ATP synthase complex	48	101	3.92962e-40	1.85129e-39	Bch01G046150;Bch02G053330;Bch02G053400;Bch02G053410;Bch07G007650;Bch07G007760;Bch07G007770;Bch07G007780;Bch07G007790;Bch08G002990;Bch09G045660;Bch0g001200;Bch0g001240;Bch0g001570;Bch0g001580;Bch0g001590;Bch0g001600;Bch0g001970;Bch0g002410;Bch0g002950;Bch0g003990;Bch0g004400;Bch0g004620;Bch0g004730;Bch0g004740;Bch0g005070;Bch0g005080;Bch0g005090;Bch0g005260;Bch0g005270;Bch0g005280;Bch0g005400;Bch0…
Cellular Component	GO:0016469	proton-transporting two-sector ATPase complex	56	156	1.8078e-38	8.3316e-38	Bch01G018600;Bch01G046150;Bch02G014950;Bch02G033980;Bch02G053330;Bch02G053400;Bch02G053410;Bch03G014420;Bch03G057850;Bch07G007650;Bch07G007760;Bch07G007770;Bch07G007780;Bch07G007790;Bch08G002990;Bch08G023370;Bch09G045660;Bch0g001200;Bch0g001240;Bch0g001490;Bch0g001570;Bch0g001580;Bch0g001590;Bch0g001600;Bch0g001970;Bch0g002410;Bch0g002480;Bch0g002950;Bch0g003990;Bch0g004400;Bch0g004620;Bch0g00473…
Cellular Component	GO:0015934	large ribosomal subunit	81	368	2.84655e-37	1.28397e-36	Bch01G040460;Bch01G045950;Bch01G045960;Bch01G045970;Bch01G045980;Bch01G045990;Bch01G046090;Bch01G048580;Bch01G048660;Bch01G052090;Bch02G021840;Bch02G053360;Bch03G035390;Bch04G011100;Bch04G011120;Bch05G035710;Bch05G045300;Bch06G011190;Bch06G025500;Bch07G007720;Bch07G033500;Bch07G033700;Bch07G038600;Bch07G040970;Bch08G002570;Bch08G002770;Bch08G002780;Bch08G002800;Bch08G002810;Bch08G002910;Bch08G002…
Cellular Component	GO:0043228	non-membrane-bounded organelle	224	2355	9.43711e-36	4.08299e-35	Bch01G002740;Bch01G003570;Bch01G009290;Bch01G009550;Bch01G040460;Bch01G045900;Bch01G045950;Bch01G045960;Bch01G045970;Bch01G045980;Bch01G045990;Bch01G046000;Bch01G046080;Bch01G046090;Bch01G046140;Bch01G048580;Bch01G048660;Bch01G049570;Bch01G052090;Bch02G009270;Bch02G009290;Bch02G011780;Bch02G021840;Bch02G026220;Bch02G033920;Bch02G047600;Bch02G053360;Bch02G053380;Bch03G001810;Bch03G009890;Bch03G011…
Cellular Component	GO:0043232	intracellular non-membrane-bounded organelle	224	2355	9.43711e-36	4.08299e-35	Bch01G002740;Bch01G003570;Bch01G009290;Bch01G009550;Bch01G040460;Bch01G045900;Bch01G045950;Bch01G045960;Bch01G045970;Bch01G045980;Bch01G045990;Bch01G046000;Bch01G046080;Bch01G046090;Bch01G046140;Bch01G048580;Bch01G048660;Bch01G049570;Bch01G052090;Bch02G009270;Bch02G009290;Bch02G011780;Bch02G021840;Bch02G026220;Bch02G033920;Bch02G047600;Bch02G053360;Bch02G053380;Bch03G001810;Bch03G009890;Bch03G011…
Cellular Component	GO:0009522	photosystem I	39	74	3.99189e-35	1.69256e-34	Bch01G045860;Bch01G046120;Bch04G011210;Bch06G025580;Bch07G007600;Bch08G002590;Bch08G002670;Bch08G002970;Bch08G003050;Bch0g000560;Bch0g000770;Bch0g000920;Bch0g000990;Bch0g001270;Bch0g001630;Bch0g001720;Bch0g002020;Bch0g002200;Bch0g002320;Bch0g002380;Bch0g002910;Bch0g003010;Bch0g003050;Bch0g003490;Bch0g003560;Bch0g005350;Bch0g005410;Bch0g005560;Bch0g005950;Bch0g006440;Bch0g006520;Bch10G000110;Bch10…
Cellular Component	GO:0009295	nucleoid	43	116	1.61172e-30	6.69971e-30	Bch01G046010;Bch01G049570;Bch02G033930;Bch04G010990;Bch04G011110;Bch06G003070;Bch06G003100;Bch06G003110;Bch07G007810;Bch07G007820;Bch07G007830;Bch08G002790;Bch08G002830;Bch0g000580;Bch0g000830;Bch0g000850;Bch0g001100;Bch0g001120;Bch0g001210;Bch0g001220;Bch0g001290;Bch0g001860;Bch0g002340;Bch0g002800;Bch0g003300;Bch0g003620;Bch0g003760;Bch0g004490;Bch0g004980;Bch0g005320;Bch0g005330;Bch0g005430;Bc…
Cellular Component	GO:0009941	chloroplast envelope	139	1223	1.43392e-29	5.84598e-29	Bch01G006640;Bch01G045950;Bch01G045970;Bch01G045980;Bch01G046000;Bch01G046080;Bch01G046140;Bch01G052090;Bch02G021840;Bch02G033920;Bch02G047160;Bch02G053300;Bch03G026370;Bch03G061970;Bch03G065280;Bch04G004570;Bch04G011100;Bch04G011110;Bch04G011120;Bch04G011170;Bch04G015230;Bch05G000320;Bch06G011190;Bch06G015100;Bch06G025490;Bch06G025530;Bch06G025580;Bch06G025590;Bch06G026590;Bch06G036090;Bch06G040…
Cellular Component	GO:0043234	protein complex	221	2621	9.1236e-28	3.64944e-27	Bch01G008760;Bch01G018600;Bch01G045860;Bch01G046040;Bch01G046050;Bch01G046100;Bch01G046110;Bch01G046120;Bch01G046130;Bch01G046150;Bch02G009270;Bch02G009290;Bch02G011780;Bch02G014950;Bch02G033960;Bch02G033980;Bch02G047160;Bch02G053330;Bch02G053370;Bch02G053390;Bch02G053400;Bch02G053410;Bch03G009890;Bch03G011160;Bch03G011700;Bch03G014420;Bch03G026650;Bch03G054020;Bch03G057850;Bch04G004570;Bch04G006…
Cellular Component	GO:0031967	organelle envelope	177	1922	2.05621e-26	8.07252e-26	Bch01G006640;Bch01G045400;Bch01G045950;Bch01G045970;Bch01G045980;Bch01G046000;Bch01G046080;Bch01G046140;Bch01G046150;Bch01G052090;Bch02G021840;Bch02G033920;Bch02G033980;Bch02G047160;Bch02G053300;Bch02G053400;Bch03G018890;Bch03G026370;Bch03G038700;Bch03G061970;Bch03G065280;Bch04G004570;Bch04G011100;Bch04G011110;Bch04G011120;Bch04G011170;Bch04G015230;Bch05G000320;Bch05G010800;Bch05G012650;Bch06G011…
Cellular Component	GO:0031975	envelope	177	1944	7.60377e-26	2.93091e-25	Bch01G006640;Bch01G045400;Bch01G045950;Bch01G045970;Bch01G045980;Bch01G046000;Bch01G046080;Bch01G046140;Bch01G046150;Bch01G052090;Bch02G021840;Bch02G033920;Bch02G033980;Bch02G047160;Bch02G053300;Bch02G053400;Bch03G018890;Bch03G026370;Bch03G038700;Bch03G061970;Bch03G065280;Bch04G004570;Bch04G011100;Bch04G011110;Bch04G011120;Bch04G011170;Bch04G015230;Bch05G000320;Bch05G010800;Bch05G012650;Bch06G011…
Cellular Component	GO:0009544	chloroplast ATP synthase complex	22	30	4.57429e-25	1.7317e-24	Bch01G046150;Bch02G033980;Bch02G053400;Bch07G007760;Bch07G007790;Bch08G002990;Bch0g001200;Bch0g001570;Bch0g001600;Bch0g003990;Bch0g004730;Bch0g005040;Bch0g005090;Bch0g005260;Bch0g005750;Bch0g005980;Bch0g006470;Bch0g006570;Bch0g006600;Bch10G000140;Bch10G000890;Bch10G000920
Cellular Component	GO:0045263	proton-transporting ATP synthase complex, coupling factor F(o)	24	39	2.26172e-24	8.41203e-24	Bch02G053410;Bch07G007770;Bch07G007780;Bch07G007790;Bch09G045660;Bch0g001580;Bch0g001590;Bch0g001600;Bch0g004400;Bch0g004620;Bch0g004740;Bch0g005070;Bch0g005080;Bch0g005270;Bch0g005280;Bch0g006230;Bch0g006240;Bch0g006570;Bch0g006580;Bch0g006590;Bch10G000900;Bch10G000910;Bch10G000920;Bch10G027180
Cellular Component	GO:0098807	chloroplast thylakoid membrane protein complex	32	84	1.69374e-23	6.19093e-23	Bch01G046150;Bch02G033980;Bch02G053390;Bch02G053400;Bch07G007750;Bch07G007760;Bch07G007790;Bch08G002990;Bch0g001200;Bch0g001560;Bch0g001570;Bch0g001600;Bch0g003990;Bch0g004720;Bch0g004730;Bch0g004910;Bch0g005040;Bch0g005090;Bch0g005200;Bch0g005250;Bch0g005260;Bch0g005750;Bch0g005980;Bch0g006470;Bch0g006570;Bch0g006600;Bch0g006610;Bch10G000140;Bch10G000230;Bch10G000880;Bch10G000890;Bch10G000920
Cellular Component	GO:0033177	proton-transporting two-sector ATPase complex, proton-transporting domain	29	69	7.10665e-23	2.55357e-22	Bch01G018600;Bch02G014950;Bch02G053410;Bch03G014420;Bch03G057850;Bch07G007770;Bch07G007780;Bch07G007790;Bch08G023370;Bch09G045660;Bch0g001580;Bch0g001590;Bch0g001600;Bch0g004400;Bch0g004620;Bch0g004740;Bch0g005070;Bch0g005080;Bch0g005270;Bch0g005280;Bch0g006230;Bch0g006240;Bch0g006570;Bch0g006580;Bch0g006590;Bch10G000900;Bch10G000910;Bch10G000920;Bch10G027180
Cellular Component	GO:0005762	mitochondrial large ribosomal subunit	16	17	5.02853e-22	1.77675e-21	Bch01G045960;Bch01G045980;Bch04G011100;Bch07G007720;Bch07G040970;Bch08G002800;Bch0g001530;Bch0g001890;Bch0g003190;Bch0g003310;Bch0g003370;Bch0g004500;Bch0g004930;Bch0g005640;Bch0g005830;Bch10G000270
Cellular Component	GO:0045261	proton-transporting ATP synthase complex, catalytic core F(1)	24	50	7.21199e-21	2.50646e-20	Bch01G046150;Bch02G053330;Bch02G053400;Bch07G007650;Bch07G007760;Bch08G002990;Bch0g001200;Bch0g001240;Bch0g001570;Bch0g001970;Bch0g002410;Bch0g002950;Bch0g003990;Bch0g004730;Bch0g005090;Bch0g005260;Bch0g005400;Bch0g005750;Bch0g005980;Bch0g006470;Bch0g006600;Bch10G000140;Bch10G000470;Bch10G000890
Cellular Component	GO:0033178	proton-transporting two-sector ATPase complex, catalytic domain	27	73	1.19668e-19	4.09189e-19	Bch01G046150;Bch02G033980;Bch02G053330;Bch02G053400;Bch07G007650;Bch07G007760;Bch08G002990;Bch0g001200;Bch0g001240;Bch0g001490;Bch0g001570;Bch0g001970;Bch0g002410;Bch0g002480;Bch0g002950;Bch0g003990;Bch0g004730;Bch0g005090;Bch0g005260;Bch0g005400;Bch0g005750;Bch0g005980;Bch0g006470;Bch0g006600;Bch10G000140;Bch10G000470;Bch10G000890
Cellular Component	GO:0044429	mitochondrial part	81	675	5.40861e-19	1.82004e-18	Bch01G020740;Bch01G045960;Bch01G045980;Bch01G046150;Bch01G049570;Bch02G053400;Bch03G065280;Bch04G010980;Bch04G011100;Bch04G011110;Bch04G011140;Bch06G003070;Bch06G003100;Bch06G003110;Bch06G025570;Bch06G025590;Bch06G036090;Bch07G007720;Bch07G007760;Bch07G007800;Bch07G040970;Bch08G002790;Bch08G002800;Bch08G002990;Bch08G003030;Bch08G003060;Bch08G024660;Bch09G011880;Bch09G011890;Bch09G045650;Bch09G045…
Cellular Component	GO:0009533	chloroplast stromal thylakoid	17	26	2.66699e-18	8.83439e-18	Bch04G011210;Bch08G002590;Bch08G003070;Bch0g000560;Bch0g000770;Bch0g001620;Bch0g001720;Bch0g002200;Bch0g002360;Bch0g003560;Bch0g003790;Bch0g005340;Bch0g005540;Bch0g006530;Bch10G000220;Bch10G000390;Bch10G000960
Cellular Component	GO:0009512	cytochrome b6f complex	13	16	2.59763e-16	8.47227e-16	Bch01G046110;Bch06G025510;Bch08G002960;Bch0g001780;Bch0g002260;Bch0g003070;Bch0g003350;Bch0g005490;Bch0g005680;Bch0g005780;Bch0g005940;Bch0g006420;Bch10G000090
Cellular Component	GO:0043229	intracellular organelle	1116	25419	1.14023e-14	3.66255e-14	Bch01G000540;Bch01G000550;Bch01G000920;Bch01G002380;Bch01G002400;Bch01G002440;Bch01G002740;Bch01G002810;Bch01G003570;Bch01G006640;Bch01G006650;Bch01G006670;Bch01G008750;Bch01G008760;Bch01G009290;Bch01G009550;Bch01G009760;Bch01G011270;Bch01G011770;Bch01G012540;Bch01G012550;Bch01G013340;Bch01G017930;Bch01G017950;Bch01G018600;Bch01G020040;Bch01G020740;Bch01G025970;Bch01G027440;Bch01G030830;Bch01G030…
Cellular Component	GO:0043226	organelle	1116	25432	1.45274e-14	4.59673e-14	Bch01G000540;Bch01G000550;Bch01G000920;Bch01G002380;Bch01G002400;Bch01G002440;Bch01G002740;Bch01G002810;Bch01G003570;Bch01G006640;Bch01G006650;Bch01G006670;Bch01G008750;Bch01G008760;Bch01G009290;Bch01G009550;Bch01G009760;Bch01G011270;Bch01G011770;Bch01G012540;Bch01G012550;Bch01G013340;Bch01G017930;Bch01G017950;Bch01G018600;Bch01G020040;Bch01G020740;Bch01G025970;Bch01G027440;Bch01G030830;Bch01G030…
Cellular Component	GO:0043231	intracellular membrane-bounded organelle	1102	25048	2.18545e-14	6.81347e-14	Bch01G000540;Bch01G000550;Bch01G000920;Bch01G002380;Bch01G002400;Bch01G002440;Bch01G002740;Bch01G002810;Bch01G003570;Bch01G006640;Bch01G006650;Bch01G006670;Bch01G008750;Bch01G008760;Bch01G009760;Bch01G011270;Bch01G011770;Bch01G012540;Bch01G012550;Bch01G013340;Bch01G017930;Bch01G017950;Bch01G018600;Bch01G020040;Bch01G020740;Bch01G025970;Bch01G027440;Bch01G030830;Bch01G030920;Bch01G031060;Bch01G031…
Cellular Component	GO:0043227	membrane-bounded organelle	1102	25056	2.52904e-14	7.77038e-14	Bch01G000540;Bch01G000550;Bch01G000920;Bch01G002380;Bch01G002400;Bch01G002440;Bch01G002740;Bch01G002810;Bch01G003570;Bch01G006640;Bch01G006650;Bch01G006670;Bch01G008750;Bch01G008760;Bch01G009760;Bch01G011270;Bch01G011770;Bch01G012540;Bch01G012550;Bch01G013340;Bch01G017930;Bch01G017950;Bch01G018600;Bch01G020040;Bch01G020740;Bch01G025970;Bch01G027440;Bch01G030830;Bch01G030920;Bch01G031060;Bch01G031…
Cellular Component	GO:0031360	intrinsic component of thylakoid membrane	11	14	1.10829e-13	3.30925e-13	Bch01G046110;Bch06G025510;Bch08G002960;Bch0g001780;Bch0g002260;Bch0g003070;Bch0g005490;Bch0g005780;Bch0g005940;Bch0g006420;Bch10G000090
Cellular Component	GO:0031361	integral component of thylakoid membrane	11	14	1.10829e-13	3.30925e-13	Bch01G046110;Bch06G025510;Bch08G002960;Bch0g001780;Bch0g002260;Bch0g003070;Bch0g005490;Bch0g005780;Bch0g005940;Bch0g006420;Bch10G000090
Cellular Component	GO:0042170	plastid membrane	31	205	1.41498e-10	4.16632e-10	Bch02G053300;Bch04G004570;Bch04G011170;Bch06G026590;Bch07G007780;Bch07G024850;Bch08G002650;Bch09G045660;Bch09G054020;Bch0g000750;Bch0g001590;Bch0g001740;Bch0g002250;Bch0g002270;Bch0g002900;Bch0g003060;Bch0g003510;Bch0g003600;Bch0g004400;Bch0g004620;Bch0g004740;Bch0g004780;Bch0g005070;Bch0g005280;Bch0g005480;Bch0g006230;Bch0g006430;Bch0g006580;Bch10G000100;Bch10G000420;Bch10G000910
Cellular Component	GO:0009538	photosystem I reaction center	11	24	5.28092e-10	1.53364e-09	Bch06G025580;Bch08G003050;Bch0g001270;Bch0g001630;Bch0g002320;Bch0g003010;Bch0g005350;Bch0g005410;Bch0g005560;Bch0g006520;Bch10G000200
Cellular Component	GO:0009317	acetyl-CoA carboxylase complex	9	15	8.96343e-10	2.5679e-09	Bch01G046130;Bch06G025520;Bch08G002980;Bch0g001000;Bch0g002920;Bch0g003840;Bch0g005770;Bch0g006450;Bch10G000120
Cellular Component	GO:0005754	mitochondrial proton-transporting ATP synthase, catalytic core	7	8	1.11799e-09	3.1186e-09	Bch01G046150;Bch08G002990;Bch0g001200;Bch0g005750;Bch0g005980;Bch0g006470;Bch10G000140
Cellular Component	GO:0045267	proton-transporting ATP synthase, catalytic core	7	8	1.11799e-09	3.1186e-09	Bch01G046150;Bch08G002990;Bch0g001200;Bch0g005750;Bch0g005980;Bch0g006470;Bch10G000140
Cellular Component	GO:0010319	stromule	23	129	1.26067e-09	3.47093e-09	Bch01G046150;Bch02G033980;Bch02G053400;Bch03G026370;Bch05G000320;Bch05G010800;Bch07G007760;Bch07G011220;Bch07G045660;Bch08G002990;Bch0g001200;Bch0g001570;Bch0g003990;Bch0g004730;Bch0g005040;Bch0g005090;Bch0g005260;Bch0g005750;Bch0g005980;Bch0g006470;Bch0g006600;Bch10G000140;Bch10G000890
Cellular Component	GO:0043233	organelle lumen	98	1327	1.99055e-09	5.34172e-09	Bch01G003570;Bch01G020740;Bch01G045960;Bch01G045980;Bch01G048580;Bch01G048660;Bch01G049570;Bch02G011780;Bch02G021840;Bch02G026220;Bch02G026270;Bch03G026650;Bch03G035390;Bch03G046910;Bch03G049150;Bch03G054020;Bch03G065280;Bch04G010980;Bch04G011100;Bch04G011110;Bch04G011140;Bch04G024380;Bch05G021720;Bch05G045300;Bch06G003070;Bch06G003100;Bch06G003110;Bch06G003800;Bch06G011190;Bch06G025570;Bch06G025…
Cellular Component	GO:0070013	intracellular organelle lumen	98	1327	1.99055e-09	5.34172e-09	Bch01G003570;Bch01G020740;Bch01G045960;Bch01G045980;Bch01G048580;Bch01G048660;Bch01G049570;Bch02G011780;Bch02G021840;Bch02G026220;Bch02G026270;Bch03G026650;Bch03G035390;Bch03G046910;Bch03G049150;Bch03G054020;Bch03G065280;Bch04G010980;Bch04G011100;Bch04G011110;Bch04G011140;Bch04G024380;Bch05G021720;Bch05G045300;Bch06G003070;Bch06G003100;Bch06G003110;Bch06G003800;Bch06G011190;Bch06G025570;Bch06G025…
Cellular Component	GO:0031974	membrane-enclosed lumen	98	1341	3.40404e-09	9.02071e-09	Bch01G003570;Bch01G020740;Bch01G045960;Bch01G045980;Bch01G048580;Bch01G048660;Bch01G049570;Bch02G011780;Bch02G021840;Bch02G026220;Bch02G026270;Bch03G026650;Bch03G035390;Bch03G046910;Bch03G049150;Bch03G054020;Bch03G065280;Bch04G010980;Bch04G011100;Bch04G011110;Bch04G011140;Bch04G024380;Bch05G021720;Bch05G045300;Bch06G003070;Bch06G003100;Bch06G003110;Bch06G003800;Bch06G011190;Bch06G025570;Bch06G025…
Cellular Component	GO:0010168	ER body	9	20	2.51565e-08	6.58418e-08	Bch01G037480;Bch01G047530;Bch02G026270;Bch03G036620;Bch05G019740;Bch05G043740;Bch05G043750;Bch06G002050;Bch06G011860
Cellular Component	GO:0070069	cytochrome complex	13	55	1.60545e-07	4.15068e-07	Bch01G046110;Bch06G025510;Bch08G002960;Bch0g001780;Bch0g002260;Bch0g003070;Bch0g003350;Bch0g005490;Bch0g005680;Bch0g005780;Bch0g005940;Bch0g006420;Bch10G000090
Cellular Component	GO:0045298	tubulin complex	9	28	7.77729e-07	1.98649e-06	Bch02G009270;Bch02G009290;Bch03G009890;Bch03G054020;Bch05G021720;Bch06G003800;Bch08G006950;Bch10G023380;Bch10G023390
Cellular Component	GO:0030095	chloroplast photosystem II	10	41	3.18772e-06	8.04521e-06	Bch02G053390;Bch07G007750;Bch0g001560;Bch0g004720;Bch0g004910;Bch0g005200;Bch0g005250;Bch0g006610;Bch10G000230;Bch10G000880
Cellular Component	GO:0044424	intracellular part	1179	28575	1.58561e-05	3.95469e-05	Bch01G000540;Bch01G000550;Bch01G000920;Bch01G002380;Bch01G002400;Bch01G002440;Bch01G002740;Bch01G002810;Bch01G003570;Bch01G006640;Bch01G006650;Bch01G006670;Bch01G008750;Bch01G008760;Bch01G009290;Bch01G009550;Bch01G009760;Bch01G011270;Bch01G011770;Bch01G012510;Bch01G012520;Bch01G012540;Bch01G012550;Bch01G012570;Bch01G012770;Bch01G013340;Bch01G017930;Bch01G017950;Bch01G018600;Bch01G020040;Bch01G020…
Cellular Component	GO:0031977	thylakoid lumen	18	145	1.70265e-05	4.19724e-05	Bch01G046150;Bch02G033980;Bch02G053400;Bch07G007760;Bch08G002990;Bch0g001200;Bch0g001570;Bch0g003990;Bch0g004730;Bch0g005040;Bch0g005090;Bch0g005260;Bch0g005750;Bch0g005980;Bch0g006470;Bch0g006600;Bch10G000140;Bch10G000890
Cellular Component	GO:0005622	intracellular	1183	28706	1.9697e-05	4.79973e-05	Bch01G000540;Bch01G000550;Bch01G000920;Bch01G002380;Bch01G002400;Bch01G002440;Bch01G002740;Bch01G002810;Bch01G003570;Bch01G006640;Bch01G006650;Bch01G006670;Bch01G008750;Bch01G008760;Bch01G009160;Bch01G009290;Bch01G009550;Bch01G009760;Bch01G011270;Bch01G011770;Bch01G012510;Bch01G012520;Bch01G012540;Bch01G012550;Bch01G012570;Bch01G012770;Bch01G013340;Bch01G017930;Bch01G017950;Bch01G018600;Bch01G020…
Cellular Component	GO:0000275	mitochondrial proton-transporting ATP synthase complex, catalytic core F(1)	7	23	2.03491e-05	4.90228e-05	Bch01G046150;Bch08G002990;Bch0g001200;Bch0g005750;Bch0g005980;Bch0g006470;Bch10G000140
Cellular Component	GO:0000786	nucleosome	13	83	2.10595e-05	5.01643e-05	Bch02G011780;Bch03G011160;Bch03G011700;Bch03G026650;Bch04G006820;Bch04G006830;Bch04G024380;Bch06G023550;Bch07G021390;Bch07G023860;Bch09G043960;Bch09G051570;Bch10G020400
Cellular Component	GO:0031969	chloroplast membrane	20	176	2.22241e-05	5.235e-05	Bch02G053300;Bch04G004570;Bch04G011170;Bch06G026590;Bch07G024850;Bch08G002650;Bch09G054020;Bch0g000750;Bch0g001740;Bch0g002250;Bch0g002270;Bch0g002900;Bch0g003060;Bch0g003510;Bch0g003600;Bch0g004780;Bch0g005480;Bch0g006430;Bch10G000100;Bch10G000420
Cellular Component	GO:0005886	plasma membrane	314	6506	3.66279e-05	8.53309e-05	Bch01G000540;Bch01G002740;Bch01G003570;Bch01G009160;Bch01G009760;Bch01G011770;Bch01G012550;Bch01G013340;Bch01G014760;Bch01G014770;Bch01G014780;Bch01G015410;Bch01G017950;Bch01G025970;Bch01G027300;Bch01G030830;Bch01G030920;Bch01G031060;Bch01G032470;Bch01G033000;Bch01G033680;Bch01G033690;Bch01G033740;Bch01G036860;Bch01G040460;Bch01G040640;Bch01G042880;Bch01G043240;Bch01G044040;Bch01G044070;Bch01G045…
Cellular Component	GO:0009654	photosystem II oxygen evolving complex	9	43	3.72828e-05	8.59126e-05	Bch01G046040;Bch08G002860;Bch0g000870;Bch0g001140;Bch0g002830;Bch0g003230;Bch0g005370;Bch0g005690;Bch0g005870
Cellular Component	GO:0044815	DNA packaging complex	13	89	4.50078e-05	0.000102599	Bch02G011780;Bch03G011160;Bch03G011700;Bch03G026650;Bch04G006820;Bch04G006830;Bch04G024380;Bch06G023550;Bch07G021390;Bch07G023860;Bch09G043960;Bch09G051570;Bch10G020400
Cellular Component	GO:0009706	chloroplast inner membrane	13	90	5.07301e-05	0.000114413	Bch04G004570;Bch04G011170;Bch07G024850;Bch08G002650;Bch09G054020;Bch0g002270;Bch0g002900;Bch0g003060;Bch0g003510;Bch0g004780;Bch0g005480;Bch0g006430;Bch10G000100
Cellular Component	GO:0009528	plastid inner membrane	13	93	7.18568e-05	0.000160354	Bch04G004570;Bch04G011170;Bch07G024850;Bch08G002650;Bch09G054020;Bch0g002270;Bch0g002900;Bch0g003060;Bch0g003510;Bch0g004780;Bch0g005480;Bch0g006430;Bch10G000100
Cellular Component	GO:0071944	cell periphery	354	7513	7.28819e-05	0.000160948	Bch01G000540;Bch01G000550;Bch01G002740;Bch01G003570;Bch01G009160;Bch01G009550;Bch01G009760;Bch01G011770;Bch01G012550;Bch01G013340;Bch01G014760;Bch01G014770;Bch01G014780;Bch01G015410;Bch01G017950;Bch01G025970;Bch01G027300;Bch01G030830;Bch01G030920;Bch01G031060;Bch01G032470;Bch01G033000;Bch01G033680;Bch01G033690;Bch01G033740;Bch01G036860;Bch01G040460;Bch01G040640;Bch01G042880;Bch01G043240;Bch01G044…
Cellular Component	GO:0030076	light-harvesting complex	9	48	9.29157e-05	0.000203073	Bch08G003070;Bch0g001620;Bch0g002360;Bch0g003790;Bch0g005340;Bch0g005540;Bch0g006530;Bch10G000220;Bch10G000960
Cellular Component	GO:0032993	protein-DNA complex	13	97	0.000111609	0.00024144	Bch02G011780;Bch03G011160;Bch03G011700;Bch03G026650;Bch04G006820;Bch04G006830;Bch04G024380;Bch06G023550;Bch07G021390;Bch07G023860;Bch09G043960;Bch09G051570;Bch10G020400
Cellular Component	GO:0042645	mitochondrial nucleoid	4	8	0.000147591	0.000316053	Bch01G049570;Bch06G003070;Bch06G003100;Bch06G003110
Cellular Component	GO:0000785	chromatin	15	142	0.000500592	0.00106125	Bch02G011780;Bch03G001810;Bch03G011160;Bch03G011700;Bch03G026650;Bch04G006820;Bch04G006830;Bch04G024380;Bch05G042620;Bch06G023550;Bch07G021390;Bch07G023860;Bch09G043960;Bch09G051570;Bch10G020400
Cellular Component	GO:0005753	mitochondrial proton-transporting ATP synthase complex	8	48	0.000525493	0.00110302	Bch01G046150;Bch08G002990;Bch0g001200;Bch0g005750;Bch0g005980;Bch0g006470;Bch10G000140;Bch10G027180
Cellular Component	GO:0032588	trans-Golgi network membrane	4	11	0.000632664	0.00131495	Bch01G044040;Bch01G044070;Bch03G037750;Bch09G074870
Cellular Component	GO:0009504	cell plate	10	82	0.0014146	0.0029116	Bch03G018390;Bch03G018890;Bch05G012650;Bch05G013120;Bch06G025140;Bch07G020940;Bch08G039570;Bch09G072930;Bch10G004230;Bch10G015770
Cellular Component	GO:0005623	cell	1273	31641	0.00146561	0.00295914	Bch01G000540;Bch01G000550;Bch01G000920;Bch01G002380;Bch01G002400;Bch01G002440;Bch01G002740;Bch01G002810;Bch01G003570;Bch01G006640;Bch01G006650;Bch01G006670;Bch01G008750;Bch01G008760;Bch01G009160;Bch01G009290;Bch01G009550;Bch01G009760;Bch01G011270;Bch01G011770;Bch01G012510;Bch01G012520;Bch01G012540;Bch01G012550;Bch01G012570;Bch01G012770;Bch01G013340;Bch01G014760;Bch01G014770;Bch01G014780;Bch01G015…
Cellular Component	GO:0044464	cell part	1273	31641	0.00146561	0.00295914	Bch01G000540;Bch01G000550;Bch01G000920;Bch01G002380;Bch01G002400;Bch01G002440;Bch01G002740;Bch01G002810;Bch01G003570;Bch01G006640;Bch01G006650;Bch01G006670;Bch01G008750;Bch01G008760;Bch01G009160;Bch01G009290;Bch01G009550;Bch01G009760;Bch01G011270;Bch01G011770;Bch01G012510;Bch01G012520;Bch01G012540;Bch01G012550;Bch01G012570;Bch01G012770;Bch01G013340;Bch01G014760;Bch01G014770;Bch01G014780;Bch01G015…
Cellular Component	GO:0022626	cytosolic ribosome	39	606	0.00202861	0.00405723	Bch01G009290;Bch01G040460;Bch01G046140;Bch01G048580;Bch01G048660;Bch02G021840;Bch02G047600;Bch03G035390;Bch04G010450;Bch05G019990;Bch05G035710;Bch05G045300;Bch05G049720;Bch06G011190;Bch06G025530;Bch06G030720;Bch06G039690;Bch07G023920;Bch07G033500;Bch07G033700;Bch07G038600;Bch08G008300;Bch08G034800;Bch08G034810;Bch09G005510;Bch09G051730;Bch09G067160;Bch0g000420;Bch0g001190;Bch0g001230;Bch0g002420;…
Cellular Component	GO:0010007	magnesium chelatase complex	3	8	0.00294058	0.0058262	Bch04G004570;Bch07G024850;Bch09G054020
Cellular Component	GO:0044445	cytosolic part	39	636	0.00459876	0.00902719	Bch01G009290;Bch01G040460;Bch01G046140;Bch01G048580;Bch01G048660;Bch02G021840;Bch02G047600;Bch03G035390;Bch04G010450;Bch05G019990;Bch05G035710;Bch05G045300;Bch05G049720;Bch06G011190;Bch06G025530;Bch06G030720;Bch06G039690;Bch07G023920;Bch07G033500;Bch07G033700;Bch07G038600;Bch08G008300;Bch08G034800;Bch08G034810;Bch09G005510;Bch09G051730;Bch09G067160;Bch0g000420;Bch0g001190;Bch0g001230;Bch0g002420;…
Molecular Function	GO:1901363	heterocyclic compound binding	1028	10725	3.51591e-131	1.24463e-128	Bch01G000420;Bch01G000920;Bch01G002740;Bch01G002810;Bch01G003570;Bch01G006640;Bch01G006650;Bch01G006670;Bch01G006740;Bch01G006780;Bch01G008760;Bch01G009160;Bch01G009550;Bch01G009760;Bch01G011270;Bch01G011770;Bch01G012510;Bch01G012520;Bch01G012540;Bch01G012550;Bch01G012570;Bch01G012770;Bch01G013340;Bch01G014470;Bch01G014480;Bch01G014490;Bch01G014760;Bch01G014770;Bch01G014780;Bch01G015410;Bch01G017…
Molecular Function	GO:0097159	organic cyclic compound binding	1028	10747	1.8161e-130	3.2145e-128	Bch01G000420;Bch01G000920;Bch01G002740;Bch01G002810;Bch01G003570;Bch01G006640;Bch01G006650;Bch01G006670;Bch01G006740;Bch01G006780;Bch01G008760;Bch01G009160;Bch01G009550;Bch01G009760;Bch01G011270;Bch01G011770;Bch01G012510;Bch01G012520;Bch01G012540;Bch01G012550;Bch01G012570;Bch01G012770;Bch01G013340;Bch01G014470;Bch01G014480;Bch01G014490;Bch01G014760;Bch01G014770;Bch01G014780;Bch01G015410;Bch01G017…
Molecular Function	GO:0005488	binding	1268	17256	2.77849e-93	3.27861e-91	Bch01G000420;Bch01G000920;Bch01G002380;Bch01G002400;Bch01G002440;Bch01G002740;Bch01G002810;Bch01G003570;Bch01G006640;Bch01G006650;Bch01G006670;Bch01G006740;Bch01G006780;Bch01G008760;Bch01G009160;Bch01G009550;Bch01G009760;Bch01G011270;Bch01G011770;Bch01G012510;Bch01G012520;Bch01G012540;Bch01G012550;Bch01G012570;Bch01G012770;Bch01G013340;Bch01G014470;Bch01G014480;Bch01G014490;Bch01G014760;Bch01G014…
Molecular Function	GO:0048038	quinone binding	91	116	4.29873e-92	3.80438e-90	Bch01G045910;Bch01G046160;Bch01G046170;Bch01G046180;Bch02G053310;Bch02G053320;Bch04G011130;Bch04G011180;Bch04G011190;Bch04G011200;Bch05G049700;Bch05G049710;Bch06G025550;Bch06G026580;Bch07G007580;Bch07G007670;Bch08G002580;Bch08G002600;Bch08G002610;Bch08G002620;Bch08G002630;Bch08G002640;Bch08G002730;Bch08G003000;Bch08G003010;Bch08G003020;Bch08G027760;Bch0g000570;Bch0g001010;Bch0g001250;Bch0g001300;…
Molecular Function	GO:0019843	rRNA binding	103	169	8.26872e-86	5.85425e-84	Bch01G045900;Bch01G045950;Bch01G045960;Bch01G045970;Bch01G045980;Bch01G045990;Bch01G046000;Bch01G046080;Bch01G052090;Bch02G033920;Bch02G053360;Bch04G011100;Bch04G011110;Bch04G011120;Bch04G011140;Bch04G011150;Bch06G025490;Bch06G025570;Bch06G025590;Bch07G007660;Bch07G007720;Bch07G040970;Bch08G002570;Bch08G002720;Bch08G002770;Bch08G002780;Bch08G002790;Bch08G002800;Bch08G002810;Bch08G002820;Bch08G002…
Molecular Function	GO:0016655	oxidoreductase activity, acting on NAD(P)H, quinone or similar compound as acceptor	92	153	6.62396e-76	3.90813e-74	Bch01G045910;Bch01G046160;Bch01G046170;Bch01G046180;Bch02G053310;Bch02G053320;Bch04G011130;Bch04G011180;Bch04G011190;Bch04G011200;Bch05G049700;Bch05G049710;Bch06G025550;Bch06G026580;Bch07G007580;Bch07G007670;Bch08G002580;Bch08G002600;Bch08G002610;Bch08G002620;Bch08G002630;Bch08G002640;Bch08G002730;Bch08G003000;Bch08G003010;Bch08G003020;Bch08G027760;Bch0g000570;Bch0g000760;Bch0g001010;Bch0g001250;…
Molecular Function	GO:0016651	oxidoreductase activity, acting on NAD(P)H	103	263	1.15884e-60	5.86043e-59	Bch01G020740;Bch01G045850;Bch01G045910;Bch01G046160;Bch01G046170;Bch01G046180;Bch02G053310;Bch02G053320;Bch03G065280;Bch04G011130;Bch04G011180;Bch04G011190;Bch04G011200;Bch05G049690;Bch05G049700;Bch05G049710;Bch06G025550;Bch06G026580;Bch06G036090;Bch07G007580;Bch07G007670;Bch08G002580;Bch08G002600;Bch08G002610;Bch08G002620;Bch08G002630;Bch08G002640;Bch08G002730;Bch08G003000;Bch08G003010;Bch08G003…
Molecular Function	GO:0008137	NADH dehydrogenase (ubiquinone) activity	67	101	9.76707e-60	4.32193e-58	Bch01G045910;Bch01G046160;Bch01G046170;Bch01G046180;Bch02G053310;Bch02G053320;Bch04G011130;Bch04G011190;Bch06G025550;Bch06G026580;Bch07G007580;Bch07G007670;Bch08G002580;Bch08G002610;Bch08G002620;Bch08G002730;Bch08G003000;Bch08G003010;Bch08G003020;Bch0g001010;Bch0g001250;Bch0g001300;Bch0g001730;Bch0g001950;Bch0g002030;Bch0g002090;Bch0g002180;Bch0g002190;Bch0g002210;Bch0g002220;Bch0g002290;Bch0g002…
Molecular Function	GO:0050136	NADH dehydrogenase (quinone) activity	67	103	7.32525e-59	2.88127e-57	Bch01G045910;Bch01G046160;Bch01G046170;Bch01G046180;Bch02G053310;Bch02G053320;Bch04G011130;Bch04G011190;Bch06G025550;Bch06G026580;Bch07G007580;Bch07G007670;Bch08G002580;Bch08G002610;Bch08G002620;Bch08G002730;Bch08G003000;Bch08G003010;Bch08G003020;Bch0g001010;Bch0g001250;Bch0g001300;Bch0g001730;Bch0g001950;Bch0g002030;Bch0g002090;Bch0g002180;Bch0g002190;Bch0g002210;Bch0g002220;Bch0g002290;Bch0g002…
Molecular Function	GO:0003954	NADH dehydrogenase activity	67	111	1.19448e-55	4.22846e-54	Bch01G045910;Bch01G046160;Bch01G046170;Bch01G046180;Bch02G053310;Bch02G053320;Bch04G011130;Bch04G011190;Bch06G025550;Bch06G026580;Bch07G007580;Bch07G007670;Bch08G002580;Bch08G002610;Bch08G002620;Bch08G002730;Bch08G003000;Bch08G003010;Bch08G003020;Bch0g001010;Bch0g001250;Bch0g001300;Bch0g001730;Bch0g001950;Bch0g002030;Bch0g002090;Bch0g002180;Bch0g002190;Bch0g002210;Bch0g002220;Bch0g002290;Bch0g002…
Molecular Function	GO:0009055	electron carrier activity	168	783	6.25986e-55	2.01454e-53	Bch01G000420;Bch01G006740;Bch01G006780;Bch01G012540;Bch01G012550;Bch01G012570;Bch01G012770;Bch01G046020;Bch01G046030;Bch01G046100;Bch01G046110;Bch02G025030;Bch02G025040;Bch02G025850;Bch02G033940;Bch02G033950;Bch02G036690;Bch02G043080;Bch02G043090;Bch02G043100;Bch02G043110;Bch02G043120;Bch02G053370;Bch03G015870;Bch03G053360;Bch03G061840;Bch04G011210;Bch04G019940;Bch04G019950;Bch04G029050;Bch05G011…
Molecular Function	GO:0016491	oxidoreductase activity	338	2648	6.49111e-53	1.91488e-51	Bch01G000420;Bch01G006740;Bch01G006780;Bch01G012510;Bch01G012520;Bch01G012540;Bch01G012550;Bch01G012570;Bch01G012770;Bch01G020740;Bch01G027440;Bch01G043400;Bch01G043420;Bch01G043500;Bch01G043520;Bch01G045850;Bch01G045910;Bch01G046020;Bch01G046030;Bch01G046140;Bch01G046160;Bch01G046170;Bch01G046180;Bch01G051200;Bch01G051210;Bch02G012910;Bch02G021600;Bch02G025030;Bch02G025040;Bch02G025850;Bch02G031…
Molecular Function	GO:0043167	ion binding	744	8840	3.45485e-48	9.40783e-47	Bch01G000420;Bch01G000920;Bch01G002440;Bch01G002740;Bch01G003570;Bch01G006740;Bch01G006780;Bch01G008760;Bch01G009160;Bch01G009550;Bch01G009760;Bch01G011770;Bch01G012510;Bch01G012520;Bch01G012540;Bch01G012550;Bch01G012570;Bch01G012770;Bch01G013340;Bch01G014470;Bch01G014480;Bch01G014490;Bch01G014760;Bch01G014770;Bch01G014780;Bch01G015410;Bch01G017930;Bch01G020740;Bch01G024560;Bch01G025770;Bch01G027…
Molecular Function	GO:0003735	structural constituent of ribosome	161	814	1.20799e-47	3.05449e-46	Bch01G009290;Bch01G040460;Bch01G045900;Bch01G045950;Bch01G045960;Bch01G045970;Bch01G045980;Bch01G045990;Bch01G046000;Bch01G046080;Bch01G046090;Bch01G048580;Bch01G048660;Bch01G052090;Bch02G021840;Bch02G033920;Bch02G047600;Bch02G053360;Bch02G053380;Bch03G035390;Bch04G010450;Bch04G010980;Bch04G011100;Bch04G011110;Bch04G011120;Bch04G011140;Bch04G011150;Bch05G019990;Bch05G035710;Bch05G045300;Bch05G049…
Molecular Function	GO:0046906	tetrapyrrole binding	134	607	3.32926e-45	7.85704e-44	Bch01G000420;Bch01G006740;Bch01G006780;Bch01G046030;Bch01G046050;Bch01G046100;Bch01G046110;Bch02G025030;Bch02G025040;Bch02G025850;Bch02G033950;Bch02G033960;Bch02G043080;Bch02G043090;Bch02G043100;Bch02G043110;Bch02G043120;Bch03G015870;Bch03G061840;Bch04G019940;Bch04G019950;Bch06G009340;Bch06G009350;Bch06G010650;Bch06G025510;Bch06G025580;Bch06G035290;Bch06G044630;Bch06G044650;Bch06G044660;Bch06G044…
Molecular Function	GO:0005198	structural molecule activity	173	1017	6.90376e-42	1.52746e-40	Bch01G009290;Bch01G040460;Bch01G045900;Bch01G045950;Bch01G045960;Bch01G045970;Bch01G045980;Bch01G045990;Bch01G046000;Bch01G046080;Bch01G046090;Bch01G048580;Bch01G048660;Bch01G052090;Bch02G009270;Bch02G009290;Bch02G021840;Bch02G033920;Bch02G047600;Bch02G053360;Bch02G053380;Bch03G009890;Bch03G025320;Bch03G035390;Bch03G054020;Bch04G010450;Bch04G010980;Bch04G011100;Bch04G011110;Bch04G011120;Bch04G011…
Molecular Function	GO:0005506	iron ion binding	126	588	4.57093e-41	9.51829e-40	Bch01G000420;Bch01G006740;Bch01G006780;Bch01G046030;Bch01G046100;Bch01G046110;Bch01G046170;Bch01G051200;Bch01G051210;Bch02G025030;Bch02G025040;Bch02G025850;Bch02G031200;Bch02G033950;Bch02G043080;Bch02G043090;Bch02G043100;Bch02G043110;Bch02G043120;Bch02G053320;Bch02G053370;Bch03G015870;Bch03G030980;Bch03G033440;Bch03G033450;Bch03G033460;Bch03G061840;Bch04G019940;Bch04G019950;Bch05G048520;Bch06G009…
Molecular Function	GO:0097367	carbohydrate derivative binding	389	3858	3.04932e-36	5.997e-35	Bch01G000920;Bch01G002740;Bch01G003570;Bch01G008760;Bch01G009160;Bch01G009550;Bch01G009760;Bch01G011770;Bch01G013340;Bch01G014470;Bch01G014480;Bch01G014490;Bch01G014760;Bch01G014770;Bch01G014780;Bch01G015410;Bch01G017930;Bch01G024560;Bch01G027300;Bch01G030920;Bch01G031060;Bch01G031090;Bch01G032270;Bch01G033000;Bch01G033680;Bch01G033690;Bch01G033740;Bch01G035430;Bch01G036860;Bch01G038170;Bch01G039…
Molecular Function	GO:0045158	electron transporter, transferring electrons within cytochrome b6/f complex of photosystem II activity	30	32	4.76005e-36	8.86872e-35	Bch01G046020;Bch01G046030;Bch01G046110;Bch02G033940;Bch02G033950;Bch06G025510;Bch08G002840;Bch08G002850;Bch08G002870;Bch08G002960;Bch0g000860;Bch0g000950;Bch0g001130;Bch0g001780;Bch0g002260;Bch0g002810;Bch0g002820;Bch0g003070;Bch0g003350;Bch0g003610;Bch0g005490;Bch0g005500;Bch0g005680;Bch0g005780;Bch0g005860;Bch0g005940;Bch0g006420;Bch10G000030;Bch10G000090;Bch10G000530
Molecular Function	GO:0036094	small molecule binding	500	5597	4.62176e-34	8.18051e-33	Bch01G000920;Bch01G002740;Bch01G003570;Bch01G008760;Bch01G009160;Bch01G009550;Bch01G009760;Bch01G011770;Bch01G012510;Bch01G012520;Bch01G012540;Bch01G012550;Bch01G012570;Bch01G012770;Bch01G013340;Bch01G014470;Bch01G014480;Bch01G014490;Bch01G014760;Bch01G014770;Bch01G014780;Bch01G015410;Bch01G017930;Bch01G020740;Bch01G024560;Bch01G025970;Bch01G027300;Bch01G027440;Bch01G030920;Bch01G031060;Bch01G031…
Molecular Function	GO:0032549	ribonucleoside binding	374	3743	8.78128e-34	1.48027e-32	Bch01G000920;Bch01G002740;Bch01G003570;Bch01G008760;Bch01G009160;Bch01G009550;Bch01G009760;Bch01G011770;Bch01G013340;Bch01G014470;Bch01G014480;Bch01G014490;Bch01G014760;Bch01G014770;Bch01G014780;Bch01G015410;Bch01G017930;Bch01G024560;Bch01G027300;Bch01G030920;Bch01G031060;Bch01G031090;Bch01G032270;Bch01G033000;Bch01G033680;Bch01G033690;Bch01G033740;Bch01G035430;Bch01G036860;Bch01G038170;Bch01G039…
Molecular Function	GO:0001882	nucleoside binding	374	3746	1.04252e-33	1.6775e-32	Bch01G000920;Bch01G002740;Bch01G003570;Bch01G008760;Bch01G009160;Bch01G009550;Bch01G009760;Bch01G011770;Bch01G013340;Bch01G014470;Bch01G014480;Bch01G014490;Bch01G014760;Bch01G014770;Bch01G014780;Bch01G015410;Bch01G017930;Bch01G024560;Bch01G027300;Bch01G030920;Bch01G031060;Bch01G031090;Bch01G032270;Bch01G033000;Bch01G033680;Bch01G033690;Bch01G033740;Bch01G035430;Bch01G036860;Bch01G038170;Bch01G039…
Molecular Function	GO:0000166	nucleotide binding	485	5416	4.80882e-33	7.09301e-32	Bch01G000920;Bch01G002740;Bch01G003570;Bch01G008760;Bch01G009160;Bch01G009550;Bch01G009760;Bch01G011770;Bch01G012510;Bch01G012520;Bch01G012540;Bch01G012550;Bch01G012570;Bch01G012770;Bch01G013340;Bch01G014470;Bch01G014480;Bch01G014490;Bch01G014760;Bch01G014770;Bch01G014780;Bch01G015410;Bch01G017930;Bch01G020740;Bch01G024560;Bch01G025970;Bch01G027300;Bch01G027440;Bch01G030920;Bch01G031060;Bch01G031…
Molecular Function	GO:1901265	nucleoside phosphate binding	485	5416	4.80882e-33	7.09301e-32	Bch01G000920;Bch01G002740;Bch01G003570;Bch01G008760;Bch01G009160;Bch01G009550;Bch01G009760;Bch01G011770;Bch01G012510;Bch01G012520;Bch01G012540;Bch01G012550;Bch01G012570;Bch01G012770;Bch01G013340;Bch01G014470;Bch01G014480;Bch01G014490;Bch01G014760;Bch01G014770;Bch01G014780;Bch01G015410;Bch01G017930;Bch01G020740;Bch01G024560;Bch01G025970;Bch01G027300;Bch01G027440;Bch01G030920;Bch01G031060;Bch01G031…
Molecular Function	GO:0043168	anion binding	430	4615	1.99926e-32	2.83095e-31	Bch01G000920;Bch01G002740;Bch01G003570;Bch01G008760;Bch01G009160;Bch01G009550;Bch01G009760;Bch01G011770;Bch01G012510;Bch01G012520;Bch01G012540;Bch01G012550;Bch01G012570;Bch01G012770;Bch01G013340;Bch01G014470;Bch01G014480;Bch01G014490;Bch01G014760;Bch01G014770;Bch01G014780;Bch01G015410;Bch01G017930;Bch01G020740;Bch01G024560;Bch01G027300;Bch01G030920;Bch01G031060;Bch01G031090;Bch01G032270;Bch01G033…
Molecular Function	GO:0003959	NADPH dehydrogenase activity	30	39	1.40012e-30	1.90632e-29	Bch02G053320;Bch04G011200;Bch05G049690;Bch05G049710;Bch08G002600;Bch08G002610;Bch08G002620;Bch08G002640;Bch08G027760;Bch0g000410;Bch0g000570;Bch0g001470;Bch0g001700;Bch0g002210;Bch0g002220;Bch0g002240;Bch0g002350;Bch0g003520;Bch0g003540;Bch0g003550;Bch0g004190;Bch0g004420;Bch0g004820;Bch0g005050;Bch10G000360;Bch10G000370;Bch10G000380;Bch10G000760;Bch10G000770;Bch10G000790
Molecular Function	GO:0035639	purine ribonucleoside triphosphate binding	354	3598	2.16837e-30	2.84298e-29	Bch01G000920;Bch01G002740;Bch01G003570;Bch01G008760;Bch01G009160;Bch01G009550;Bch01G009760;Bch01G011770;Bch01G013340;Bch01G014470;Bch01G014480;Bch01G014490;Bch01G014760;Bch01G014770;Bch01G014780;Bch01G015410;Bch01G017930;Bch01G024560;Bch01G027300;Bch01G030920;Bch01G031060;Bch01G031090;Bch01G032270;Bch01G033000;Bch01G033680;Bch01G033690;Bch01G033740;Bch01G035430;Bch01G036860;Bch01G038170;Bch01G039…
Molecular Function	GO:0032553	ribonucleotide binding	367	3788	2.6854e-30	3.39511e-29	Bch01G000920;Bch01G002740;Bch01G003570;Bch01G008760;Bch01G009160;Bch01G009550;Bch01G009760;Bch01G011770;Bch01G013340;Bch01G014470;Bch01G014480;Bch01G014490;Bch01G014760;Bch01G014770;Bch01G014780;Bch01G015410;Bch01G017930;Bch01G024560;Bch01G027300;Bch01G030920;Bch01G031060;Bch01G031090;Bch01G032270;Bch01G033000;Bch01G033680;Bch01G033690;Bch01G033740;Bch01G035430;Bch01G036860;Bch01G038170;Bch01G039…
Molecular Function	GO:0051539	4 iron, 4 sulfur cluster binding	38	71	2.31725e-29	2.82864e-28	Bch01G002380;Bch01G002400;Bch01G002440;Bch01G046170;Bch02G053320;Bch04G010880;Bch04G011210;Bch06G025580;Bch08G002590;Bch08G002620;Bch08G003010;Bch08G003050;Bch0g000560;Bch0g001270;Bch0g001630;Bch0g001720;Bch0g002200;Bch0g002220;Bch0g002290;Bch0g002320;Bch0g002380;Bch0g002400;Bch0g002970;Bch0g003010;Bch0g003540;Bch0g003560;Bch0g004820;Bch0g005350;Bch0g005560;Bch0g005590;Bch0g005990;Bch0g006490;Bch…
Molecular Function	GO:0001883	purine nucleoside binding	359	3716	2.65665e-29	3.03373e-28	Bch01G000920;Bch01G002740;Bch01G003570;Bch01G008760;Bch01G009160;Bch01G009550;Bch01G009760;Bch01G011770;Bch01G013340;Bch01G014470;Bch01G014480;Bch01G014490;Bch01G014760;Bch01G014770;Bch01G014780;Bch01G015410;Bch01G017930;Bch01G024560;Bch01G027300;Bch01G030920;Bch01G031060;Bch01G031090;Bch01G032270;Bch01G033000;Bch01G033680;Bch01G033690;Bch01G033740;Bch01G035430;Bch01G036860;Bch01G038170;Bch01G039…
Molecular Function	GO:0032550	purine ribonucleoside binding	359	3716	2.65665e-29	3.03373e-28	Bch01G000920;Bch01G002740;Bch01G003570;Bch01G008760;Bch01G009160;Bch01G009550;Bch01G009760;Bch01G011770;Bch01G013340;Bch01G014470;Bch01G014480;Bch01G014490;Bch01G014760;Bch01G014770;Bch01G014780;Bch01G015410;Bch01G017930;Bch01G024560;Bch01G027300;Bch01G030920;Bch01G031060;Bch01G031090;Bch01G032270;Bch01G033000;Bch01G033680;Bch01G033690;Bch01G033740;Bch01G035430;Bch01G036860;Bch01G038170;Bch01G039…
Molecular Function	GO:0032555	purine ribonucleotide binding	359	3717	2.80108e-29	3.0987e-28	Bch01G000920;Bch01G002740;Bch01G003570;Bch01G008760;Bch01G009160;Bch01G009550;Bch01G009760;Bch01G011770;Bch01G013340;Bch01G014470;Bch01G014480;Bch01G014490;Bch01G014760;Bch01G014770;Bch01G014780;Bch01G015410;Bch01G017930;Bch01G024560;Bch01G027300;Bch01G030920;Bch01G031060;Bch01G031090;Bch01G032270;Bch01G033000;Bch01G033680;Bch01G033690;Bch01G033740;Bch01G035430;Bch01G036860;Bch01G038170;Bch01G039…
Molecular Function	GO:0048037	cofactor binding	143	949	8.13688e-29	8.72865e-28	Bch01G012510;Bch01G012520;Bch01G012540;Bch01G012550;Bch01G012570;Bch01G012770;Bch01G020740;Bch01G043400;Bch01G043420;Bch01G043500;Bch01G043520;Bch01G045910;Bch01G046160;Bch01G046170;Bch01G046180;Bch02G036690;Bch02G053310;Bch02G053320;Bch03G039080;Bch03G053360;Bch03G065280;Bch04G011130;Bch04G011180;Bch04G011190;Bch04G011200;Bch04G029050;Bch05G011070;Bch05G036340;Bch05G049700;Bch05G049710;Bch06G006…
Molecular Function	GO:0017076	purine nucleotide binding	359	3776	6.0294e-28	6.27767e-27	Bch01G000920;Bch01G002740;Bch01G003570;Bch01G008760;Bch01G009160;Bch01G009550;Bch01G009760;Bch01G011770;Bch01G013340;Bch01G014470;Bch01G014480;Bch01G014490;Bch01G014760;Bch01G014770;Bch01G014780;Bch01G015410;Bch01G017930;Bch01G024560;Bch01G027300;Bch01G030920;Bch01G031060;Bch01G031090;Bch01G032270;Bch01G033000;Bch01G033680;Bch01G033690;Bch01G033740;Bch01G035430;Bch01G036860;Bch01G038170;Bch01G039…
Molecular Function	GO:0016168	chlorophyll binding	41	93	2.91878e-27	2.95214e-26	Bch01G046050;Bch02G033960;Bch06G025580;Bch07G007730;Bch08G002870;Bch08G003050;Bch08G003070;Bch0g000880;Bch0g000940;Bch0g000950;Bch0g001150;Bch0g001270;Bch0g001540;Bch0g001620;Bch0g001630;Bch0g001850;Bch0g002060;Bch0g002320;Bch0g002360;Bch0g002380;Bch0g002840;Bch0g003010;Bch0g003360;Bch0g003790;Bch0g004370;Bch0g004460;Bch0g005340;Bch0g005350;Bch0g005410;Bch0g005540;Bch0g005560;Bch0g005700;Bch0g005…
Molecular Function	GO:0004672	protein kinase activity	211	1790	3.73266e-27	3.67044e-26	Bch01G000920;Bch01G008760;Bch01G009550;Bch01G014470;Bch01G014480;Bch01G014490;Bch01G014760;Bch01G014770;Bch01G014780;Bch01G015410;Bch01G017930;Bch01G033000;Bch01G033680;Bch01G033690;Bch01G033740;Bch01G035430;Bch01G036860;Bch01G038170;Bch01G039020;Bch01G040340;Bch01G040460;Bch01G042880;Bch01G043240;Bch01G045140;Bch01G045190;Bch01G047840;Bch01G048350;Bch01G051010;Bch02G000710;Bch02G005180;Bch02G007…
Molecular Function	GO:0004674	protein serine/threonine kinase activity	180	1415	5.83793e-27	5.58548e-26	Bch01G000920;Bch01G008760;Bch01G009550;Bch01G014470;Bch01G014490;Bch01G014760;Bch01G014770;Bch01G014780;Bch01G015410;Bch01G017930;Bch01G033000;Bch01G033680;Bch01G033690;Bch01G033740;Bch01G035430;Bch01G036860;Bch01G038170;Bch01G039020;Bch01G040460;Bch01G043240;Bch01G045140;Bch01G045190;Bch01G047840;Bch01G048350;Bch01G051010;Bch02G000710;Bch02G005180;Bch02G007170;Bch02G008410;Bch02G012870;Bch02G012…
Molecular Function	GO:0020037	heme binding	95	512	4.57384e-26	4.2609e-25	Bch01G000420;Bch01G006740;Bch01G006780;Bch01G046030;Bch01G046100;Bch01G046110;Bch02G025030;Bch02G025040;Bch02G025850;Bch02G033950;Bch02G043080;Bch02G043090;Bch02G043100;Bch02G043110;Bch02G043120;Bch03G015870;Bch03G061840;Bch04G019940;Bch04G019950;Bch06G009340;Bch06G009350;Bch06G010650;Bch06G025510;Bch06G035290;Bch06G044630;Bch06G044650;Bch06G044660;Bch06G044680;Bch06G044690;Bch06G044700;Bch06G044…
Molecular Function	GO:0045156	electron transporter, transferring electrons within the cyclic electron transport pathway of photosynthesis activity	26	35	5.59086e-26	5.07478e-25	Bch01G046020;Bch02G033940;Bch02G053370;Bch07G007730;Bch08G002840;Bch08G002870;Bch08G003070;Bch0g000950;Bch0g001540;Bch0g001620;Bch0g002060;Bch0g002360;Bch0g002810;Bch0g003360;Bch0g003610;Bch0g003790;Bch0g004370;Bch0g004460;Bch0g005340;Bch0g005540;Bch0g006530;Bch10G000220;Bch10G000260;Bch10G000530;Bch10G000870;Bch10G000960
Molecular Function	GO:0008762	UDP-N-acetylmuramate dehydrogenase activity	35	74	9.23604e-25	8.17389e-24	Bch01G012510;Bch01G012520;Bch01G012540;Bch01G012550;Bch01G012570;Bch01G012770;Bch02G036690;Bch03G053360;Bch04G029050;Bch05G011070;Bch06G009020;Bch06G009040;Bch06G009050;Bch06G049710;Bch06G049740;Bch07G012190;Bch07G012240;Bch07G023300;Bch08G017360;Bch08G030040;Bch08G030080;Bch09G022110;Bch09G022140;Bch09G022180;Bch09G022190;Bch09G022230;Bch09G022240;Bch09G039780;Bch09G039870;Bch09G039880;Bch09G044…
Molecular Function	GO:0005524	ATP binding	305	3172	4.09422e-24	3.53501e-23	Bch01G000920;Bch01G008760;Bch01G009550;Bch01G013340;Bch01G014470;Bch01G014480;Bch01G014490;Bch01G014760;Bch01G014770;Bch01G014780;Bch01G015410;Bch01G017930;Bch01G027300;Bch01G030920;Bch01G031060;Bch01G031090;Bch01G032270;Bch01G033000;Bch01G033680;Bch01G033690;Bch01G033740;Bch01G035430;Bch01G036860;Bch01G038170;Bch01G039020;Bch01G040460;Bch01G042880;Bch01G043240;Bch01G045140;Bch01G045190;Bch01G045…
Molecular Function	GO:0046933	proton-transporting ATP synthase activity, rotational mechanism	36	82	5.02889e-24	4.23863e-23	Bch01G046150;Bch02G053330;Bch02G053400;Bch02G053410;Bch07G007650;Bch07G007760;Bch07G007770;Bch07G007790;Bch08G002990;Bch0g001200;Bch0g001240;Bch0g001570;Bch0g001580;Bch0g001600;Bch0g001970;Bch0g002410;Bch0g002950;Bch0g003990;Bch0g004730;Bch0g005080;Bch0g005090;Bch0g005260;Bch0g005270;Bch0g005400;Bch0g005750;Bch0g005980;Bch0g006240;Bch0g006470;Bch0g006570;Bch0g006590;Bch0g006600;Bch10G000140;Bch10…
Molecular Function	GO:0032559	adenyl ribonucleotide binding	310	3291	4.37518e-23	3.6019e-22	Bch01G000920;Bch01G008760;Bch01G009550;Bch01G013340;Bch01G014470;Bch01G014480;Bch01G014490;Bch01G014760;Bch01G014770;Bch01G014780;Bch01G015410;Bch01G017930;Bch01G027300;Bch01G030920;Bch01G031060;Bch01G031090;Bch01G032270;Bch01G033000;Bch01G033680;Bch01G033690;Bch01G033740;Bch01G035430;Bch01G036860;Bch01G038170;Bch01G039020;Bch01G040460;Bch01G042880;Bch01G043240;Bch01G045140;Bch01G045190;Bch01G045…
Molecular Function	GO:0044769	ATPase activity, coupled to transmembrane movement of ions, rotational mechanism	40	111	1.17602e-22	9.4616e-22	Bch01G046150;Bch02G033980;Bch02G053330;Bch02G053400;Bch02G053410;Bch07G007650;Bch07G007760;Bch07G007770;Bch07G007790;Bch08G002990;Bch0g001200;Bch0g001240;Bch0g001490;Bch0g001570;Bch0g001580;Bch0g001600;Bch0g001970;Bch0g002410;Bch0g002480;Bch0g002950;Bch0g003990;Bch0g004730;Bch0g005040;Bch0g005080;Bch0g005090;Bch0g005260;Bch0g005270;Bch0g005400;Bch0g005750;Bch0g005980;Bch0g006240;Bch0g006470;Bch0g…
Molecular Function	GO:0030554	adenyl nucleotide binding	310	3346	6.16528e-22	4.85002e-21	Bch01G000920;Bch01G008760;Bch01G009550;Bch01G013340;Bch01G014470;Bch01G014480;Bch01G014490;Bch01G014760;Bch01G014770;Bch01G014780;Bch01G015410;Bch01G017930;Bch01G027300;Bch01G030920;Bch01G031060;Bch01G031090;Bch01G032270;Bch01G033000;Bch01G033680;Bch01G033690;Bch01G033740;Bch01G035430;Bch01G036860;Bch01G038170;Bch01G039020;Bch01G040460;Bch01G042880;Bch01G043240;Bch01G045140;Bch01G045190;Bch01G045…
Molecular Function	GO:0016773	phosphotransferase activity, alcohol group as acceptor	216	2074	7.28291e-21	5.60467e-20	Bch01G000920;Bch01G008760;Bch01G009550;Bch01G014470;Bch01G014480;Bch01G014490;Bch01G014760;Bch01G014770;Bch01G014780;Bch01G015410;Bch01G017930;Bch01G033000;Bch01G033680;Bch01G033690;Bch01G033740;Bch01G035430;Bch01G036860;Bch01G038170;Bch01G039020;Bch01G040340;Bch01G040460;Bch01G042880;Bch01G043240;Bch01G045140;Bch01G045190;Bch01G047840;Bch01G048350;Bch01G051010;Bch02G000710;Bch02G005180;Bch02G007…
Molecular Function	GO:0015078	hydrogen ion transmembrane transporter activity	63	308	6.51557e-20	4.90747e-19	Bch01G018600;Bch01G046150;Bch02G014950;Bch02G033980;Bch02G053330;Bch02G053400;Bch02G053410;Bch03G014420;Bch03G057850;Bch07G007650;Bch07G007760;Bch07G007770;Bch07G007780;Bch07G007790;Bch08G002990;Bch08G023370;Bch09G045660;Bch0g001200;Bch0g001240;Bch0g001490;Bch0g001570;Bch0g001580;Bch0g001590;Bch0g001600;Bch0g001970;Bch0g002270;Bch0g002410;Bch0g002480;Bch0g002900;Bch0g002950;Bch0g003060;Bch0g00399…
Molecular Function	GO:0003676	nucleic acid binding	425	5315	2.97863e-18	2.19674e-17	Bch01G002810;Bch01G006640;Bch01G006650;Bch01G006670;Bch01G011270;Bch01G011770;Bch01G017950;Bch01G020040;Bch01G022750;Bch01G025770;Bch01G028880;Bch01G028910;Bch01G028930;Bch01G028980;Bch01G029160;Bch01G029240;Bch01G030580;Bch01G030600;Bch01G032060;Bch01G033640;Bch01G035640;Bch01G045400;Bch01G045900;Bch01G045950;Bch01G045960;Bch01G045970;Bch01G045980;Bch01G045990;Bch01G046000;Bch01G046010;Bch01G046…
Molecular Function	GO:0019825	oxygen binding	63	335	5.54148e-18	4.00344e-17	Bch01G000420;Bch01G006740;Bch01G006780;Bch02G025030;Bch02G025040;Bch02G025850;Bch02G043080;Bch02G043090;Bch02G043100;Bch02G043110;Bch02G043120;Bch03G015870;Bch03G061840;Bch04G013910;Bch04G013950;Bch04G019940;Bch04G019950;Bch06G009340;Bch06G009350;Bch06G010650;Bch06G035290;Bch06G043570;Bch06G044630;Bch06G044650;Bch06G044660;Bch06G044680;Bch06G044690;Bch06G044700;Bch06G044710;Bch06G050930;Bch06G050…
Molecular Function	GO:0016772	transferase activity, transferring phosphorus-containing groups	261	2835	6.45548e-18	4.57048e-17	Bch01G000920;Bch01G008760;Bch01G009550;Bch01G013340;Bch01G014470;Bch01G014480;Bch01G014490;Bch01G014760;Bch01G014770;Bch01G014780;Bch01G015410;Bch01G017930;Bch01G033000;Bch01G033680;Bch01G033690;Bch01G033740;Bch01G035430;Bch01G036860;Bch01G038170;Bch01G039020;Bch01G040340;Bch01G040460;Bch01G042880;Bch01G043240;Bch01G045140;Bch01G045190;Bch01G046010;Bch01G047840;Bch01G048350;Bch01G051010;Bch02G000…
Molecular Function	GO:0004497	monooxygenase activity	69	415	1.24984e-16	8.67536e-16	Bch01G000420;Bch01G006740;Bch01G006780;Bch01G046140;Bch02G025030;Bch02G025040;Bch02G025850;Bch02G043080;Bch02G043090;Bch02G043100;Bch02G043110;Bch02G043120;Bch03G015870;Bch03G061840;Bch04G019940;Bch04G019950;Bch06G009340;Bch06G009350;Bch06G010650;Bch06G025530;Bch06G035290;Bch06G044630;Bch06G044650;Bch06G044660;Bch06G044680;Bch06G044690;Bch06G044700;Bch06G044710;Bch06G050930;Bch06G050940;Bch06G050…
Molecular Function	GO:0051536	iron-sulfur cluster binding	41	168	3.10737e-16	2.07549e-15	Bch01G002380;Bch01G002400;Bch01G002440;Bch01G046170;Bch02G053320;Bch04G010880;Bch04G011210;Bch06G025580;Bch08G002590;Bch08G002620;Bch08G003010;Bch08G003050;Bch0g000560;Bch0g000770;Bch0g001270;Bch0g001630;Bch0g001720;Bch0g002200;Bch0g002220;Bch0g002290;Bch0g002320;Bch0g002380;Bch0g002400;Bch0g002970;Bch0g003010;Bch0g003540;Bch0g003560;Bch0g004820;Bch0g005350;Bch0g005410;Bch0g005560;Bch0g005590;Bch…
Molecular Function	GO:0051540	metal cluster binding	41	168	3.10737e-16	2.07549e-15	Bch01G002380;Bch01G002400;Bch01G002440;Bch01G046170;Bch02G053320;Bch04G010880;Bch04G011210;Bch06G025580;Bch08G002590;Bch08G002620;Bch08G003010;Bch08G003050;Bch0g000560;Bch0g000770;Bch0g001270;Bch0g001630;Bch0g001720;Bch0g002200;Bch0g002220;Bch0g002290;Bch0g002320;Bch0g002380;Bch0g002400;Bch0g002970;Bch0g003010;Bch0g003540;Bch0g003560;Bch0g004820;Bch0g005350;Bch0g005410;Bch0g005560;Bch0g005590;Bch…
Molecular Function	GO:0004713	protein tyrosine kinase activity	71	449	6.74695e-16	4.423e-15	Bch01G014760;Bch01G014770;Bch01G014780;Bch01G015410;Bch01G033690;Bch01G033740;Bch01G036860;Bch01G038170;Bch01G040460;Bch01G043240;Bch01G047840;Bch01G051010;Bch02G000710;Bch02G007170;Bch02G012910;Bch02G042590;Bch03G012640;Bch03G015390;Bch03G017490;Bch03G023820;Bch03G042260;Bch03G048680;Bch03G055020;Bch03G055090;Bch03G055650;Bch03G064040;Bch03G072340;Bch04G002670;Bch04G022320;Bch04G023020;Bch04G025…
Molecular Function	GO:0042301	phosphate ion binding	11	11	1.28131e-14	8.24695e-14	Bch01G046040;Bch08G002860;Bch08G002870;Bch0g000870;Bch0g000950;Bch0g001140;Bch0g002830;Bch0g003230;Bch0g005370;Bch0g005690;Bch0g005870
Molecular Function	GO:0046914	transition metal ion binding	272	3190	1.92648e-14	1.21781e-13	Bch01G000420;Bch01G006740;Bch01G006780;Bch01G025770;Bch01G028880;Bch01G028910;Bch01G028930;Bch01G028980;Bch01G029160;Bch01G032060;Bch01G045400;Bch01G046030;Bch01G046100;Bch01G046110;Bch01G046130;Bch01G046150;Bch01G046170;Bch01G047530;Bch01G048560;Bch01G048640;Bch01G051200;Bch01G051210;Bch02G025030;Bch02G025040;Bch02G025850;Bch02G031200;Bch02G033950;Bch02G033980;Bch02G034020;Bch02G034200;Bch02G034…
Molecular Function	GO:0003899	DNA-directed RNA polymerase activity	34	136	4.92171e-14	3.05664e-13	Bch01G046010;Bch02G033930;Bch02G036140;Bch04G010990;Bch07G002630;Bch07G007810;Bch07G007820;Bch07G007830;Bch08G002830;Bch0g000580;Bch0g000850;Bch0g001120;Bch0g001210;Bch0g001220;Bch0g001290;Bch0g001860;Bch0g002340;Bch0g002800;Bch0g003620;Bch0g003760;Bch0g004490;Bch0g004980;Bch0g005320;Bch0g005330;Bch0g005430;Bch0g005440;Bch0g005530;Bch0g005670;Bch0g005850;Bch0g006210;Bch0g006540;Bch0g006550;Bch10G…
Molecular Function	GO:0016301	kinase activity	217	2407	6.54932e-14	3.99734e-13	Bch01G000920;Bch01G008760;Bch01G009550;Bch01G013340;Bch01G014470;Bch01G014480;Bch01G014490;Bch01G014760;Bch01G014770;Bch01G014780;Bch01G015410;Bch01G017930;Bch01G033000;Bch01G033680;Bch01G033690;Bch01G033740;Bch01G035430;Bch01G036860;Bch01G038170;Bch01G039020;Bch01G040340;Bch01G040460;Bch01G042880;Bch01G043240;Bch01G045140;Bch01G045190;Bch01G047840;Bch01G048350;Bch01G051010;Bch02G000710;Bch02G005…
Molecular Function	GO:0034062	RNA polymerase activity	34	144	2.95036e-13	1.77022e-12	Bch01G046010;Bch02G033930;Bch02G036140;Bch04G010990;Bch07G002630;Bch07G007810;Bch07G007820;Bch07G007830;Bch08G002830;Bch0g000580;Bch0g000850;Bch0g001120;Bch0g001210;Bch0g001220;Bch0g001290;Bch0g001860;Bch0g002340;Bch0g002800;Bch0g003620;Bch0g003760;Bch0g004490;Bch0g004980;Bch0g005320;Bch0g005330;Bch0g005430;Bch0g005440;Bch0g005530;Bch0g005670;Bch0g005850;Bch0g006210;Bch0g006540;Bch0g006550;Bch10G…
Molecular Function	GO:0015077	monovalent inorganic cation transmembrane transporter activity	63	434	1.5255e-12	9.00045e-12	Bch01G018600;Bch01G046150;Bch02G014950;Bch02G033980;Bch02G053330;Bch02G053400;Bch02G053410;Bch03G014420;Bch03G057850;Bch07G007650;Bch07G007760;Bch07G007770;Bch07G007780;Bch07G007790;Bch08G002990;Bch08G023370;Bch09G045660;Bch0g001200;Bch0g001240;Bch0g001490;Bch0g001570;Bch0g001580;Bch0g001590;Bch0g001600;Bch0g001970;Bch0g002270;Bch0g002410;Bch0g002480;Bch0g002900;Bch0g002950;Bch0g003060;Bch0g00399…
Molecular Function	GO:0046961	proton-transporting ATPase activity, rotational mechanism	24	78	1.9863e-12	1.15271e-11	Bch01G046150;Bch02G033980;Bch02G053330;Bch02G053400;Bch07G007650;Bch07G007760;Bch08G002990;Bch0g001200;Bch0g001240;Bch0g001570;Bch0g001970;Bch0g002410;Bch0g003990;Bch0g004730;Bch0g005040;Bch0g005090;Bch0g005260;Bch0g005750;Bch0g005980;Bch0g006470;Bch0g006600;Bch10G000140;Bch10G000470;Bch10G000890
Molecular Function	GO:0080133	midchain alkane hydroxylase activity	9	9	4.32665e-12	2.47038e-11	Bch03G015870;Bch06G050980;Bch09G019900;Bch09G019920;Bch09G019930;Bch09G019960;Bch09G019980;Bch09G020010;Bch09G020020
Molecular Function	GO:0019829	cation-transporting ATPase activity	41	224	8.61407e-12	4.84029e-11	Bch01G046150;Bch02G033980;Bch02G037100;Bch02G053330;Bch02G053400;Bch02G053410;Bch07G007650;Bch07G007760;Bch07G007770;Bch07G007790;Bch08G002990;Bch0g001200;Bch0g001240;Bch0g001490;Bch0g001570;Bch0g001580;Bch0g001600;Bch0g001970;Bch0g002410;Bch0g002480;Bch0g002950;Bch0g003990;Bch0g004730;Bch0g005040;Bch0g005080;Bch0g005090;Bch0g005260;Bch0g005270;Bch0g005400;Bch0g005750;Bch0g005980;Bch0g006240;Bch0…
Molecular Function	GO:0016984	ribulose-bisphosphate carboxylase activity	12	19	2.44917e-11	1.3547e-10	Bch01G046140;Bch06G025530;Bch0g001190;Bch0g001230;Bch0g002420;Bch0g002930;Bch0g003830;Bch0g004940;Bch0g005760;Bch0g005970;Bch0g006460;Bch10G000130
Molecular Function	GO:0042625	ATPase coupled ion transmembrane transporter activity	41	243	1.21743e-10	6.63028e-10	Bch01G046150;Bch02G033980;Bch02G037100;Bch02G053330;Bch02G053400;Bch02G053410;Bch07G007650;Bch07G007760;Bch07G007770;Bch07G007790;Bch08G002990;Bch0g001200;Bch0g001240;Bch0g001490;Bch0g001570;Bch0g001580;Bch0g001600;Bch0g001970;Bch0g002410;Bch0g002480;Bch0g002950;Bch0g003990;Bch0g004730;Bch0g005040;Bch0g005080;Bch0g005090;Bch0g005260;Bch0g005270;Bch0g005400;Bch0g005750;Bch0g005980;Bch0g006240;Bch0…
Molecular Function	GO:0050660	flavin adenine dinucleotide binding	41	246	1.79696e-10	9.63825e-10	Bch01G012510;Bch01G012520;Bch01G012540;Bch01G012550;Bch01G012570;Bch01G012770;Bch01G020740;Bch02G036690;Bch03G053360;Bch03G065280;Bch04G029050;Bch05G011070;Bch06G009020;Bch06G009040;Bch06G009050;Bch06G036090;Bch06G049710;Bch06G049740;Bch07G012190;Bch07G012240;Bch07G023300;Bch08G017360;Bch08G024660;Bch08G030040;Bch08G030080;Bch09G011880;Bch09G011890;Bch09G022110;Bch09G022140;Bch09G022180;Bch09G022…
Molecular Function	GO:0003723	RNA binding	130	1355	2.51078e-10	1.32659e-09	Bch01G045900;Bch01G045950;Bch01G045960;Bch01G045970;Bch01G045980;Bch01G045990;Bch01G046000;Bch01G046080;Bch01G049570;Bch01G052090;Bch02G009420;Bch02G017930;Bch02G033920;Bch02G038770;Bch02G052360;Bch02G053360;Bch03G016610;Bch03G053210;Bch03G061620;Bch04G011100;Bch04G011110;Bch04G011120;Bch04G011140;Bch04G011150;Bch04G019270;Bch06G003070;Bch06G003100;Bch06G003110;Bch06G025490;Bch06G025570;Bch06G025…
Molecular Function	GO:0036442	hydrogen-exporting ATPase activity	24	100	6.25929e-10	3.25851e-09	Bch01G046150;Bch02G033980;Bch02G053330;Bch02G053400;Bch07G007650;Bch07G007760;Bch08G002990;Bch0g001200;Bch0g001240;Bch0g001570;Bch0g001970;Bch0g002410;Bch0g003990;Bch0g004730;Bch0g005040;Bch0g005090;Bch0g005260;Bch0g005750;Bch0g005980;Bch0g006470;Bch0g006600;Bch10G000140;Bch10G000470;Bch10G000890
Molecular Function	GO:0003852	2-isopropylmalate synthase activity	7	7	1.45709e-09	7.16401e-09	Bch02G030250;Bch02G031150;Bch02G049820;Bch03G047390;Bch03G047410;Bch06G015100;Bch09G064660
Molecular Function	GO:0097243	flavonoid binding	7	7	1.45709e-09	7.16401e-09	Bch02G030930;Bch03G031280;Bch03G031290;Bch08G040400;Bch09G002040;Bch09G002050;Bch10G002520
Molecular Function	GO:2001147	camalexin binding	7	7	1.45709e-09	7.16401e-09	Bch02G030930;Bch03G031280;Bch03G031290;Bch08G040400;Bch09G002040;Bch09G002050;Bch10G002520
Molecular Function	GO:2001227	quercitrin binding	7	7	1.45709e-09	7.16401e-09	Bch02G030930;Bch03G031280;Bch03G031290;Bch08G040400;Bch09G002040;Bch09G002050;Bch10G002520
Molecular Function	GO:0016614	oxidoreductase activity, acting on CH-OH group of donors	50	379	8.28197e-09	4.01619e-08	Bch01G012510;Bch01G012520;Bch01G012540;Bch01G012550;Bch01G012570;Bch01G012770;Bch01G043400;Bch01G043420;Bch01G043500;Bch01G043520;Bch02G036690;Bch03G039080;Bch03G053360;Bch04G015640;Bch04G015690;Bch04G029050;Bch05G000830;Bch05G011070;Bch05G045950;Bch06G006880;Bch06G006890;Bch06G006900;Bch06G009020;Bch06G009040;Bch06G009050;Bch06G049710;Bch06G049740;Bch07G012190;Bch07G012240;Bch07G023300;Bch08G017…
Molecular Function	GO:0046872	metal ion binding	335	4619	9.38983e-09	4.49189e-08	Bch01G000420;Bch01G002440;Bch01G006740;Bch01G006780;Bch01G025770;Bch01G028880;Bch01G028910;Bch01G028930;Bch01G028980;Bch01G029160;Bch01G032060;Bch01G045400;Bch01G046030;Bch01G046100;Bch01G046110;Bch01G046130;Bch01G046140;Bch01G046150;Bch01G046170;Bch01G047530;Bch01G048560;Bch01G048640;Bch01G051200;Bch01G051210;Bch02G013140;Bch02G025030;Bch02G025040;Bch02G025850;Bch02G031200;Bch02G033950;Bch02G033…
Molecular Function	GO:0004602	glutathione peroxidase activity	10	19	1.37943e-08	6.51091e-08	Bch02G032410;Bch03G017930;Bch03G024480;Bch04G000330;Bch04G037620;Bch05G000050;Bch05G014390;Bch07G028180;Bch09G014620;Bch09G029470
Molecular Function	GO:0016616	oxidoreductase activity, acting on the CH-OH group of donors, NAD or NADP as acceptor	45	333	2.20655e-08	1.02779e-07	Bch01G012510;Bch01G012520;Bch01G012540;Bch01G012550;Bch01G012570;Bch01G012770;Bch02G036690;Bch03G053360;Bch04G015640;Bch04G015690;Bch04G029050;Bch05G000830;Bch05G011070;Bch05G045950;Bch06G006880;Bch06G006890;Bch06G006900;Bch06G009020;Bch06G009040;Bch06G009050;Bch06G049710;Bch06G049740;Bch07G012190;Bch07G012240;Bch07G023300;Bch08G017360;Bch08G030040;Bch08G030080;Bch09G022110;Bch09G022140;Bch09G022…
Molecular Function	GO:0000248	C-5 sterol desaturase activity	6	6	2.67126e-08	1.22808e-07	Bch01G051200;Bch01G051210;Bch03G033440;Bch03G033450;Bch03G033460;Bch05G048520
Molecular Function	GO:0016713	oxidoreductase activity, acting on paired donors, with incorporation or reduction of molecular oxygen, reduced iron-sulfur protein as one donor, and incorporation of one atom of oxygen	9	18	1.33973e-07	6.0803e-07	Bch03G015870;Bch06G050980;Bch09G019900;Bch09G019920;Bch09G019930;Bch09G019960;Bch09G019980;Bch09G020010;Bch09G020020
Molecular Function	GO:0016820	hydrolase activity, acting on acid anhydrides, catalyzing transmembrane movement of substances	51	430	1.89864e-07	8.40149e-07	Bch01G027300;Bch01G030920;Bch01G031060;Bch01G031090;Bch01G046150;Bch02G033980;Bch02G037100;Bch02G053330;Bch02G053400;Bch02G053410;Bch03G048250;Bch03G048280;Bch06G020870;Bch06G028630;Bch07G007650;Bch07G007760;Bch07G007770;Bch07G007790;Bch07G009890;Bch08G002990;Bch0g001080;Bch0g001200;Bch0g001240;Bch0g001490;Bch0g001570;Bch0g001580;Bch0g001600;Bch0g001970;Bch0g002410;Bch0g002480;Bch0g002950;Bch0g00…
Molecular Function	GO:0043169	cation binding	341	4853	1.89864e-07	8.40149e-07	Bch01G000420;Bch01G002440;Bch01G006740;Bch01G006780;Bch01G025770;Bch01G028880;Bch01G028910;Bch01G028930;Bch01G028980;Bch01G029160;Bch01G032060;Bch01G037480;Bch01G045400;Bch01G046030;Bch01G046100;Bch01G046110;Bch01G046130;Bch01G046140;Bch01G046150;Bch01G046170;Bch01G047530;Bch01G048560;Bch01G048640;Bch01G051200;Bch01G051210;Bch02G013140;Bch02G025030;Bch02G025040;Bch02G025850;Bch02G026270;Bch02G031…
Molecular Function	GO:0042626	ATPase activity, coupled to transmembrane movement of substances	50	425	3.19809e-07	1.38064e-06	Bch01G027300;Bch01G030920;Bch01G031060;Bch01G031090;Bch01G046150;Bch02G033980;Bch02G037100;Bch02G053330;Bch02G053400;Bch02G053410;Bch03G048250;Bch03G048280;Bch06G020870;Bch06G028630;Bch07G007650;Bch07G007760;Bch07G007770;Bch07G007790;Bch07G009890;Bch08G002990;Bch0g001200;Bch0g001240;Bch0g001490;Bch0g001570;Bch0g001580;Bch0g001600;Bch0g001970;Bch0g002410;Bch0g002480;Bch0g002950;Bch0g003990;Bch0g00…
Molecular Function	GO:0043492	ATPase activity, coupled to movement of substances	50	425	3.19809e-07	1.38064e-06	Bch01G027300;Bch01G030920;Bch01G031060;Bch01G031090;Bch01G046150;Bch02G033980;Bch02G037100;Bch02G053330;Bch02G053400;Bch02G053410;Bch03G048250;Bch03G048280;Bch06G020870;Bch06G028630;Bch07G007650;Bch07G007760;Bch07G007770;Bch07G007790;Bch07G009890;Bch08G002990;Bch0g001200;Bch0g001240;Bch0g001490;Bch0g001570;Bch0g001580;Bch0g001600;Bch0g001970;Bch0g002410;Bch0g002480;Bch0g002950;Bch0g003990;Bch0g00…
Molecular Function	GO:0022890	inorganic cation transmembrane transporter activity	64	604	3.59589e-07	1.53367e-06	Bch01G018600;Bch01G046150;Bch02G014950;Bch02G033980;Bch02G037100;Bch02G053330;Bch02G053400;Bch02G053410;Bch03G014420;Bch03G057850;Bch07G007650;Bch07G007760;Bch07G007770;Bch07G007780;Bch07G007790;Bch08G002990;Bch08G023370;Bch09G045660;Bch0g001200;Bch0g001240;Bch0g001490;Bch0g001570;Bch0g001580;Bch0g001590;Bch0g001600;Bch0g001970;Bch0g002270;Bch0g002410;Bch0g002480;Bch0g002900;Bch0g002950;Bch0g0030…
Molecular Function	GO:0047958	glycine:2-oxoglutarate aminotransferase activity	7	11	3.95549e-07	1.66696e-06	Bch01G000540;Bch01G000550;Bch06G050840;Bch06G050850;Bch08G026150;Bch08G026170;Bch08G026180
Molecular Function	GO:0003989	acetyl-CoA carboxylase activity	9	20	4.18782e-07	1.7441e-06	Bch01G046130;Bch06G025520;Bch08G002980;Bch0g001000;Bch0g002920;Bch0g003840;Bch0g005770;Bch0g006450;Bch10G000120
Molecular Function	GO:0051993	abscisic acid glucose ester beta-glucosidase activity	5	5	4.8939e-07	2.01447e-06	Bch01G037480;Bch02G026270;Bch05G019740;Bch06G002050;Bch06G011860
Molecular Function	GO:0016705	oxidoreductase activity, acting on paired donors, with incorporation or reduction of molecular oxygen	66	648	9.69852e-07	3.9463e-06	Bch01G000420;Bch01G006740;Bch01G006780;Bch01G051200;Bch01G051210;Bch02G025030;Bch02G025040;Bch02G025850;Bch02G031200;Bch02G043080;Bch02G043090;Bch02G043100;Bch02G043110;Bch02G043120;Bch03G015870;Bch03G030980;Bch03G033440;Bch03G033450;Bch03G033460;Bch03G061840;Bch04G019940;Bch04G019950;Bch05G048520;Bch06G009340;Bch06G009350;Bch06G010650;Bch06G035290;Bch06G044630;Bch06G044650;Bch06G044660;Bch06G044…
Molecular Function	GO:0019900	kinase binding	25	155	1.15972e-06	4.66524e-06	Bch02G026220;Bch02G051080;Bch03G017490;Bch03G028480;Bch04G002670;Bch04G025860;Bch04G034850;Bch05G003800;Bch05G015180;Bch06G001020;Bch06G025140;Bch06G031390;Bch06G046500;Bch06G046520;Bch06G046540;Bch07G020940;Bch07G026540;Bch07G030690;Bch07G043710;Bch08G032250;Bch09G008220;Bch09G049560;Bch09G056460;Bch09G071990;Bch0g000110
Molecular Function	GO:0016421	CoA carboxylase activity	9	23	1.75414e-06	6.89963e-06	Bch01G046130;Bch06G025520;Bch08G002980;Bch0g001000;Bch0g002920;Bch0g003840;Bch0g005770;Bch0g006450;Bch10G000120
Molecular Function	GO:0016885	ligase activity, forming carbon-carbon bonds	9	23	1.75414e-06	6.89963e-06	Bch01G046130;Bch06G025520;Bch08G002980;Bch0g001000;Bch0g002920;Bch0g003840;Bch0g005770;Bch0g006450;Bch10G000120
Molecular Function	GO:0003840	gamma-glutamyltransferase activity	7	13	1.86598e-06	7.25885e-06	Bch01G000540;Bch01G000550;Bch06G050840;Bch06G050850;Bch08G026150;Bch08G026170;Bch08G026180
Molecular Function	GO:0005525	GTP binding	49	441	2.20907e-06	8.31928e-06	Bch01G002740;Bch01G003570;Bch01G009160;Bch01G009760;Bch01G011770;Bch01G024560;Bch01G044040;Bch01G044070;Bch02G009270;Bch02G009290;Bch02G026220;Bch02G037960;Bch02G039500;Bch02G051080;Bch03G009890;Bch03G018890;Bch03G037750;Bch03G046910;Bch03G049150;Bch03G051310;Bch03G054020;Bch05G004930;Bch05G012650;Bch05G021720;Bch06G003800;Bch06G025140;Bch06G031390;Bch06G047640;Bch06G048610;Bch06G049260;Bch07G003…
Molecular Function	GO:0019001	guanyl nucleotide binding	49	441	2.20907e-06	8.31928e-06	Bch01G002740;Bch01G003570;Bch01G009160;Bch01G009760;Bch01G011770;Bch01G024560;Bch01G044040;Bch01G044070;Bch02G009270;Bch02G009290;Bch02G026220;Bch02G037960;Bch02G039500;Bch02G051080;Bch03G009890;Bch03G018890;Bch03G037750;Bch03G046910;Bch03G049150;Bch03G051310;Bch03G054020;Bch05G004930;Bch05G012650;Bch05G021720;Bch06G003800;Bch06G025140;Bch06G031390;Bch06G047640;Bch06G048610;Bch06G049260;Bch07G003…
Molecular Function	GO:0032561	guanyl ribonucleotide binding	49	441	2.20907e-06	8.31928e-06	Bch01G002740;Bch01G003570;Bch01G009160;Bch01G009760;Bch01G011770;Bch01G024560;Bch01G044040;Bch01G044070;Bch02G009270;Bch02G009290;Bch02G026220;Bch02G037960;Bch02G039500;Bch02G051080;Bch03G009890;Bch03G018890;Bch03G037750;Bch03G046910;Bch03G049150;Bch03G051310;Bch03G054020;Bch05G004930;Bch05G012650;Bch05G021720;Bch06G003800;Bch06G025140;Bch06G031390;Bch06G047640;Bch06G048610;Bch06G049260;Bch07G003…
Molecular Function	GO:0016779	nucleotidyltransferase activity	39	319	2.42492e-06	9.03603e-06	Bch01G046010;Bch02G033930;Bch02G036140;Bch04G010990;Bch07G002630;Bch07G007810;Bch07G007820;Bch07G007830;Bch08G002830;Bch0g000580;Bch0g000850;Bch0g001020;Bch0g001090;Bch0g001120;Bch0g001210;Bch0g001220;Bch0g001290;Bch0g001860;Bch0g002340;Bch0g002800;Bch0g003210;Bch0g003620;Bch0g003760;Bch0g004490;Bch0g004980;Bch0g005320;Bch0g005330;Bch0g005430;Bch0g005440;Bch0g005530;Bch0g005670;Bch0g005850;Bch0g0…
Molecular Function	GO:0017111	nucleoside-triphosphatase activity	122	1486	4.49086e-06	1.65601e-05	Bch01G003570;Bch01G009160;Bch01G027300;Bch01G030920;Bch01G031060;Bch01G031090;Bch01G032270;Bch01G044040;Bch01G044070;Bch01G045930;Bch01G045940;Bch01G046150;Bch01G049570;Bch01G052080;Bch02G009270;Bch02G009290;Bch02G026220;Bch02G030820;Bch02G033980;Bch02G037100;Bch02G051080;Bch02G053330;Bch02G053350;Bch02G053400;Bch02G053410;Bch03G009890;Bch03G031310;Bch03G037750;Bch03G046910;Bch03G048250;Bch03G048…
Molecular Function	GO:0070704	sterol desaturase activity	6	10	4.6332e-06	1.69088e-05	Bch01G051200;Bch01G051210;Bch03G033440;Bch03G033450;Bch03G033460;Bch05G048520
Molecular Function	GO:0019901	protein kinase binding	22	139	6.83094e-06	2.4675e-05	Bch02G026220;Bch02G051080;Bch03G017490;Bch04G002670;Bch04G025860;Bch04G034850;Bch05G003800;Bch05G015180;Bch06G025140;Bch06G031390;Bch06G046500;Bch06G046520;Bch06G046540;Bch07G020940;Bch07G026540;Bch07G030690;Bch07G043710;Bch08G032250;Bch09G008220;Bch09G049560;Bch09G056460;Bch09G071990
Molecular Function	GO:0050662	coenzyme binding	60	609	8.43974e-06	3.01785e-05	Bch01G012510;Bch01G012520;Bch01G012540;Bch01G012550;Bch01G012570;Bch01G012770;Bch01G020740;Bch01G043400;Bch01G043420;Bch01G043500;Bch01G043520;Bch02G036690;Bch03G039080;Bch03G053360;Bch03G065280;Bch04G029050;Bch05G011070;Bch05G036340;Bch05G049710;Bch06G006880;Bch06G006890;Bch06G006900;Bch06G009020;Bch06G009040;Bch06G009050;Bch06G036090;Bch06G049710;Bch06G049740;Bch07G012190;Bch07G012240;Bch07G023…
Molecular Function	GO:0047560	3-dehydrosphinganine reductase activity	4	4	8.95992e-06	3.17181e-05	Bch04G015640;Bch04G015690;Bch05G045950;Bch10G023880
Molecular Function	GO:0004791	thioredoxin-disulfide reductase activity	6	11	9.71838e-06	3.40624e-05	Bch01G020740;Bch03G065280;Bch06G036090;Bch08G024660;Bch09G011880;Bch09G011890
Molecular Function	GO:0003824	catalytic activity	853	14186	1.55765e-05	5.40597e-05	Bch01G000420;Bch01G000540;Bch01G000550;Bch01G000920;Bch01G002380;Bch01G002400;Bch01G002440;Bch01G003570;Bch01G006740;Bch01G006780;Bch01G008760;Bch01G009160;Bch01G009550;Bch01G012510;Bch01G012520;Bch01G012540;Bch01G012550;Bch01G012570;Bch01G012770;Bch01G013340;Bch01G014470;Bch01G014480;Bch01G014490;Bch01G014760;Bch01G014770;Bch01G014780;Bch01G015410;Bch01G017930;Bch01G020740;Bch01G027300;Bch01G027…
Molecular Function	GO:0010177	2-(2'-methylthio)ethylmalate synthase activity	5	8	2.38381e-05	8.19292e-05	Bch02G030250;Bch02G031150;Bch02G049820;Bch03G047390;Bch03G047410
Molecular Function	GO:0043295	glutathione binding	9	31	2.90626e-05	9.79824e-05	Bch02G030930;Bch03G026370;Bch03G031280;Bch03G031290;Bch05G000320;Bch08G040400;Bch09G002040;Bch09G002050;Bch10G002520
Molecular Function	GO:1900750	oligopeptide binding	9	31	2.90626e-05	9.79824e-05	Bch02G030930;Bch03G026370;Bch03G031280;Bch03G031290;Bch05G000320;Bch08G040400;Bch09G002040;Bch09G002050;Bch10G002520
Molecular Function	GO:0016462	pyrophosphatase activity	122	1554	3.51335e-05	0.000117333	Bch01G003570;Bch01G009160;Bch01G027300;Bch01G030920;Bch01G031060;Bch01G031090;Bch01G032270;Bch01G044040;Bch01G044070;Bch01G045930;Bch01G045940;Bch01G046150;Bch01G049570;Bch01G052080;Bch02G009270;Bch02G009290;Bch02G026220;Bch02G030820;Bch02G033980;Bch02G037100;Bch02G051080;Bch02G053330;Bch02G053350;Bch02G053400;Bch02G053410;Bch03G009890;Bch03G031310;Bch03G037750;Bch03G046910;Bch03G048250;Bch03G048…
Molecular Function	GO:0015405	P-P-bond-hydrolysis-driven transmembrane transporter activity	50	511	5.52637e-05	0.000182835	Bch01G027300;Bch01G030920;Bch01G031060;Bch01G031090;Bch01G046150;Bch02G033980;Bch02G037100;Bch02G053330;Bch02G053400;Bch02G053410;Bch03G048250;Bch03G048280;Bch06G020870;Bch06G028630;Bch07G007650;Bch07G007760;Bch07G007770;Bch07G007790;Bch07G009890;Bch08G002990;Bch0g001200;Bch0g001240;Bch0g001490;Bch0g001570;Bch0g001580;Bch0g001600;Bch0g001970;Bch0g002410;Bch0g002480;Bch0g002950;Bch0g003990;Bch0g00…
Molecular Function	GO:0016818	hydrolase activity, acting on acid anhydrides, in phosphorus-containing anhydrides	122	1573	5.956e-05	0.000194409	Bch01G003570;Bch01G009160;Bch01G027300;Bch01G030920;Bch01G031060;Bch01G031090;Bch01G032270;Bch01G044040;Bch01G044070;Bch01G045930;Bch01G045940;Bch01G046150;Bch01G049570;Bch01G052080;Bch02G009270;Bch02G009290;Bch02G026220;Bch02G030820;Bch02G033980;Bch02G037100;Bch02G051080;Bch02G053330;Bch02G053350;Bch02G053400;Bch02G053410;Bch03G009890;Bch03G031310;Bch03G037750;Bch03G046910;Bch03G048250;Bch03G048…
Molecular Function	GO:0008453	alanine-glyoxylate transaminase activity	7	20	6.00224e-05	0.000194409	Bch01G000540;Bch01G000550;Bch06G050840;Bch06G050850;Bch08G026150;Bch08G026170;Bch08G026180
Molecular Function	GO:0016817	hydrolase activity, acting on acid anhydrides	123	1589	6.04095e-05	0.000194409	Bch01G003570;Bch01G009160;Bch01G027300;Bch01G030920;Bch01G031060;Bch01G031090;Bch01G032270;Bch01G044040;Bch01G044070;Bch01G045930;Bch01G045940;Bch01G046150;Bch01G049570;Bch01G052080;Bch02G009270;Bch02G009290;Bch02G026220;Bch02G030820;Bch02G033980;Bch02G037100;Bch02G051080;Bch02G053330;Bch02G053350;Bch02G053400;Bch02G053410;Bch03G009890;Bch03G031310;Bch03G037750;Bch03G046910;Bch03G048250;Bch03G048…
Molecular Function	GO:0015399	primary active transmembrane transporter activity	50	514	6.40753e-05	0.000204348	Bch01G027300;Bch01G030920;Bch01G031060;Bch01G031090;Bch01G046150;Bch02G033980;Bch02G037100;Bch02G053330;Bch02G053400;Bch02G053410;Bch03G048250;Bch03G048280;Bch06G020870;Bch06G028630;Bch07G007650;Bch07G007760;Bch07G007770;Bch07G007790;Bch07G009890;Bch08G002990;Bch0g001200;Bch0g001240;Bch0g001490;Bch0g001570;Bch0g001580;Bch0g001600;Bch0g001970;Bch0g002410;Bch0g002480;Bch0g002950;Bch0g003990;Bch0g00…
Molecular Function	GO:0000287	magnesium ion binding	27	218	6.53645e-05	0.000206599	Bch01G046140;Bch06G025530;Bch06G025580;Bch06G031210;Bch08G003050;Bch08G008650;Bch09G048450;Bch0g001190;Bch0g001230;Bch0g001270;Bch0g001630;Bch0g002320;Bch0g002380;Bch0g002420;Bch0g002930;Bch0g003010;Bch0g003830;Bch0g004940;Bch0g005350;Bch0g005560;Bch0g005760;Bch0g005970;Bch0g006460;Bch0g006520;Bch10G000130;Bch10G000200;Bch10G022790
Molecular Function	GO:0003924	GTPase activity	29	243	7.03909e-05	0.000220517	Bch01G003570;Bch01G009160;Bch01G044040;Bch01G044070;Bch02G009270;Bch02G009290;Bch02G026220;Bch02G051080;Bch03G009890;Bch03G037750;Bch03G046910;Bch03G049150;Bch03G054020;Bch05G004930;Bch05G021720;Bch06G003800;Bch06G025140;Bch06G031390;Bch07G004690;Bch07G018130;Bch07G020940;Bch07G030690;Bch07G043710;Bch08G006950;Bch08G032250;Bch09G008220;Bch09G049170;Bch10G023380;Bch10G023390
Molecular Function	GO:0016756	glutathione gamma-glutamylcysteinyltransferase activity	7	22	0.000119884	0.00037227	Bch01G000540;Bch01G000550;Bch06G050840;Bch06G050850;Bch08G026150;Bch08G026170;Bch08G026180
Molecular Function	GO:0003937	IMP cyclohydrolase activity	3	3	0.000163932	0.000495998	Bch05G010800;Bch07G011220;Bch07G045660
Molecular Function	GO:0004643	phosphoribosylaminoimidazolecarboxamide formyltransferase activity	3	3	0.000163932	0.000495998	Bch05G010800;Bch07G011220;Bch07G045660
Molecular Function	GO:0030283	testosterone dehydrogenase [NAD(P)] activity	3	3	0.000163932	0.000495998	Bch05G000830;Bch09G066630;Bch09G066660
Molecular Function	GO:0015252	hydrogen ion channel activity	4	7	0.000274329	0.000822987	Bch07G007790;Bch0g001600;Bch0g006570;Bch10G000920
Molecular Function	GO:0016755	transferase activity, transferring amino-acyl groups	7	26	0.000381322	0.00113435	Bch01G000540;Bch01G000550;Bch06G050840;Bch06G050850;Bch08G026150;Bch08G026170;Bch08G026180
Molecular Function	GO:0004021	L-alanine:2-oxoglutarate aminotransferase activity	7	27	0.000490616	0.00143536	Bch01G000540;Bch01G000550;Bch06G050840;Bch06G050850;Bch08G026150;Bch08G026170;Bch08G026180
Molecular Function	GO:0047635	alanine-oxo-acid transaminase activity	7	27	0.000490616	0.00143536	Bch01G000540;Bch01G000550;Bch06G050840;Bch06G050850;Bch08G026150;Bch08G026170;Bch08G026180
Molecular Function	GO:0008420	CTD phosphatase activity	4	8	0.00052482	0.00151046	Bch02G030360;Bch03G032120;Bch09G000810;Bch09G074500
Molecular Function	GO:0070361	mitochondrial light strand promoter anti-sense binding	4	8	0.00052482	0.00151046	Bch01G049570;Bch06G003070;Bch06G003100;Bch06G003110
Molecular Function	GO:0008422	beta-glucosidase activity	9	46	0.000756832	0.00216063	Bch01G037480;Bch01G047530;Bch02G026270;Bch03G036620;Bch05G019740;Bch05G043740;Bch05G043750;Bch06G002050;Bch06G011860
Molecular Function	GO:0072341	modified amino acid binding	9	47	0.000891181	0.00251901	Bch02G030930;Bch03G026370;Bch03G031280;Bch03G031290;Bch05G000320;Bch08G040400;Bch09G002040;Bch09G002050;Bch10G002520
Molecular Function	GO:0015928	fucosidase activity	4	9	0.000903711	0.00251901	Bch01G047530;Bch03G036620;Bch05G043740;Bch05G043750
Molecular Function	GO:0031386	protein tag	4	9	0.000903711	0.00251901	Bch03G018490;Bch04G027660;Bch05G013000;Bch05G013010
Molecular Function	GO:0003973	(S)-2-hydroxy-acid oxidase activity	5	15	0.000925343	0.00253931	Bch01G043400;Bch01G043420;Bch01G043500;Bch01G043520;Bch03G039080
Molecular Function	GO:0008891	glycolate oxidase activity	5	15	0.000925343	0.00253931	Bch01G043400;Bch01G043420;Bch01G043500;Bch01G043520;Bch03G039080
Molecular Function	GO:0030551	cyclic nucleotide binding	9	50	0.0014142	0.00385097	Bch01G025970;Bch01G032470;Bch01G040640;Bch01G040670;Bch03G040760;Bch03G040780;Bch05G035860;Bch05G035880;Bch05G035890
Molecular Function	GO:0046912	transferase activity, transferring acyl groups, acyl groups converted into alkyl on transfer	7	33	0.00177039	0.00478411	Bch02G030250;Bch02G031150;Bch02G049820;Bch03G047390;Bch03G047410;Bch06G015100;Bch09G064660
Molecular Function	GO:0019899	enzyme binding	32	342	0.00231131	0.00619852	Bch01G033680;Bch01G047530;Bch02G026220;Bch02G051080;Bch03G017490;Bch03G028480;Bch03G036620;Bch04G002670;Bch04G025860;Bch04G034850;Bch05G003800;Bch05G015180;Bch05G043740;Bch05G043750;Bch06G001020;Bch06G025140;Bch06G031390;Bch06G046500;Bch06G046520;Bch06G046540;Bch07G020940;Bch07G026540;Bch07G030690;Bch07G043710;Bch08G032250;Bch08G036340;Bch09G008220;Bch09G017930;Bch09G049560;Bch09G056460;Bch09G071…
Molecular Function	GO:0009784	transmembrane receptor histidine kinase activity	3	6	0.00289279	0.00736724	Bch06G046500;Bch06G046520;Bch06G046540
Molecular Function	GO:0009885	transmembrane histidine kinase cytokinin receptor activity	3	6	0.00289279	0.00736724	Bch06G046500;Bch06G046520;Bch06G046540
Molecular Function	GO:0017022	myosin binding	3	6	0.00289279	0.00736724	Bch01G044040;Bch01G044070;Bch03G037750
Molecular Function	GO:0019955	cytokine binding	3	6	0.00289279	0.00736724	Bch06G046500;Bch06G046520;Bch06G046540
Molecular Function	GO:0032029	myosin tail binding	3	6	0.00289279	0.00736724	Bch01G044040;Bch01G044070;Bch03G037750
Molecular Function	GO:0032036	myosin heavy chain binding	3	6	0.00289279	0.00736724	Bch01G044040;Bch01G044070;Bch03G037750
Molecular Function	GO:0080115	myosin XI tail binding	3	6	0.00289279	0.00736724	Bch01G044040;Bch01G044070;Bch03G037750
Molecular Function	GO:0004767	sphingomyelin phosphodiesterase activity	2	2	0.00299731	0.00747217	Bch07G003420;Bch10G009290
Molecular Function	GO:0032794	GTPase activating protein binding	2	2	0.00299731	0.00747217	Bch03G049150;Bch09G049170
Molecular Function	GO:0050321	tau-protein kinase activity	2	2	0.00299731	0.00747217	Bch02G012910;Bch03G012640
Molecular Function	GO:1901681	sulfur compound binding	9	57	0.00360585	0.00892636	Bch02G030930;Bch03G026370;Bch03G031280;Bch03G031290;Bch05G000320;Bch08G040400;Bch09G002040;Bch09G002050;Bch10G002520
Biological Process	GO:0006354	DNA-templated transcription, elongation	314	438	0	0	Bch01G045850;Bch01G045970;Bch01G045980;Bch01G045990;Bch01G046000;Bch01G046010;Bch01G046040;Bch01G046050;Bch01G046080;Bch01G046090;Bch01G046110;Bch01G046120;Bch01G046140;Bch01G046150;Bch01G046180;Bch02G033920;Bch02G033930;Bch02G033960;Bch02G033980;Bch02G053320;Bch02G053390;Bch02G053400;Bch02G053410;Bch04G010980;Bch04G010990;Bch04G011100;Bch04G011110;Bch04G011120;Bch04G011180;Bch04G011200;Bch04G011…
Biological Process	GO:0015979	photosynthesis	411	1074	1.6298e-286	1.29406e-283	Bch01G045850;Bch01G045860;Bch01G045910;Bch01G045970;Bch01G045980;Bch01G045990;Bch01G046000;Bch01G046010;Bch01G046020;Bch01G046030;Bch01G046040;Bch01G046050;Bch01G046080;Bch01G046090;Bch01G046100;Bch01G046110;Bch01G046120;Bch01G046140;Bch01G046150;Bch01G046160;Bch01G046170;Bch01G046180;Bch02G033920;Bch02G033930;Bch02G033940;Bch02G033950;Bch02G033960;Bch02G033980;Bch02G053320;Bch02G053370;Bch02G053…
Biological Process	GO:0006091	generation of precursor metabolites and energy	430	1691	2.46726e-217	1.306e-214	Bch01G030830;Bch01G031200;Bch01G045850;Bch01G045910;Bch01G045970;Bch01G045980;Bch01G045990;Bch01G046000;Bch01G046010;Bch01G046020;Bch01G046030;Bch01G046040;Bch01G046050;Bch01G046080;Bch01G046090;Bch01G046100;Bch01G046110;Bch01G046120;Bch01G046140;Bch01G046150;Bch01G046160;Bch01G046170;Bch01G046180;Bch01G049280;Bch02G013140;Bch02G033920;Bch02G033930;Bch02G033940;Bch02G033950;Bch02G033960;Bch02G033…
Biological Process	GO:0019684	photosynthesis, light reaction	257	780	3.31783e-154	1.31718e-151	Bch01G045850;Bch01G045910;Bch01G045980;Bch01G046020;Bch01G046040;Bch01G046050;Bch01G046080;Bch01G046100;Bch01G046110;Bch01G046120;Bch01G046160;Bch01G046170;Bch01G046180;Bch02G033940;Bch02G033960;Bch02G033980;Bch02G053320;Bch02G053370;Bch02G053390;Bch02G053400;Bch02G053410;Bch04G004570;Bch04G011100;Bch04G011130;Bch04G011180;Bch04G011200;Bch04G011210;Bch05G049690;Bch05G049700;Bch05G049710;Bch06G025…
Biological Process	GO:0022900	electron transport chain	162	388	1.38504e-114	4.3989e-112	Bch01G045850;Bch01G045910;Bch01G046020;Bch01G046030;Bch01G046050;Bch01G046100;Bch01G046110;Bch01G046160;Bch02G033940;Bch02G033950;Bch02G033960;Bch02G053310;Bch02G053320;Bch02G053330;Bch02G053370;Bch04G011130;Bch04G011180;Bch04G011200;Bch04G011210;Bch05G049700;Bch05G049710;Bch06G025510;Bch06G025550;Bch06G025580;Bch06G026580;Bch07G007580;Bch07G007650;Bch07G007670;Bch07G007730;Bch08G002580;Bch08G002…
Biological Process	GO:0055114	oxidation-reduction process	377	2713	3.17773e-96	8.41039e-94	Bch01G000420;Bch01G006740;Bch01G006780;Bch01G008760;Bch01G012510;Bch01G012520;Bch01G012540;Bch01G012550;Bch01G012570;Bch01G012770;Bch01G020740;Bch01G027440;Bch01G043400;Bch01G043420;Bch01G043500;Bch01G043520;Bch01G045850;Bch01G045910;Bch01G046020;Bch01G046030;Bch01G046050;Bch01G046100;Bch01G046110;Bch01G046140;Bch01G046160;Bch01G046170;Bch01G046180;Bch01G051200;Bch01G051210;Bch02G012910;Bch02G025…
Biological Process	GO:0008152	metabolic process	1218	21796	4.47781e-76	1.01582e-73	Bch01G000420;Bch01G000540;Bch01G000550;Bch01G000920;Bch01G002380;Bch01G002400;Bch01G002440;Bch01G002810;Bch01G003570;Bch01G006640;Bch01G006650;Bch01G006670;Bch01G006740;Bch01G006780;Bch01G008760;Bch01G009290;Bch01G009550;Bch01G009760;Bch01G011270;Bch01G011770;Bch01G012510;Bch01G012520;Bch01G012540;Bch01G012550;Bch01G012570;Bch01G012770;Bch01G013340;Bch01G014470;Bch01G014480;Bch01G014490;Bch01G014…
Biological Process	GO:0009767	photosynthetic electron transport chain	104	240	2.63743e-75	5.23529e-73	Bch01G045850;Bch01G046020;Bch01G046050;Bch01G046100;Bch01G046110;Bch01G046160;Bch02G033940;Bch02G033960;Bch02G053320;Bch02G053370;Bch04G011180;Bch04G011210;Bch05G049700;Bch05G049710;Bch06G025510;Bch06G025550;Bch07G007730;Bch08G002590;Bch08G002620;Bch08G002630;Bch08G002640;Bch08G002840;Bch08G002870;Bch08G002960;Bch08G003000;Bch08G003070;Bch08G027760;Bch0g000410;Bch0g000560;Bch0g000880;Bch0g000910;…
Biological Process	GO:0010207	photosystem II assembly	124	396	5.72607e-70	1.01033e-67	Bch01G045850;Bch01G046040;Bch01G046050;Bch01G046080;Bch01G046110;Bch01G046120;Bch01G046160;Bch01G046180;Bch02G033960;Bch02G053320;Bch02G053390;Bch04G011180;Bch05G049700;Bch06G025490;Bch06G025510;Bch06G025550;Bch07G007730;Bch07G007750;Bch07G007780;Bch08G002620;Bch08G002630;Bch08G002860;Bch08G002870;Bch08G002900;Bch08G002940;Bch08G002960;Bch08G002970;Bch08G003000;Bch08G003020;Bch08G003070;Bch09G045…
Biological Process	GO:0044237	cellular metabolic process	1078	18541	1.25856e-55	1.99859e-53	Bch01G000540;Bch01G000550;Bch01G000920;Bch01G002380;Bch01G002400;Bch01G002440;Bch01G002810;Bch01G003570;Bch01G006640;Bch01G006650;Bch01G006670;Bch01G008760;Bch01G009290;Bch01G009550;Bch01G009760;Bch01G011270;Bch01G011770;Bch01G012570;Bch01G012770;Bch01G013340;Bch01G014470;Bch01G014480;Bch01G014490;Bch01G014760;Bch01G014770;Bch01G014780;Bch01G015410;Bch01G017930;Bch01G017950;Bch01G018600;Bch01G020…
Biological Process	GO:0045333	cellular respiration	88	309	5.95077e-46	8.59075e-44	Bch01G045850;Bch01G045910;Bch01G046020;Bch01G046030;Bch02G033940;Bch02G033950;Bch02G053310;Bch02G053410;Bch04G011130;Bch04G011180;Bch04G011200;Bch05G049690;Bch05G049700;Bch05G049710;Bch06G025590;Bch06G026580;Bch07G007580;Bch07G007670;Bch07G007770;Bch08G002580;Bch08G002600;Bch08G002610;Bch08G002630;Bch08G002640;Bch08G002730;Bch08G002840;Bch08G002850;Bch08G002870;Bch08G003060;Bch08G027760;Bch09G045…
Biological Process	GO:0015980	energy derivation by oxidation of organic compounds	88	323	3.14538e-44	4.16239e-42	Bch01G045850;Bch01G045910;Bch01G046020;Bch01G046030;Bch02G033940;Bch02G033950;Bch02G053310;Bch02G053410;Bch04G011130;Bch04G011180;Bch04G011200;Bch05G049690;Bch05G049700;Bch05G049710;Bch06G025590;Bch06G026580;Bch07G007580;Bch07G007670;Bch07G007770;Bch08G002580;Bch08G002600;Bch08G002610;Bch08G002630;Bch08G002640;Bch08G002730;Bch08G002840;Bch08G002850;Bch08G002870;Bch08G003060;Bch08G027760;Bch09G045…
Biological Process	GO:0006351	transcription, DNA-templated	427	5068	1.38976e-43	1.57638e-41	Bch01G002810;Bch01G006640;Bch01G006650;Bch01G006670;Bch01G011270;Bch01G020040;Bch01G035640;Bch01G045400;Bch01G045850;Bch01G045970;Bch01G045980;Bch01G045990;Bch01G046000;Bch01G046010;Bch01G046040;Bch01G046050;Bch01G046080;Bch01G046090;Bch01G046110;Bch01G046120;Bch01G046140;Bch01G046150;Bch01G046180;Bch01G047280;Bch01G048390;Bch01G048560;Bch01G048640;Bch02G000710;Bch02G002000;Bch02G016550;Bch02G022…
Biological Process	GO:0097659	nucleic acid-templated transcription	427	5068	1.38976e-43	1.57638e-41	Bch01G002810;Bch01G006640;Bch01G006650;Bch01G006670;Bch01G011270;Bch01G020040;Bch01G035640;Bch01G045400;Bch01G045850;Bch01G045970;Bch01G045980;Bch01G045990;Bch01G046000;Bch01G046010;Bch01G046040;Bch01G046050;Bch01G046080;Bch01G046090;Bch01G046110;Bch01G046120;Bch01G046140;Bch01G046150;Bch01G046180;Bch01G047280;Bch01G048390;Bch01G048560;Bch01G048640;Bch02G000710;Bch02G002000;Bch02G016550;Bch02G022…
Biological Process	GO:0032774	RNA biosynthetic process	427	5077	2.20214e-43	2.33133e-41	Bch01G002810;Bch01G006640;Bch01G006650;Bch01G006670;Bch01G011270;Bch01G020040;Bch01G035640;Bch01G045400;Bch01G045850;Bch01G045970;Bch01G045980;Bch01G045990;Bch01G046000;Bch01G046010;Bch01G046040;Bch01G046050;Bch01G046080;Bch01G046090;Bch01G046110;Bch01G046120;Bch01G046140;Bch01G046150;Bch01G046180;Bch01G047280;Bch01G048390;Bch01G048560;Bch01G048640;Bch02G000710;Bch02G002000;Bch02G016550;Bch02G022…
Biological Process	GO:0022904	respiratory electron transport chain	51	98	1.73515e-42	1.72214e-40	Bch01G045910;Bch01G046020;Bch01G046030;Bch02G033940;Bch02G033950;Bch02G053310;Bch04G011130;Bch04G011200;Bch06G026580;Bch07G007580;Bch07G007670;Bch08G002580;Bch08G002600;Bch08G002730;Bch08G002840;Bch08G002850;Bch08G002870;Bch0g000570;Bch0g000860;Bch0g000950;Bch0g001130;Bch0g001730;Bch0g001950;Bch0g002030;Bch0g002090;Bch0g002180;Bch0g002190;Bch0g002350;Bch0g002810;Bch0g002820;Bch0g003150;Bch0g00335…
Biological Process	GO:0015985	energy coupled proton transport, down electrochemical gradient	51	103	4.71077e-41	4.15595e-39	Bch01G046150;Bch02G033980;Bch02G053330;Bch02G053400;Bch02G053410;Bch07G007650;Bch07G007760;Bch07G007770;Bch07G007780;Bch07G007790;Bch08G002990;Bch09G045660;Bch0g001200;Bch0g001240;Bch0g001490;Bch0g001570;Bch0g001580;Bch0g001590;Bch0g001600;Bch0g001970;Bch0g002410;Bch0g002950;Bch0g003990;Bch0g004400;Bch0g004620;Bch0g004730;Bch0g004740;Bch0g005040;Bch0g005070;Bch0g005080;Bch0g005090;Bch0g005260;Bch…
Biological Process	GO:0015986	ATP synthesis coupled proton transport	51	103	4.71077e-41	4.15595e-39	Bch01G046150;Bch02G033980;Bch02G053330;Bch02G053400;Bch02G053410;Bch07G007650;Bch07G007760;Bch07G007770;Bch07G007780;Bch07G007790;Bch08G002990;Bch09G045660;Bch0g001200;Bch0g001240;Bch0g001490;Bch0g001570;Bch0g001580;Bch0g001590;Bch0g001600;Bch0g001970;Bch0g002410;Bch0g002950;Bch0g003990;Bch0g004400;Bch0g004620;Bch0g004730;Bch0g004740;Bch0g005040;Bch0g005070;Bch0g005080;Bch0g005090;Bch0g005260;Bch…
Biological Process	GO:0044260	cellular macromolecule metabolic process	832	13452	6.01793e-40	5.02972e-38	Bch01G000920;Bch01G002380;Bch01G002400;Bch01G002440;Bch01G002810;Bch01G003570;Bch01G006640;Bch01G006650;Bch01G006670;Bch01G008760;Bch01G009290;Bch01G009550;Bch01G009760;Bch01G011270;Bch01G013340;Bch01G014470;Bch01G014480;Bch01G014490;Bch01G014760;Bch01G014770;Bch01G014780;Bch01G015410;Bch01G017930;Bch01G017950;Bch01G020040;Bch01G020740;Bch01G025970;Bch01G029240;Bch01G032090;Bch01G032100;Bch01G032…
Biological Process	GO:0034654	nucleobase-containing compound biosynthetic process	453	5815	9.15252e-38	7.2671e-36	Bch01G002810;Bch01G006640;Bch01G006650;Bch01G006670;Bch01G011270;Bch01G020040;Bch01G035640;Bch01G045400;Bch01G045850;Bch01G045970;Bch01G045980;Bch01G045990;Bch01G046000;Bch01G046010;Bch01G046040;Bch01G046050;Bch01G046080;Bch01G046090;Bch01G046110;Bch01G046120;Bch01G046130;Bch01G046140;Bch01G046150;Bch01G046180;Bch01G047280;Bch01G048390;Bch01G048560;Bch01G048640;Bch02G000710;Bch02G002000;Bch02G016…
Biological Process	GO:0044271	cellular nitrogen compound biosynthetic process	539	7468	3.3594e-37	2.54034e-35	Bch01G002810;Bch01G006640;Bch01G006650;Bch01G006670;Bch01G009290;Bch01G011270;Bch01G020040;Bch01G035640;Bch01G040460;Bch01G045400;Bch01G045850;Bch01G045900;Bch01G045950;Bch01G045960;Bch01G045970;Bch01G045980;Bch01G045990;Bch01G046000;Bch01G046010;Bch01G046040;Bch01G046050;Bch01G046080;Bch01G046090;Bch01G046110;Bch01G046120;Bch01G046130;Bch01G046140;Bch01G046150;Bch01G046180;Bch01G047280;Bch01G048…
Biological Process	GO:0071822	protein complex subunit organization	206	1796	6.91384e-37	4.99053e-35	Bch01G002740;Bch01G003570;Bch01G009160;Bch01G017950;Bch01G033000;Bch01G037480;Bch01G045850;Bch01G046040;Bch01G046050;Bch01G046080;Bch01G046110;Bch01G046120;Bch01G046160;Bch01G046180;Bch01G047840;Bch01G049570;Bch02G009270;Bch02G009290;Bch02G011780;Bch02G026220;Bch02G026270;Bch02G033960;Bch02G037960;Bch02G051080;Bch02G053320;Bch02G053390;Bch03G009890;Bch03G011160;Bch03G011700;Bch03G026650;Bch03G046…
Biological Process	GO:0034622	cellular macromolecular complex assembly	189	1567	1.07904e-36	7.45007e-35	Bch01G017950;Bch01G033000;Bch01G037480;Bch01G045850;Bch01G046040;Bch01G046050;Bch01G046080;Bch01G046110;Bch01G046120;Bch01G046160;Bch01G046180;Bch01G047840;Bch01G049570;Bch02G009270;Bch02G009290;Bch02G011780;Bch02G026270;Bch02G033960;Bch02G053320;Bch02G053390;Bch03G009890;Bch03G011160;Bch03G011700;Bch03G026650;Bch03G049150;Bch03G054020;Bch04G006820;Bch04G006830;Bch04G011180;Bch04G023020;Bch04G024…
Biological Process	GO:0043623	cellular protein complex assembly	174	1412	6.82153e-35	4.51358e-33	Bch01G033000;Bch01G037480;Bch01G045850;Bch01G046040;Bch01G046050;Bch01G046080;Bch01G046110;Bch01G046120;Bch01G046160;Bch01G046180;Bch01G047840;Bch01G049570;Bch02G009270;Bch02G009290;Bch02G011780;Bch02G026270;Bch02G033960;Bch02G053320;Bch02G053390;Bch03G009890;Bch03G026650;Bch03G049150;Bch03G054020;Bch04G011180;Bch04G023020;Bch04G024380;Bch04G029050;Bch05G004930;Bch05G011070;Bch05G019740;Bch05G021…
Biological Process	GO:0043170	macromolecule metabolic process	855	14344	8.13093e-35	5.16477e-33	Bch01G000920;Bch01G002380;Bch01G002400;Bch01G002440;Bch01G002810;Bch01G003570;Bch01G006640;Bch01G006650;Bch01G006670;Bch01G008760;Bch01G009290;Bch01G009550;Bch01G009760;Bch01G011270;Bch01G013340;Bch01G014470;Bch01G014480;Bch01G014490;Bch01G014760;Bch01G014770;Bch01G014780;Bch01G015410;Bch01G017930;Bch01G017950;Bch01G020040;Bch01G020740;Bch01G025970;Bch01G029240;Bch01G032090;Bch01G032100;Bch01G032…
Biological Process	GO:0006461	protein complex assembly	189	1633	2.90725e-34	1.77566e-32	Bch01G017950;Bch01G033000;Bch01G037480;Bch01G045850;Bch01G046040;Bch01G046050;Bch01G046080;Bch01G046110;Bch01G046120;Bch01G046160;Bch01G046180;Bch01G047840;Bch01G049570;Bch02G009270;Bch02G009290;Bch02G011780;Bch02G026270;Bch02G033960;Bch02G053320;Bch02G053390;Bch03G009890;Bch03G011160;Bch03G011700;Bch03G026650;Bch03G049150;Bch03G054020;Bch04G006820;Bch04G006830;Bch04G011180;Bch04G023020;Bch04G024…
Biological Process	GO:0070271	protein complex biogenesis	189	1636	3.71699e-34	2.18614e-32	Bch01G017950;Bch01G033000;Bch01G037480;Bch01G045850;Bch01G046040;Bch01G046050;Bch01G046080;Bch01G046110;Bch01G046120;Bch01G046160;Bch01G046180;Bch01G047840;Bch01G049570;Bch02G009270;Bch02G009290;Bch02G011780;Bch02G026270;Bch02G033960;Bch02G053320;Bch02G053390;Bch03G009890;Bch03G011160;Bch03G011700;Bch03G026650;Bch03G049150;Bch03G054020;Bch04G006820;Bch04G006830;Bch04G011180;Bch04G023020;Bch04G024…
Biological Process	GO:1902600	hydrogen ion transmembrane transport	56	165	3.96039e-34	2.24611e-32	Bch01G018600;Bch01G046150;Bch02G014950;Bch02G033980;Bch02G053330;Bch02G053400;Bch02G053410;Bch03G014420;Bch03G057850;Bch07G007650;Bch07G007760;Bch07G007770;Bch07G007780;Bch07G007790;Bch08G002990;Bch08G023370;Bch09G045660;Bch0g001200;Bch0g001240;Bch0g001490;Bch0g001570;Bch0g001580;Bch0g001590;Bch0g001600;Bch0g001970;Bch0g002410;Bch0g002950;Bch0g003990;Bch0g004400;Bch0g004620;Bch0g004730;Bch0g00474…
Biological Process	GO:0042451	purine nucleoside biosynthetic process	64	222	4.92146e-34	2.60509e-32	Bch01G046130;Bch01G046150;Bch02G033980;Bch02G053330;Bch02G053400;Bch02G053410;Bch06G025520;Bch07G007650;Bch07G007760;Bch07G007770;Bch07G007780;Bch07G007790;Bch08G002980;Bch08G002990;Bch09G021900;Bch09G045660;Bch09G073360;Bch0g001000;Bch0g001080;Bch0g001200;Bch0g001240;Bch0g001490;Bch0g001570;Bch0g001580;Bch0g001590;Bch0g001600;Bch0g001970;Bch0g002410;Bch0g002480;Bch0g002920;Bch0g002950;Bch0g00384…
Biological Process	GO:0046129	purine ribonucleoside biosynthetic process	64	222	4.92146e-34	2.60509e-32	Bch01G046130;Bch01G046150;Bch02G033980;Bch02G053330;Bch02G053400;Bch02G053410;Bch06G025520;Bch07G007650;Bch07G007760;Bch07G007770;Bch07G007780;Bch07G007790;Bch08G002980;Bch08G002990;Bch09G021900;Bch09G045660;Bch09G073360;Bch0g001000;Bch0g001080;Bch0g001200;Bch0g001240;Bch0g001490;Bch0g001570;Bch0g001580;Bch0g001590;Bch0g001600;Bch0g001970;Bch0g002410;Bch0g002480;Bch0g002920;Bch0g002950;Bch0g00384…
Biological Process	GO:0018298	protein-chromophore linkage	32	44	5.57973e-34	2.85826e-32	Bch01G046050;Bch02G033960;Bch06G025580;Bch08G002870;Bch08G003050;Bch08G003070;Bch0g000880;Bch0g000940;Bch0g000950;Bch0g001150;Bch0g001270;Bch0g001620;Bch0g001630;Bch0g001850;Bch0g002320;Bch0g002360;Bch0g002380;Bch0g002840;Bch0g003010;Bch0g003790;Bch0g005340;Bch0g005350;Bch0g005540;Bch0g005560;Bch0g005700;Bch0g005880;Bch0g006520;Bch0g006530;Bch10G000040;Bch10G000200;Bch10G000220;Bch10G000960
Biological Process	GO:0006754	ATP biosynthetic process	53	155	1.48671e-32	7.37781e-31	Bch01G046150;Bch02G033980;Bch02G053330;Bch02G053400;Bch02G053410;Bch07G007650;Bch07G007760;Bch07G007770;Bch07G007780;Bch07G007790;Bch08G002990;Bch09G045660;Bch0g001080;Bch0g001200;Bch0g001240;Bch0g001490;Bch0g001570;Bch0g001580;Bch0g001590;Bch0g001600;Bch0g001970;Bch0g002410;Bch0g002480;Bch0g002950;Bch0g003990;Bch0g004400;Bch0g004620;Bch0g004730;Bch0g004740;Bch0g005040;Bch0g005070;Bch0g005080;Bch…
Biological Process	GO:0009163	nucleoside biosynthetic process	64	242	1.31092e-31	6.12279e-30	Bch01G046130;Bch01G046150;Bch02G033980;Bch02G053330;Bch02G053400;Bch02G053410;Bch06G025520;Bch07G007650;Bch07G007760;Bch07G007770;Bch07G007780;Bch07G007790;Bch08G002980;Bch08G002990;Bch09G021900;Bch09G045660;Bch09G073360;Bch0g001000;Bch0g001080;Bch0g001200;Bch0g001240;Bch0g001490;Bch0g001570;Bch0g001580;Bch0g001590;Bch0g001600;Bch0g001970;Bch0g002410;Bch0g002480;Bch0g002920;Bch0g002950;Bch0g00384…
Biological Process	GO:0042455	ribonucleoside biosynthetic process	64	242	1.31092e-31	6.12279e-30	Bch01G046130;Bch01G046150;Bch02G033980;Bch02G053330;Bch02G053400;Bch02G053410;Bch06G025520;Bch07G007650;Bch07G007760;Bch07G007770;Bch07G007780;Bch07G007790;Bch08G002980;Bch08G002990;Bch09G021900;Bch09G045660;Bch09G073360;Bch0g001000;Bch0g001080;Bch0g001200;Bch0g001240;Bch0g001490;Bch0g001570;Bch0g001580;Bch0g001590;Bch0g001600;Bch0g001970;Bch0g002410;Bch0g002480;Bch0g002920;Bch0g002950;Bch0g00384…
Biological Process	GO:0009145	purine nucleoside triphosphate biosynthetic process	53	163	2.66733e-31	1.17659e-29	Bch01G046150;Bch02G033980;Bch02G053330;Bch02G053400;Bch02G053410;Bch07G007650;Bch07G007760;Bch07G007770;Bch07G007780;Bch07G007790;Bch08G002990;Bch09G045660;Bch0g001080;Bch0g001200;Bch0g001240;Bch0g001490;Bch0g001570;Bch0g001580;Bch0g001590;Bch0g001600;Bch0g001970;Bch0g002410;Bch0g002480;Bch0g002950;Bch0g003990;Bch0g004400;Bch0g004620;Bch0g004730;Bch0g004740;Bch0g005040;Bch0g005070;Bch0g005080;Bch…
Biological Process	GO:0009206	purine ribonucleoside triphosphate biosynthetic process	53	163	2.66733e-31	1.17659e-29	Bch01G046150;Bch02G033980;Bch02G053330;Bch02G053400;Bch02G053410;Bch07G007650;Bch07G007760;Bch07G007770;Bch07G007780;Bch07G007790;Bch08G002990;Bch09G045660;Bch0g001080;Bch0g001200;Bch0g001240;Bch0g001490;Bch0g001570;Bch0g001580;Bch0g001590;Bch0g001600;Bch0g001970;Bch0g002410;Bch0g002480;Bch0g002950;Bch0g003990;Bch0g004400;Bch0g004620;Bch0g004730;Bch0g004740;Bch0g005040;Bch0g005070;Bch0g005080;Bch…
Biological Process	GO:0065003	macromolecular complex assembly	189	1723	3.39979e-31	1.45915e-29	Bch01G017950;Bch01G033000;Bch01G037480;Bch01G045850;Bch01G046040;Bch01G046050;Bch01G046080;Bch01G046110;Bch01G046120;Bch01G046160;Bch01G046180;Bch01G047840;Bch01G049570;Bch02G009270;Bch02G009290;Bch02G011780;Bch02G026270;Bch02G033960;Bch02G053320;Bch02G053390;Bch03G009890;Bch03G011160;Bch03G011700;Bch03G026650;Bch03G049150;Bch03G054020;Bch04G006820;Bch04G006830;Bch04G011180;Bch04G023020;Bch04G024…
Biological Process	GO:0009152	purine ribonucleotide biosynthetic process	62	230	3.58335e-31	1.49746e-29	Bch01G046130;Bch01G046150;Bch02G033980;Bch02G053330;Bch02G053400;Bch02G053410;Bch06G025520;Bch07G007650;Bch07G007760;Bch07G007770;Bch07G007780;Bch07G007790;Bch08G002980;Bch08G002990;Bch09G045660;Bch0g001000;Bch0g001080;Bch0g001200;Bch0g001240;Bch0g001490;Bch0g001570;Bch0g001580;Bch0g001590;Bch0g001600;Bch0g001970;Bch0g002410;Bch0g002480;Bch0g002920;Bch0g002950;Bch0g003840;Bch0g003990;Bch0g004400;…
Biological Process	GO:0010467	gene expression	517	7427	6.77508e-31	2.75867e-29	Bch01G002380;Bch01G002400;Bch01G002440;Bch01G002810;Bch01G003570;Bch01G006640;Bch01G006650;Bch01G006670;Bch01G009290;Bch01G011270;Bch01G020040;Bch01G035640;Bch01G040460;Bch01G045400;Bch01G045850;Bch01G045900;Bch01G045950;Bch01G045960;Bch01G045970;Bch01G045980;Bch01G045990;Bch01G046000;Bch01G046010;Bch01G046040;Bch01G046050;Bch01G046080;Bch01G046090;Bch01G046110;Bch01G046120;Bch01G046140;Bch01G046…
Biological Process	GO:0006468	protein phosphorylation	230	2360	2.02072e-30	8.02225e-29	Bch01G000920;Bch01G002380;Bch01G002400;Bch01G002440;Bch01G008760;Bch01G009550;Bch01G013340;Bch01G014470;Bch01G014480;Bch01G014490;Bch01G014760;Bch01G014770;Bch01G014780;Bch01G015410;Bch01G017930;Bch01G025970;Bch01G032470;Bch01G033000;Bch01G033680;Bch01G033690;Bch01G033740;Bch01G035430;Bch01G036860;Bch01G038170;Bch01G039020;Bch01G040460;Bch01G040640;Bch01G040670;Bch01G042880;Bch01G043240;Bch01G045…
Biological Process	GO:0019438	aromatic compound biosynthetic process	494	7017	2.59921e-30	1.00672e-28	Bch01G002380;Bch01G002400;Bch01G002440;Bch01G002810;Bch01G006640;Bch01G006650;Bch01G006670;Bch01G011270;Bch01G020040;Bch01G025970;Bch01G032470;Bch01G035640;Bch01G040640;Bch01G040670;Bch01G045400;Bch01G045850;Bch01G045970;Bch01G045980;Bch01G045990;Bch01G046000;Bch01G046010;Bch01G046040;Bch01G046050;Bch01G046080;Bch01G046090;Bch01G046110;Bch01G046120;Bch01G046130;Bch01G046140;Bch01G046150;Bch01G046…
Biological Process	GO:0009201	ribonucleoside triphosphate biosynthetic process	53	170	2.85657e-30	1.08005e-28	Bch01G046150;Bch02G033980;Bch02G053330;Bch02G053400;Bch02G053410;Bch07G007650;Bch07G007760;Bch07G007770;Bch07G007780;Bch07G007790;Bch08G002990;Bch09G045660;Bch0g001080;Bch0g001200;Bch0g001240;Bch0g001490;Bch0g001570;Bch0g001580;Bch0g001590;Bch0g001600;Bch0g001970;Bch0g002410;Bch0g002480;Bch0g002950;Bch0g003990;Bch0g004400;Bch0g004620;Bch0g004730;Bch0g004740;Bch0g005040;Bch0g005070;Bch0g005080;Bch…
Biological Process	GO:0009142	nucleoside triphosphate biosynthetic process	53	173	7.57856e-30	2.79878e-28	Bch01G046150;Bch02G033980;Bch02G053330;Bch02G053400;Bch02G053410;Bch07G007650;Bch07G007760;Bch07G007770;Bch07G007780;Bch07G007790;Bch08G002990;Bch09G045660;Bch0g001080;Bch0g001200;Bch0g001240;Bch0g001490;Bch0g001570;Bch0g001580;Bch0g001590;Bch0g001600;Bch0g001970;Bch0g002410;Bch0g002480;Bch0g002950;Bch0g003990;Bch0g004400;Bch0g004620;Bch0g004730;Bch0g004740;Bch0g005040;Bch0g005070;Bch0g005080;Bch…
Biological Process	GO:0034645	cellular macromolecule biosynthetic process	546	8081	1.11497e-29	4.02403e-28	Bch01G002810;Bch01G006640;Bch01G006650;Bch01G006670;Bch01G009290;Bch01G009760;Bch01G011270;Bch01G020040;Bch01G020740;Bch01G032090;Bch01G032100;Bch01G035640;Bch01G040460;Bch01G045400;Bch01G045850;Bch01G045900;Bch01G045950;Bch01G045960;Bch01G045970;Bch01G045980;Bch01G045990;Bch01G046000;Bch01G046010;Bch01G046040;Bch01G046050;Bch01G046080;Bch01G046090;Bch01G046110;Bch01G046120;Bch01G046140;Bch01G046…
Biological Process	GO:0018130	heterocycle biosynthetic process	467	6568	3.34379e-29	1.17999e-27	Bch01G002810;Bch01G006640;Bch01G006650;Bch01G006670;Bch01G011270;Bch01G020040;Bch01G035640;Bch01G045400;Bch01G045850;Bch01G045970;Bch01G045980;Bch01G045990;Bch01G046000;Bch01G046010;Bch01G046040;Bch01G046050;Bch01G046080;Bch01G046090;Bch01G046110;Bch01G046120;Bch01G046130;Bch01G046140;Bch01G046150;Bch01G046180;Bch01G047280;Bch01G048390;Bch01G048560;Bch01G048640;Bch02G000710;Bch02G002000;Bch02G016…
Biological Process	GO:0009059	macromolecule biosynthetic process	553	8272	6.06737e-29	2.09456e-27	Bch01G002810;Bch01G006640;Bch01G006650;Bch01G006670;Bch01G009290;Bch01G009760;Bch01G011270;Bch01G020040;Bch01G020740;Bch01G032090;Bch01G032100;Bch01G035640;Bch01G040460;Bch01G045400;Bch01G045850;Bch01G045900;Bch01G045950;Bch01G045960;Bch01G045970;Bch01G045980;Bch01G045990;Bch01G046000;Bch01G046010;Bch01G046040;Bch01G046050;Bch01G046080;Bch01G046090;Bch01G046110;Bch01G046120;Bch01G046140;Bch01G046…
Biological Process	GO:0009772	photosynthetic electron transport in photosystem II	28	41	1.22293e-28	4.13193e-27	Bch02G053370;Bch05G049710;Bch07G007730;Bch08G002640;Bch08G003070;Bch08G027760;Bch0g000410;Bch0g001470;Bch0g001540;Bch0g001620;Bch0g001700;Bch0g002060;Bch0g002240;Bch0g002360;Bch0g003360;Bch0g003520;Bch0g003790;Bch0g004190;Bch0g004370;Bch0g004460;Bch0g005340;Bch0g005540;Bch0g006530;Bch10G000220;Bch10G000260;Bch10G000790;Bch10G000870;Bch10G000960
Biological Process	GO:0009127	purine nucleoside monophosphate biosynthetic process	53	189	9.58349e-28	3.10583e-26	Bch01G046150;Bch02G033980;Bch02G053330;Bch02G053400;Bch02G053410;Bch07G007650;Bch07G007760;Bch07G007770;Bch07G007780;Bch07G007790;Bch08G002990;Bch09G045660;Bch0g001080;Bch0g001200;Bch0g001240;Bch0g001490;Bch0g001570;Bch0g001580;Bch0g001590;Bch0g001600;Bch0g001970;Bch0g002410;Bch0g002480;Bch0g002950;Bch0g003990;Bch0g004400;Bch0g004620;Bch0g004730;Bch0g004740;Bch0g005040;Bch0g005070;Bch0g005080;Bch…
Biological Process	GO:0009168	purine ribonucleoside monophosphate biosynthetic process	53	189	9.58349e-28	3.10583e-26	Bch01G046150;Bch02G033980;Bch02G053330;Bch02G053400;Bch02G053410;Bch07G007650;Bch07G007760;Bch07G007770;Bch07G007780;Bch07G007790;Bch08G002990;Bch09G045660;Bch0g001080;Bch0g001200;Bch0g001240;Bch0g001490;Bch0g001570;Bch0g001580;Bch0g001590;Bch0g001600;Bch0g001970;Bch0g002410;Bch0g002480;Bch0g002950;Bch0g003990;Bch0g004400;Bch0g004620;Bch0g004730;Bch0g004740;Bch0g005040;Bch0g005070;Bch0g005080;Bch…
Biological Process	GO:1901362	organic cyclic compound biosynthetic process	508	7485	2.17844e-27	6.91871e-26	Bch01G002380;Bch01G002400;Bch01G002440;Bch01G002810;Bch01G006640;Bch01G006650;Bch01G006670;Bch01G011270;Bch01G020040;Bch01G025970;Bch01G032470;Bch01G035640;Bch01G040640;Bch01G040670;Bch01G045400;Bch01G045850;Bch01G045970;Bch01G045980;Bch01G045990;Bch01G046000;Bch01G046010;Bch01G046040;Bch01G046050;Bch01G046080;Bch01G046090;Bch01G046110;Bch01G046120;Bch01G046130;Bch01G046140;Bch01G046150;Bch01G046…
Biological Process	GO:0006518	peptide metabolic process	175	1643	2.49826e-27	7.77891e-26	Bch01G000540;Bch01G000550;Bch01G009290;Bch01G040460;Bch01G045900;Bch01G045950;Bch01G045960;Bch01G045970;Bch01G045980;Bch01G045990;Bch01G046000;Bch01G046080;Bch01G046090;Bch01G048580;Bch01G048660;Bch01G052090;Bch02G021840;Bch02G033920;Bch02G047600;Bch02G053360;Bch02G053380;Bch03G035390;Bch03G060960;Bch04G010450;Bch04G010980;Bch04G011100;Bch04G011110;Bch04G011120;Bch04G011140;Bch04G011150;Bch04G019…
Biological Process	GO:0006164	purine nucleotide biosynthetic process	65	299	9.17417e-27	2.80165e-25	Bch01G046130;Bch01G046150;Bch02G033980;Bch02G053330;Bch02G053400;Bch02G053410;Bch05G010800;Bch06G025520;Bch07G007650;Bch07G007760;Bch07G007770;Bch07G007780;Bch07G007790;Bch07G011220;Bch07G045660;Bch08G002980;Bch08G002990;Bch09G045660;Bch0g001000;Bch0g001080;Bch0g001200;Bch0g001240;Bch0g001490;Bch0g001570;Bch0g001580;Bch0g001590;Bch0g001600;Bch0g001970;Bch0g002410;Bch0g002480;Bch0g002920;Bch0g0029…
Biological Process	GO:0072522	purine-containing compound biosynthetic process	67	330	9.92574e-26	2.97398e-24	Bch01G046130;Bch01G046150;Bch02G033980;Bch02G053330;Bch02G053400;Bch02G053410;Bch05G010800;Bch06G025520;Bch07G007650;Bch07G007760;Bch07G007770;Bch07G007780;Bch07G007790;Bch07G011220;Bch07G045660;Bch08G002980;Bch08G002990;Bch09G021900;Bch09G045660;Bch09G073360;Bch0g001000;Bch0g001080;Bch0g001200;Bch0g001240;Bch0g001490;Bch0g001570;Bch0g001580;Bch0g001590;Bch0g001600;Bch0g001970;Bch0g002410;Bch0g00…
Biological Process	GO:0043043	peptide biosynthetic process	168	1594	1.02946e-25	3.02738e-24	Bch01G009290;Bch01G040460;Bch01G045900;Bch01G045950;Bch01G045960;Bch01G045970;Bch01G045980;Bch01G045990;Bch01G046000;Bch01G046080;Bch01G046090;Bch01G048580;Bch01G048660;Bch01G052090;Bch02G021840;Bch02G033920;Bch02G047600;Bch02G053360;Bch02G053380;Bch03G035390;Bch03G060960;Bch04G010450;Bch04G010980;Bch04G011100;Bch04G011110;Bch04G011120;Bch04G011140;Bch04G011150;Bch04G019270;Bch04G021050;Bch05G019…
Biological Process	GO:0006412	translation	166	1567	1.19247e-25	3.443e-24	Bch01G009290;Bch01G040460;Bch01G045900;Bch01G045950;Bch01G045960;Bch01G045970;Bch01G045980;Bch01G045990;Bch01G046000;Bch01G046080;Bch01G046090;Bch01G048580;Bch01G048660;Bch01G052090;Bch02G021840;Bch02G033920;Bch02G047600;Bch02G053360;Bch02G053380;Bch03G035390;Bch03G060960;Bch04G010450;Bch04G010980;Bch04G011100;Bch04G011110;Bch04G011120;Bch04G011140;Bch04G011150;Bch04G019270;Bch04G021050;Bch05G019…
Biological Process	GO:0015988	energy coupled proton transmembrane transport, against electrochemical gradient	40	113	1.4892e-25	4.07732e-24	Bch01G018600;Bch01G046150;Bch02G014950;Bch02G053330;Bch02G053400;Bch03G014420;Bch03G057850;Bch07G007650;Bch07G007760;Bch07G007780;Bch08G002990;Bch08G023370;Bch09G045660;Bch0g001200;Bch0g001240;Bch0g001570;Bch0g001590;Bch0g001970;Bch0g002410;Bch0g002950;Bch0g003990;Bch0g004400;Bch0g004620;Bch0g004730;Bch0g004740;Bch0g005070;Bch0g005090;Bch0g005260;Bch0g005280;Bch0g005400;Bch0g005750;Bch0g005980;Bc…
Biological Process	GO:0015991	ATP hydrolysis coupled proton transport	40	113	1.4892e-25	4.07732e-24	Bch01G018600;Bch01G046150;Bch02G014950;Bch02G053330;Bch02G053400;Bch03G014420;Bch03G057850;Bch07G007650;Bch07G007760;Bch07G007780;Bch08G002990;Bch08G023370;Bch09G045660;Bch0g001200;Bch0g001240;Bch0g001570;Bch0g001590;Bch0g001970;Bch0g002410;Bch0g002950;Bch0g003990;Bch0g004400;Bch0g004620;Bch0g004730;Bch0g004740;Bch0g005070;Bch0g005090;Bch0g005260;Bch0g005280;Bch0g005400;Bch0g005750;Bch0g005980;Bc…
Biological Process	GO:0090662	ATP hydrolysis coupled transmembrane transport	40	113	1.4892e-25	4.07732e-24	Bch01G018600;Bch01G046150;Bch02G014950;Bch02G053330;Bch02G053400;Bch03G014420;Bch03G057850;Bch07G007650;Bch07G007760;Bch07G007780;Bch08G002990;Bch08G023370;Bch09G045660;Bch0g001200;Bch0g001240;Bch0g001570;Bch0g001590;Bch0g001970;Bch0g002410;Bch0g002950;Bch0g003990;Bch0g004400;Bch0g004620;Bch0g004730;Bch0g004740;Bch0g005070;Bch0g005090;Bch0g005260;Bch0g005280;Bch0g005400;Bch0g005750;Bch0g005980;Bc…
Biological Process	GO:0009156	ribonucleoside monophosphate biosynthetic process	53	211	3.20801e-25	8.63444e-24	Bch01G046150;Bch02G033980;Bch02G053330;Bch02G053400;Bch02G053410;Bch07G007650;Bch07G007760;Bch07G007770;Bch07G007780;Bch07G007790;Bch08G002990;Bch09G045660;Bch0g001080;Bch0g001200;Bch0g001240;Bch0g001490;Bch0g001570;Bch0g001580;Bch0g001590;Bch0g001600;Bch0g001970;Bch0g002410;Bch0g002480;Bch0g002950;Bch0g003990;Bch0g004400;Bch0g004620;Bch0g004730;Bch0g004740;Bch0g005040;Bch0g005070;Bch0g005080;Bch…
Biological Process	GO:0006119	oxidative phosphorylation	32	70	7.48407e-25	1.94831e-23	Bch01G045910;Bch02G053310;Bch04G011130;Bch04G011200;Bch06G026580;Bch07G007580;Bch07G007670;Bch08G002580;Bch08G002600;Bch08G002730;Bch0g000570;Bch0g001730;Bch0g001950;Bch0g002030;Bch0g002090;Bch0g002180;Bch0g002190;Bch0g002350;Bch0g003150;Bch0g003420;Bch0g003550;Bch0g003570;Bch0g003590;Bch0g004240;Bch0g005050;Bch10G000300;Bch10G000380;Bch10G000400;Bch10G000410;Bch10G000490;Bch10G000720;Bch10G000740
Biological Process	GO:0042773	ATP synthesis coupled electron transport	32	70	7.48407e-25	1.94831e-23	Bch01G045910;Bch02G053310;Bch04G011130;Bch04G011200;Bch06G026580;Bch07G007580;Bch07G007670;Bch08G002580;Bch08G002600;Bch08G002730;Bch0g000570;Bch0g001730;Bch0g001950;Bch0g002030;Bch0g002090;Bch0g002180;Bch0g002190;Bch0g002350;Bch0g003150;Bch0g003420;Bch0g003550;Bch0g003570;Bch0g003590;Bch0g004240;Bch0g005050;Bch10G000300;Bch10G000380;Bch10G000400;Bch10G000410;Bch10G000490;Bch10G000720;Bch10G000740
Biological Process	GO:0009124	nucleoside monophosphate biosynthetic process	53	218	1.72004e-24	4.33748e-23	Bch01G046150;Bch02G033980;Bch02G053330;Bch02G053400;Bch02G053410;Bch07G007650;Bch07G007760;Bch07G007770;Bch07G007780;Bch07G007790;Bch08G002990;Bch09G045660;Bch0g001080;Bch0g001200;Bch0g001240;Bch0g001490;Bch0g001570;Bch0g001580;Bch0g001590;Bch0g001600;Bch0g001970;Bch0g002410;Bch0g002480;Bch0g002950;Bch0g003990;Bch0g004400;Bch0g004620;Bch0g004730;Bch0g004740;Bch0g005040;Bch0g005070;Bch0g005080;Bch…
Biological Process	GO:0016310	phosphorylation	275	3352	1.72079e-24	4.33748e-23	Bch01G000920;Bch01G002380;Bch01G002400;Bch01G002440;Bch01G008760;Bch01G009550;Bch01G013340;Bch01G014470;Bch01G014480;Bch01G014490;Bch01G014760;Bch01G014770;Bch01G014780;Bch01G015410;Bch01G017930;Bch01G025970;Bch01G030830;Bch01G031200;Bch01G032470;Bch01G033000;Bch01G033680;Bch01G033690;Bch01G033740;Bch01G035430;Bch01G036860;Bch01G038170;Bch01G039020;Bch01G040340;Bch01G040460;Bch01G040640;Bch01G040…
Biological Process	GO:0043604	amide biosynthetic process	168	1641	2.51517e-24	6.24076e-23	Bch01G009290;Bch01G040460;Bch01G045900;Bch01G045950;Bch01G045960;Bch01G045970;Bch01G045980;Bch01G045990;Bch01G046000;Bch01G046080;Bch01G046090;Bch01G048580;Bch01G048660;Bch01G052090;Bch02G021840;Bch02G033920;Bch02G047600;Bch02G053360;Bch02G053380;Bch03G035390;Bch03G060960;Bch04G010450;Bch04G010980;Bch04G011100;Bch04G011110;Bch04G011120;Bch04G011140;Bch04G011150;Bch04G019270;Bch04G021050;Bch05G019…
Biological Process	GO:0044238	primary metabolic process	985	18346	5.11641e-24	1.24998e-22	Bch01G000540;Bch01G000550;Bch01G000920;Bch01G002380;Bch01G002400;Bch01G002440;Bch01G002810;Bch01G003570;Bch01G006640;Bch01G006650;Bch01G006670;Bch01G008760;Bch01G009290;Bch01G009550;Bch01G009760;Bch01G011270;Bch01G013340;Bch01G014470;Bch01G014480;Bch01G014490;Bch01G014760;Bch01G014770;Bch01G014780;Bch01G015410;Bch01G017930;Bch01G017950;Bch01G018600;Bch01G020040;Bch01G020740;Bch01G025970;Bch01G029…
Biological Process	GO:0034641	cellular nitrogen compound metabolic process	653	10738	7.60438e-24	1.82152e-22	Bch01G000540;Bch01G000550;Bch01G002380;Bch01G002400;Bch01G002440;Bch01G002810;Bch01G003570;Bch01G006640;Bch01G006650;Bch01G006670;Bch01G009290;Bch01G011270;Bch01G017950;Bch01G020040;Bch01G029240;Bch01G030830;Bch01G031200;Bch01G032270;Bch01G033640;Bch01G035640;Bch01G040460;Bch01G045400;Bch01G045850;Bch01G045900;Bch01G045910;Bch01G045950;Bch01G045960;Bch01G045970;Bch01G045980;Bch01G045990;Bch01G046…
Biological Process	GO:0043603	cellular amide metabolic process	175	1763	7.68525e-24	1.82152e-22	Bch01G000540;Bch01G000550;Bch01G009290;Bch01G040460;Bch01G045900;Bch01G045950;Bch01G045960;Bch01G045970;Bch01G045980;Bch01G045990;Bch01G046000;Bch01G046080;Bch01G046090;Bch01G048580;Bch01G048660;Bch01G052090;Bch02G021840;Bch02G033920;Bch02G047600;Bch02G053360;Bch02G053380;Bch03G035390;Bch03G060960;Bch04G010450;Bch04G010980;Bch04G011100;Bch04G011110;Bch04G011120;Bch04G011140;Bch04G011150;Bch04G019…
Biological Process	GO:0022607	cellular component assembly	202	2181	8.13886e-24	1.90066e-22	Bch01G002380;Bch01G002400;Bch01G002440;Bch01G017950;Bch01G033000;Bch01G037480;Bch01G045850;Bch01G046040;Bch01G046050;Bch01G046080;Bch01G046110;Bch01G046120;Bch01G046160;Bch01G046180;Bch01G047840;Bch01G049570;Bch02G009270;Bch02G009290;Bch02G011780;Bch02G026270;Bch02G033960;Bch02G053320;Bch02G053390;Bch03G009890;Bch03G011160;Bch03G011700;Bch03G018390;Bch03G018890;Bch03G026650;Bch03G049150;Bch03G054…
Biological Process	GO:0042777	plasma membrane ATP synthesis coupled proton transport	22	31	2.33256e-23	5.36828e-22	Bch01G046150;Bch02G053400;Bch07G007760;Bch07G007790;Bch08G002990;Bch0g001200;Bch0g001240;Bch0g001570;Bch0g001600;Bch0g002410;Bch0g003990;Bch0g004730;Bch0g005090;Bch0g005260;Bch0g005750;Bch0g005980;Bch0g006470;Bch0g006570;Bch0g006600;Bch10G000140;Bch10G000890;Bch10G000920
Biological Process	GO:0090304	nucleic acid metabolic process	514	7949	1.01141e-22	2.29445e-21	Bch01G002380;Bch01G002400;Bch01G002440;Bch01G002810;Bch01G003570;Bch01G006640;Bch01G006650;Bch01G006670;Bch01G011270;Bch01G017950;Bch01G020040;Bch01G029240;Bch01G032270;Bch01G033640;Bch01G035640;Bch01G045400;Bch01G045850;Bch01G045970;Bch01G045980;Bch01G045990;Bch01G046000;Bch01G046010;Bch01G046040;Bch01G046050;Bch01G046080;Bch01G046090;Bch01G046110;Bch01G046120;Bch01G046140;Bch01G046150;Bch01G046…
Biological Process	GO:0046128	purine ribonucleoside metabolic process	108	872	6.37517e-22	1.42588e-20	Bch01G030830;Bch01G031200;Bch01G045910;Bch01G046130;Bch01G046150;Bch01G049280;Bch02G013140;Bch02G033980;Bch02G053310;Bch02G053330;Bch02G053400;Bch02G053410;Bch03G034870;Bch03G048680;Bch04G011130;Bch04G011200;Bch05G046150;Bch06G025520;Bch06G026580;Bch06G031210;Bch07G007580;Bch07G007650;Bch07G007670;Bch07G007760;Bch07G007770;Bch07G007780;Bch07G007790;Bch07G019190;Bch08G002580;Bch08G002600;Bch08G002…
Biological Process	GO:0042278	purine nucleoside metabolic process	108	875	8.33477e-22	1.83828e-20	Bch01G030830;Bch01G031200;Bch01G045910;Bch01G046130;Bch01G046150;Bch01G049280;Bch02G013140;Bch02G033980;Bch02G053310;Bch02G053330;Bch02G053400;Bch02G053410;Bch03G034870;Bch03G048680;Bch04G011130;Bch04G011200;Bch05G046150;Bch06G025520;Bch06G026580;Bch06G031210;Bch07G007580;Bch07G007650;Bch07G007670;Bch07G007760;Bch07G007770;Bch07G007780;Bch07G007790;Bch07G019190;Bch08G002580;Bch08G002600;Bch08G002…
Biological Process	GO:0006818	hydrogen transport	67	386	9.87187e-22	2.11845e-20	Bch01G002380;Bch01G002400;Bch01G002440;Bch01G018600;Bch01G046150;Bch02G014950;Bch02G033980;Bch02G053330;Bch02G053400;Bch02G053410;Bch03G014420;Bch03G057850;Bch07G007650;Bch07G007760;Bch07G007770;Bch07G007780;Bch07G007790;Bch08G002990;Bch08G023370;Bch09G045660;Bch0g001080;Bch0g001200;Bch0g001240;Bch0g001490;Bch0g001570;Bch0g001580;Bch0g001590;Bch0g001600;Bch0g001970;Bch0g002270;Bch0g002410;Bch0g00…
Biological Process	GO:0015992	proton transport	67	386	9.87187e-22	2.11845e-20	Bch01G002380;Bch01G002400;Bch01G002440;Bch01G018600;Bch01G046150;Bch02G014950;Bch02G033980;Bch02G053330;Bch02G053400;Bch02G053410;Bch03G014420;Bch03G057850;Bch07G007650;Bch07G007760;Bch07G007770;Bch07G007780;Bch07G007790;Bch08G002990;Bch08G023370;Bch09G045660;Bch0g001080;Bch0g001200;Bch0g001240;Bch0g001490;Bch0g001570;Bch0g001580;Bch0g001590;Bch0g001600;Bch0g001970;Bch0g002270;Bch0g002410;Bch0g00…
Biological Process	GO:0006139	nucleobase-containing compound metabolic process	577	9320	1.02341e-21	2.16691e-20	Bch01G002380;Bch01G002400;Bch01G002440;Bch01G002810;Bch01G003570;Bch01G006640;Bch01G006650;Bch01G006670;Bch01G011270;Bch01G017950;Bch01G020040;Bch01G029240;Bch01G030830;Bch01G031200;Bch01G032270;Bch01G033640;Bch01G035640;Bch01G045400;Bch01G045850;Bch01G045910;Bch01G045970;Bch01G045980;Bch01G045990;Bch01G046000;Bch01G046010;Bch01G046040;Bch01G046050;Bch01G046080;Bch01G046090;Bch01G046110;Bch01G046…
Biological Process	GO:0009150	purine ribonucleotide metabolic process	108	879	1.18881e-21	2.48399e-20	Bch01G030830;Bch01G031200;Bch01G045910;Bch01G046130;Bch01G046150;Bch01G049280;Bch02G013140;Bch02G033980;Bch02G053310;Bch02G053330;Bch02G053400;Bch02G053410;Bch03G034870;Bch03G048680;Bch04G011130;Bch04G011200;Bch05G046150;Bch06G025520;Bch06G026580;Bch06G031210;Bch07G007580;Bch07G007650;Bch07G007670;Bch07G007760;Bch07G007770;Bch07G007780;Bch07G007790;Bch07G019190;Bch08G002580;Bch08G002600;Bch08G002…
Biological Process	GO:0016070	RNA metabolic process	461	6997	2.17737e-21	4.49048e-20	Bch01G002380;Bch01G002400;Bch01G002440;Bch01G002810;Bch01G003570;Bch01G006640;Bch01G006650;Bch01G006670;Bch01G011270;Bch01G020040;Bch01G035640;Bch01G045400;Bch01G045850;Bch01G045970;Bch01G045980;Bch01G045990;Bch01G046000;Bch01G046010;Bch01G046040;Bch01G046050;Bch01G046080;Bch01G046090;Bch01G046110;Bch01G046120;Bch01G046140;Bch01G046150;Bch01G046180;Bch01G047280;Bch01G048390;Bch01G048560;Bch01G048…
Biological Process	GO:0009119	ribonucleoside metabolic process	108	906	1.22313e-20	2.49016e-19	Bch01G030830;Bch01G031200;Bch01G045910;Bch01G046130;Bch01G046150;Bch01G049280;Bch02G013140;Bch02G033980;Bch02G053310;Bch02G053330;Bch02G053400;Bch02G053410;Bch03G034870;Bch03G048680;Bch04G011130;Bch04G011200;Bch05G046150;Bch06G025520;Bch06G026580;Bch06G031210;Bch07G007580;Bch07G007650;Bch07G007670;Bch07G007760;Bch07G007770;Bch07G007780;Bch07G007790;Bch07G019190;Bch08G002580;Bch08G002600;Bch08G002…
Biological Process	GO:0006163	purine nucleotide metabolic process	111	949	1.51283e-20	3.04097e-19	Bch01G030830;Bch01G031200;Bch01G045910;Bch01G046130;Bch01G046150;Bch01G049280;Bch02G013140;Bch02G033980;Bch02G053310;Bch02G053330;Bch02G053400;Bch02G053410;Bch03G034870;Bch03G048680;Bch04G011130;Bch04G011200;Bch05G010800;Bch05G046150;Bch06G025520;Bch06G026580;Bch06G031210;Bch07G007580;Bch07G007650;Bch07G007670;Bch07G007760;Bch07G007770;Bch07G007780;Bch07G007790;Bch07G011220;Bch07G019190;Bch07G045…
Biological Process	GO:0046034	ATP metabolic process	99	790	1.55789e-20	3.09241e-19	Bch01G030830;Bch01G031200;Bch01G045910;Bch01G046150;Bch01G049280;Bch02G013140;Bch02G033980;Bch02G053310;Bch02G053330;Bch02G053400;Bch02G053410;Bch03G034870;Bch03G048680;Bch04G011130;Bch04G011200;Bch05G046150;Bch06G026580;Bch06G031210;Bch07G007580;Bch07G007650;Bch07G007670;Bch07G007760;Bch07G007770;Bch07G007780;Bch07G007790;Bch07G019190;Bch08G002580;Bch08G002600;Bch08G002730;Bch08G002990;Bch08G008…
Biological Process	GO:0044267	cellular protein metabolic process	463	7105	1.61834e-20	3.17274e-19	Bch01G000920;Bch01G002380;Bch01G002400;Bch01G002440;Bch01G008760;Bch01G009290;Bch01G009550;Bch01G009760;Bch01G013340;Bch01G014470;Bch01G014480;Bch01G014490;Bch01G014760;Bch01G014770;Bch01G014780;Bch01G015410;Bch01G017930;Bch01G025970;Bch01G032470;Bch01G033000;Bch01G033680;Bch01G033690;Bch01G033740;Bch01G035430;Bch01G036860;Bch01G038170;Bch01G039020;Bch01G040460;Bch01G040640;Bch01G040670;Bch01G042…
Biological Process	GO:0009987	cellular process	1171	23595	1.67684e-20	3.24734e-19	Bch01G000540;Bch01G000550;Bch01G000920;Bch01G002380;Bch01G002400;Bch01G002440;Bch01G002740;Bch01G002810;Bch01G003570;Bch01G006640;Bch01G006650;Bch01G006670;Bch01G008760;Bch01G009160;Bch01G009290;Bch01G009550;Bch01G009760;Bch01G011270;Bch01G011770;Bch01G012550;Bch01G012570;Bch01G012770;Bch01G013340;Bch01G014470;Bch01G014480;Bch01G014490;Bch01G014760;Bch01G014770;Bch01G014780;Bch01G015410;Bch01G017…
Biological Process	GO:0009144	purine nucleoside triphosphate metabolic process	99	798	3.21006e-20	6.06854e-19	Bch01G030830;Bch01G031200;Bch01G045910;Bch01G046150;Bch01G049280;Bch02G013140;Bch02G033980;Bch02G053310;Bch02G053330;Bch02G053400;Bch02G053410;Bch03G034870;Bch03G048680;Bch04G011130;Bch04G011200;Bch05G046150;Bch06G026580;Bch06G031210;Bch07G007580;Bch07G007650;Bch07G007670;Bch07G007760;Bch07G007770;Bch07G007780;Bch07G007790;Bch07G019190;Bch08G002580;Bch08G002600;Bch08G002730;Bch08G002990;Bch08G008…
Biological Process	GO:0009205	purine ribonucleoside triphosphate metabolic process	99	798	3.21006e-20	6.06854e-19	Bch01G030830;Bch01G031200;Bch01G045910;Bch01G046150;Bch01G049280;Bch02G013140;Bch02G033980;Bch02G053310;Bch02G053330;Bch02G053400;Bch02G053410;Bch03G034870;Bch03G048680;Bch04G011130;Bch04G011200;Bch05G046150;Bch06G026580;Bch06G031210;Bch07G007580;Bch07G007650;Bch07G007670;Bch07G007760;Bch07G007770;Bch07G007780;Bch07G007790;Bch07G019190;Bch08G002580;Bch08G002600;Bch08G002730;Bch08G002990;Bch08G008…
Biological Process	GO:0009199	ribonucleoside triphosphate metabolic process	99	805	5.98649e-20	1.11842e-18	Bch01G030830;Bch01G031200;Bch01G045910;Bch01G046150;Bch01G049280;Bch02G013140;Bch02G033980;Bch02G053310;Bch02G053330;Bch02G053400;Bch02G053410;Bch03G034870;Bch03G048680;Bch04G011130;Bch04G011200;Bch05G046150;Bch06G026580;Bch06G031210;Bch07G007580;Bch07G007650;Bch07G007670;Bch07G007760;Bch07G007770;Bch07G007780;Bch07G007790;Bch07G019190;Bch08G002580;Bch08G002600;Bch08G002730;Bch08G002990;Bch08G008…
Biological Process	GO:0009141	nucleoside triphosphate metabolic process	99	809	8.51445e-20	1.5722e-18	Bch01G030830;Bch01G031200;Bch01G045910;Bch01G046150;Bch01G049280;Bch02G013140;Bch02G033980;Bch02G053310;Bch02G053330;Bch02G053400;Bch02G053410;Bch03G034870;Bch03G048680;Bch04G011130;Bch04G011200;Bch05G046150;Bch06G026580;Bch06G031210;Bch07G007580;Bch07G007650;Bch07G007670;Bch07G007760;Bch07G007770;Bch07G007780;Bch07G007790;Bch07G019190;Bch08G002580;Bch08G002600;Bch08G002730;Bch08G002990;Bch08G008…
Biological Process	GO:0007169	transmembrane receptor protein tyrosine kinase signaling pathway	46	207	9.93886e-20	1.81413e-18	Bch01G015410;Bch01G040460;Bch01G043240;Bch01G045140;Bch01G045190;Bch01G047840;Bch01G051010;Bch02G007170;Bch02G012910;Bch02G037060;Bch03G010280;Bch03G012000;Bch03G012640;Bch03G015390;Bch03G016660;Bch03G055650;Bch04G023020;Bch05G013050;Bch05G013060;Bch05G017330;Bch05G033720;Bch05G035710;Bch05G038930;Bch05G040350;Bch05G044130;Bch05G048760;Bch06G001070;Bch06G001300;Bch06G005340;Bch06G021120;Bch06G021…
Biological Process	GO:0009116	nucleoside metabolic process	108	932	1.04059e-19	1.87779e-18	Bch01G030830;Bch01G031200;Bch01G045910;Bch01G046130;Bch01G046150;Bch01G049280;Bch02G013140;Bch02G033980;Bch02G053310;Bch02G053330;Bch02G053400;Bch02G053410;Bch03G034870;Bch03G048680;Bch04G011130;Bch04G011200;Bch05G046150;Bch06G025520;Bch06G026580;Bch06G031210;Bch07G007580;Bch07G007650;Bch07G007670;Bch07G007760;Bch07G007770;Bch07G007780;Bch07G007790;Bch07G019190;Bch08G002580;Bch08G002600;Bch08G002…
Biological Process	GO:0009773	photosynthetic electron transport in photosystem I	37	134	1.58277e-19	2.82408e-18	Bch01G045850;Bch01G046160;Bch02G053320;Bch04G011180;Bch04G011210;Bch05G049700;Bch06G025550;Bch08G002590;Bch08G002620;Bch08G002630;Bch08G003000;Bch0g000560;Bch0g001010;Bch0g001250;Bch0g001300;Bch0g001480;Bch0g001710;Bch0g001720;Bch0g002200;Bch0g002220;Bch0g002230;Bch0g002960;Bch0g003350;Bch0g003530;Bch0g003540;Bch0g003560;Bch0g003820;Bch0g004250;Bch0g004820;Bch0g005680;Bch0g006480;Bch10G000150;Bch…
Biological Process	GO:0009126	purine nucleoside monophosphate metabolic process	99	821	2.40956e-19	4.20481e-18	Bch01G030830;Bch01G031200;Bch01G045910;Bch01G046150;Bch01G049280;Bch02G013140;Bch02G033980;Bch02G053310;Bch02G053330;Bch02G053400;Bch02G053410;Bch03G034870;Bch03G048680;Bch04G011130;Bch04G011200;Bch05G046150;Bch06G026580;Bch06G031210;Bch07G007580;Bch07G007650;Bch07G007670;Bch07G007760;Bch07G007770;Bch07G007780;Bch07G007790;Bch07G019190;Bch08G002580;Bch08G002600;Bch08G002730;Bch08G002990;Bch08G008…
Biological Process	GO:0009167	purine ribonucleoside monophosphate metabolic process	99	821	2.40956e-19	4.20481e-18	Bch01G030830;Bch01G031200;Bch01G045910;Bch01G046150;Bch01G049280;Bch02G013140;Bch02G033980;Bch02G053310;Bch02G053330;Bch02G053400;Bch02G053410;Bch03G034870;Bch03G048680;Bch04G011130;Bch04G011200;Bch05G046150;Bch06G026580;Bch06G031210;Bch07G007580;Bch07G007650;Bch07G007670;Bch07G007760;Bch07G007770;Bch07G007780;Bch07G007790;Bch07G019190;Bch08G002580;Bch08G002600;Bch08G002730;Bch08G002990;Bch08G008…
Biological Process	GO:0048564	photosystem I assembly	19	29	2.60555e-19	4.4974e-18	Bch01G046120;Bch08G002970;Bch08G003040;Bch0g000920;Bch0g000990;Bch0g002390;Bch0g002910;Bch0g003000;Bch0g003050;Bch0g003810;Bch0g003850;Bch0g005360;Bch0g005570;Bch0g005730;Bch0g005950;Bch0g006440;Bch10G000110;Bch10G000190;Bch10G009590
Biological Process	GO:0072521	purine-containing compound metabolic process	111	996	6.074e-19	1.03715e-17	Bch01G030830;Bch01G031200;Bch01G045910;Bch01G046130;Bch01G046150;Bch01G049280;Bch02G013140;Bch02G033980;Bch02G053310;Bch02G053330;Bch02G053400;Bch02G053410;Bch03G034870;Bch03G048680;Bch04G011130;Bch04G011200;Bch05G010800;Bch05G046150;Bch06G025520;Bch06G026580;Bch06G031210;Bch07G007580;Bch07G007650;Bch07G007670;Bch07G007760;Bch07G007770;Bch07G007780;Bch07G007790;Bch07G011220;Bch07G019190;Bch07G045…
Biological Process	GO:0009161	ribonucleoside monophosphate metabolic process	99	843	1.5246e-18	2.5756e-17	Bch01G030830;Bch01G031200;Bch01G045910;Bch01G046150;Bch01G049280;Bch02G013140;Bch02G033980;Bch02G053310;Bch02G053330;Bch02G053400;Bch02G053410;Bch03G034870;Bch03G048680;Bch04G011130;Bch04G011200;Bch05G046150;Bch06G026580;Bch06G031210;Bch07G007580;Bch07G007650;Bch07G007670;Bch07G007760;Bch07G007770;Bch07G007780;Bch07G007790;Bch07G019190;Bch08G002580;Bch08G002600;Bch08G002730;Bch08G002990;Bch08G008…
Biological Process	GO:0009123	nucleoside monophosphate metabolic process	99	850	2.69775e-18	4.5095e-17	Bch01G030830;Bch01G031200;Bch01G045910;Bch01G046150;Bch01G049280;Bch02G013140;Bch02G033980;Bch02G053310;Bch02G053330;Bch02G053400;Bch02G053410;Bch03G034870;Bch03G048680;Bch04G011130;Bch04G011200;Bch05G046150;Bch06G026580;Bch06G031210;Bch07G007580;Bch07G007650;Bch07G007670;Bch07G007760;Bch07G007770;Bch07G007780;Bch07G007790;Bch07G019190;Bch08G002580;Bch08G002600;Bch08G002730;Bch08G002990;Bch08G008…
Biological Process	GO:0006175	dATP biosynthetic process	15	18	3.77326e-18	5.87445e-17	Bch02G033980;Bch02G053400;Bch07G007760;Bch07G007790;Bch0g001570;Bch0g001600;Bch0g003990;Bch0g004730;Bch0g005040;Bch0g005090;Bch0g005260;Bch0g006570;Bch0g006600;Bch10G000890;Bch10G000920
Biological Process	GO:0006176	dATP biosynthetic process from ADP	15	18	3.77326e-18	5.87445e-17	Bch02G033980;Bch02G053400;Bch07G007760;Bch07G007790;Bch0g001570;Bch0g001600;Bch0g003990;Bch0g004730;Bch0g005040;Bch0g005090;Bch0g005260;Bch0g006570;Bch0g006600;Bch10G000890;Bch10G000920
Biological Process	GO:0009151	purine deoxyribonucleotide metabolic process	15	18	3.77326e-18	5.87445e-17	Bch02G033980;Bch02G053400;Bch07G007760;Bch07G007790;Bch0g001570;Bch0g001600;Bch0g003990;Bch0g004730;Bch0g005040;Bch0g005090;Bch0g005260;Bch0g006570;Bch0g006600;Bch10G000890;Bch10G000920
Biological Process	GO:0009153	purine deoxyribonucleotide biosynthetic process	15	18	3.77326e-18	5.87445e-17	Bch02G033980;Bch02G053400;Bch07G007760;Bch07G007790;Bch0g001570;Bch0g001600;Bch0g003990;Bch0g004730;Bch0g005040;Bch0g005090;Bch0g005260;Bch0g006570;Bch0g006600;Bch10G000890;Bch10G000920
Biological Process	GO:0009215	purine deoxyribonucleoside triphosphate metabolic process	15	18	3.77326e-18	5.87445e-17	Bch02G033980;Bch02G053400;Bch07G007760;Bch07G007790;Bch0g001570;Bch0g001600;Bch0g003990;Bch0g004730;Bch0g005040;Bch0g005090;Bch0g005260;Bch0g006570;Bch0g006600;Bch10G000890;Bch10G000920
Biological Process	GO:0009216	purine deoxyribonucleoside triphosphate biosynthetic process	15	18	3.77326e-18	5.87445e-17	Bch02G033980;Bch02G053400;Bch07G007760;Bch07G007790;Bch0g001570;Bch0g001600;Bch0g003990;Bch0g004730;Bch0g005040;Bch0g005090;Bch0g005260;Bch0g006570;Bch0g006600;Bch10G000890;Bch10G000920
Biological Process	GO:0046060	dATP metabolic process	15	18	3.77326e-18	5.87445e-17	Bch02G033980;Bch02G053400;Bch07G007760;Bch07G007790;Bch0g001570;Bch0g001600;Bch0g003990;Bch0g004730;Bch0g005040;Bch0g005090;Bch0g005260;Bch0g006570;Bch0g006600;Bch10G000890;Bch10G000920
Biological Process	GO:0007167	enzyme linked receptor protein signaling pathway	46	226	4.05394e-18	6.25016e-17	Bch01G015410;Bch01G040460;Bch01G043240;Bch01G045140;Bch01G045190;Bch01G047840;Bch01G051010;Bch02G007170;Bch02G012910;Bch02G037060;Bch03G010280;Bch03G012000;Bch03G012640;Bch03G015390;Bch03G016660;Bch03G055650;Bch04G023020;Bch05G013050;Bch05G013060;Bch05G017330;Bch05G033720;Bch05G035710;Bch05G038930;Bch05G040350;Bch05G044130;Bch05G048760;Bch06G001070;Bch06G001300;Bch06G005340;Bch06G021120;Bch06G021…
Biological Process	GO:0006807	nitrogen compound metabolic process	662	11517	1.54022e-17	2.3518e-16	Bch01G000540;Bch01G000550;Bch01G002380;Bch01G002400;Bch01G002440;Bch01G002810;Bch01G003570;Bch01G006640;Bch01G006650;Bch01G006670;Bch01G009290;Bch01G011270;Bch01G017950;Bch01G020040;Bch01G029240;Bch01G030830;Bch01G031200;Bch01G032270;Bch01G033640;Bch01G035640;Bch01G040460;Bch01G045400;Bch01G045850;Bch01G045900;Bch01G045910;Bch01G045950;Bch01G045960;Bch01G045970;Bch01G045980;Bch01G045990;Bch01G046…
Biological Process	GO:0019538	protein metabolic process	483	7771	2.12067e-17	3.20726e-16	Bch01G000920;Bch01G002380;Bch01G002400;Bch01G002440;Bch01G008760;Bch01G009290;Bch01G009550;Bch01G009760;Bch01G013340;Bch01G014470;Bch01G014480;Bch01G014490;Bch01G014760;Bch01G014770;Bch01G014780;Bch01G015410;Bch01G017930;Bch01G020740;Bch01G025970;Bch01G032470;Bch01G033000;Bch01G033680;Bch01G033690;Bch01G033740;Bch01G035430;Bch01G036860;Bch01G038170;Bch01G039020;Bch01G040460;Bch01G040640;Bch01G040…
Biological Process	GO:1901566	organonitrogen compound biosynthetic process	276	3782	2.38081e-17	3.56672e-16	Bch01G000540;Bch01G000550;Bch01G002380;Bch01G002400;Bch01G002440;Bch01G003570;Bch01G009290;Bch01G040460;Bch01G045900;Bch01G045950;Bch01G045960;Bch01G045970;Bch01G045980;Bch01G045990;Bch01G046000;Bch01G046080;Bch01G046090;Bch01G046130;Bch01G046150;Bch01G048580;Bch01G048660;Bch01G052090;Bch02G021840;Bch02G030250;Bch02G031150;Bch02G033920;Bch02G033980;Bch02G043100;Bch02G047600;Bch02G049820;Bch02G053…
Biological Process	GO:0043933	macromolecular complex subunit organization	222	2856	8.10286e-17	1.20256e-15	Bch01G002740;Bch01G003570;Bch01G009160;Bch01G017950;Bch01G033000;Bch01G037480;Bch01G045850;Bch01G046040;Bch01G046050;Bch01G046080;Bch01G046110;Bch01G046120;Bch01G046160;Bch01G046180;Bch01G047840;Bch01G048390;Bch01G049570;Bch02G009270;Bch02G009290;Bch02G011780;Bch02G026220;Bch02G026270;Bch02G032410;Bch02G033960;Bch02G037960;Bch02G038770;Bch02G051080;Bch02G053320;Bch02G053390;Bch03G001810;Bch03G009…
Biological Process	GO:0009202	deoxyribonucleoside triphosphate biosynthetic process	15	21	2.2102e-16	3.24981e-15	Bch02G033980;Bch02G053400;Bch07G007760;Bch07G007790;Bch0g001570;Bch0g001600;Bch0g003990;Bch0g004730;Bch0g005040;Bch0g005090;Bch0g005260;Bch0g006570;Bch0g006600;Bch10G000890;Bch10G000920
Biological Process	GO:0006725	cellular aromatic compound metabolic process	618	10700	2.90548e-16	4.23294e-15	Bch01G002380;Bch01G002400;Bch01G002440;Bch01G002810;Bch01G003570;Bch01G006640;Bch01G006650;Bch01G006670;Bch01G011270;Bch01G017950;Bch01G020040;Bch01G025970;Bch01G029240;Bch01G030830;Bch01G031200;Bch01G032270;Bch01G032470;Bch01G033640;Bch01G035640;Bch01G040640;Bch01G040670;Bch01G045400;Bch01G045850;Bch01G045910;Bch01G045970;Bch01G045980;Bch01G045990;Bch01G046000;Bch01G046010;Bch01G046040;Bch01G046…
Biological Process	GO:1901360	organic cyclic compound metabolic process	636	11117	5.57736e-16	8.05168e-15	Bch01G002380;Bch01G002400;Bch01G002440;Bch01G002810;Bch01G003570;Bch01G006640;Bch01G006650;Bch01G006670;Bch01G011270;Bch01G017950;Bch01G020040;Bch01G025970;Bch01G029240;Bch01G030830;Bch01G031200;Bch01G032270;Bch01G032470;Bch01G033640;Bch01G035640;Bch01G040640;Bch01G040670;Bch01G045400;Bch01G045850;Bch01G045910;Bch01G045970;Bch01G045980;Bch01G045990;Bch01G046000;Bch01G046010;Bch01G046040;Bch01G046…
Biological Process	GO:0009200	deoxyribonucleoside triphosphate metabolic process	15	22	6.65875e-16	9.03768e-15	Bch02G033980;Bch02G053400;Bch07G007760;Bch07G007790;Bch0g001570;Bch0g001600;Bch0g003990;Bch0g004730;Bch0g005040;Bch0g005090;Bch0g005260;Bch0g006570;Bch0g006600;Bch10G000890;Bch10G000920
Biological Process	GO:0009262	deoxyribonucleotide metabolic process	15	22	6.65875e-16	9.03768e-15	Bch02G033980;Bch02G053400;Bch07G007760;Bch07G007790;Bch0g001570;Bch0g001600;Bch0g003990;Bch0g004730;Bch0g005040;Bch0g005090;Bch0g005260;Bch0g006570;Bch0g006600;Bch10G000890;Bch10G000920
Biological Process	GO:0009263	deoxyribonucleotide biosynthetic process	15	22	6.65875e-16	9.03768e-15	Bch02G033980;Bch02G053400;Bch07G007760;Bch07G007790;Bch0g001570;Bch0g001600;Bch0g003990;Bch0g004730;Bch0g005040;Bch0g005090;Bch0g005260;Bch0g006570;Bch0g006600;Bch10G000890;Bch10G000920
Biological Process	GO:0009265	2'-deoxyribonucleotide biosynthetic process	15	22	6.65875e-16	9.03768e-15	Bch02G033980;Bch02G053400;Bch07G007760;Bch07G007790;Bch0g001570;Bch0g001600;Bch0g003990;Bch0g004730;Bch0g005040;Bch0g005090;Bch0g005260;Bch0g006570;Bch0g006600;Bch10G000890;Bch10G000920
Biological Process	GO:0009394	2'-deoxyribonucleotide metabolic process	15	22	6.65875e-16	9.03768e-15	Bch02G033980;Bch02G053400;Bch07G007760;Bch07G007790;Bch0g001570;Bch0g001600;Bch0g003990;Bch0g004730;Bch0g005040;Bch0g005090;Bch0g005260;Bch0g006570;Bch0g006600;Bch10G000890;Bch10G000920
Biological Process	GO:0019692	deoxyribose phosphate metabolic process	15	22	6.65875e-16	9.03768e-15	Bch02G033980;Bch02G053400;Bch07G007760;Bch07G007790;Bch0g001570;Bch0g001600;Bch0g003990;Bch0g004730;Bch0g005040;Bch0g005090;Bch0g005260;Bch0g006570;Bch0g006600;Bch10G000890;Bch10G000920
Biological Process	GO:0046385	deoxyribose phosphate biosynthetic process	15	22	6.65875e-16	9.03768e-15	Bch02G033980;Bch02G053400;Bch07G007760;Bch07G007790;Bch0g001570;Bch0g001600;Bch0g003990;Bch0g004730;Bch0g005040;Bch0g005090;Bch0g005260;Bch0g006570;Bch0g006600;Bch10G000890;Bch10G000920
Biological Process	GO:0046483	heterocycle metabolic process	591	10174	8.78895e-16	1.18278e-14	Bch01G002380;Bch01G002400;Bch01G002440;Bch01G002810;Bch01G003570;Bch01G006640;Bch01G006650;Bch01G006670;Bch01G011270;Bch01G017950;Bch01G020040;Bch01G029240;Bch01G030830;Bch01G031200;Bch01G032270;Bch01G033640;Bch01G035640;Bch01G045400;Bch01G045850;Bch01G045910;Bch01G045970;Bch01G045980;Bch01G045990;Bch01G046000;Bch01G046010;Bch01G046040;Bch01G046050;Bch01G046080;Bch01G046090;Bch01G046110;Bch01G046…
Biological Process	GO:0007166	cell surface receptor signaling pathway	46	259	1.00309e-15	1.33858e-14	Bch01G015410;Bch01G040460;Bch01G043240;Bch01G045140;Bch01G045190;Bch01G047840;Bch01G051010;Bch02G007170;Bch02G012910;Bch02G037060;Bch03G010280;Bch03G012000;Bch03G012640;Bch03G015390;Bch03G016660;Bch03G055650;Bch04G023020;Bch05G013050;Bch05G013060;Bch05G017330;Bch05G033720;Bch05G035710;Bch05G038930;Bch05G040350;Bch05G044130;Bch05G048760;Bch06G001070;Bch06G001300;Bch06G005340;Bch06G021120;Bch06G021…
Biological Process	GO:0098662	inorganic cation transmembrane transport	59	416	4.31203e-15	5.70625e-14	Bch01G018600;Bch01G046150;Bch02G014950;Bch02G033980;Bch02G053330;Bch02G053400;Bch02G053410;Bch03G014420;Bch03G057850;Bch04G004570;Bch07G007650;Bch07G007760;Bch07G007770;Bch07G007780;Bch07G007790;Bch07G024850;Bch08G002990;Bch08G023370;Bch09G045660;Bch09G054020;Bch0g001200;Bch0g001240;Bch0g001490;Bch0g001570;Bch0g001580;Bch0g001590;Bch0g001600;Bch0g001970;Bch0g002410;Bch0g002950;Bch0g003990;Bch0g00…
Biological Process	GO:0044085	cellular component biogenesis	242	3329	6.21349e-15	8.15456e-14	Bch01G002380;Bch01G002400;Bch01G002440;Bch01G009290;Bch01G017950;Bch01G032090;Bch01G032100;Bch01G033000;Bch01G037480;Bch01G045850;Bch01G046040;Bch01G046050;Bch01G046080;Bch01G046110;Bch01G046120;Bch01G046160;Bch01G046180;Bch01G047840;Bch01G048580;Bch01G048660;Bch01G049570;Bch02G009270;Bch02G009290;Bch02G011780;Bch02G023970;Bch02G026270;Bch02G033960;Bch02G033980;Bch02G037960;Bch02G047600;Bch02G053…
Biological Process	GO:0098655	cation transmembrane transport	59	422	8.26113e-15	1.0753e-13	Bch01G018600;Bch01G046150;Bch02G014950;Bch02G033980;Bch02G053330;Bch02G053400;Bch02G053410;Bch03G014420;Bch03G057850;Bch04G004570;Bch07G007650;Bch07G007760;Bch07G007770;Bch07G007780;Bch07G007790;Bch07G024850;Bch08G002990;Bch08G023370;Bch09G045660;Bch09G054020;Bch0g001200;Bch0g001240;Bch0g001490;Bch0g001570;Bch0g001580;Bch0g001590;Bch0g001600;Bch0g001970;Bch0g002410;Bch0g002950;Bch0g003990;Bch0g00…
Biological Process	GO:0006793	phosphorus metabolic process	359	5577	2.35398e-14	3.03912e-13	Bch01G000920;Bch01G002380;Bch01G002400;Bch01G002440;Bch01G008760;Bch01G009550;Bch01G013340;Bch01G014470;Bch01G014480;Bch01G014490;Bch01G014760;Bch01G014770;Bch01G014780;Bch01G015410;Bch01G017930;Bch01G018600;Bch01G025970;Bch01G030830;Bch01G031200;Bch01G032470;Bch01G033000;Bch01G033680;Bch01G033690;Bch01G033740;Bch01G035430;Bch01G036860;Bch01G038170;Bch01G039020;Bch01G040340;Bch01G040460;Bch01G040…
Biological Process	GO:0009259	ribonucleotide metabolic process	111	1160	3.11779e-14	3.99278e-13	Bch01G030830;Bch01G031200;Bch01G045910;Bch01G046130;Bch01G046150;Bch01G049280;Bch02G013140;Bch02G033980;Bch02G053310;Bch02G053330;Bch02G053400;Bch02G053410;Bch03G034870;Bch03G048680;Bch04G011130;Bch04G011200;Bch05G010800;Bch05G046150;Bch06G025520;Bch06G026580;Bch06G031210;Bch07G007580;Bch07G007650;Bch07G007670;Bch07G007760;Bch07G007770;Bch07G007780;Bch07G007790;Bch07G011220;Bch07G019190;Bch07G045…
Biological Process	GO:0006796	phosphate-containing compound metabolic process	349	5413	5.25796e-14	6.67971e-13	Bch01G000920;Bch01G002380;Bch01G002400;Bch01G002440;Bch01G008760;Bch01G009550;Bch01G013340;Bch01G014470;Bch01G014480;Bch01G014490;Bch01G014760;Bch01G014770;Bch01G014780;Bch01G015410;Bch01G017930;Bch01G018600;Bch01G025970;Bch01G030830;Bch01G031200;Bch01G032470;Bch01G033000;Bch01G033680;Bch01G033690;Bch01G033740;Bch01G035430;Bch01G036860;Bch01G038170;Bch01G039020;Bch01G040340;Bch01G040460;Bch01G040…
Biological Process	GO:0098660	inorganic ion transmembrane transport	59	446	9.72935e-14	1.22621e-12	Bch01G018600;Bch01G046150;Bch02G014950;Bch02G033980;Bch02G053330;Bch02G053400;Bch02G053410;Bch03G014420;Bch03G057850;Bch04G004570;Bch07G007650;Bch07G007760;Bch07G007770;Bch07G007780;Bch07G007790;Bch07G024850;Bch08G002990;Bch08G023370;Bch09G045660;Bch09G054020;Bch0g001200;Bch0g001240;Bch0g001490;Bch0g001570;Bch0g001580;Bch0g001590;Bch0g001600;Bch0g001970;Bch0g002410;Bch0g002950;Bch0g003990;Bch0g00…
Biological Process	GO:0042742	defense response to bacterium	101	1029	1.01071e-13	1.26378e-12	Bch01G014470;Bch01G014490;Bch01G025970;Bch01G032470;Bch01G040640;Bch01G040670;Bch01G043400;Bch01G043420;Bch01G043500;Bch01G043520;Bch01G045850;Bch01G046160;Bch02G005180;Bch02G033980;Bch02G053320;Bch02G053400;Bch03G006040;Bch03G010280;Bch03G026150;Bch03G026160;Bch03G026370;Bch03G031280;Bch03G031290;Bch03G039080;Bch03G040760;Bch03G040780;Bch03G055020;Bch03G055180;Bch03G064040;Bch04G010980;Bch04G011…
Biological Process	GO:0009260	ribonucleotide biosynthetic process	65	524	1.13014e-13	1.39121e-12	Bch01G046130;Bch01G046150;Bch02G033980;Bch02G053330;Bch02G053400;Bch02G053410;Bch05G010800;Bch06G025520;Bch07G007650;Bch07G007760;Bch07G007770;Bch07G007780;Bch07G007790;Bch07G011220;Bch07G045660;Bch08G002980;Bch08G002990;Bch09G045660;Bch0g001000;Bch0g001080;Bch0g001200;Bch0g001240;Bch0g001490;Bch0g001570;Bch0g001580;Bch0g001590;Bch0g001600;Bch0g001970;Bch0g002410;Bch0g002480;Bch0g002920;Bch0g0029…
Biological Process	GO:0046390	ribose phosphate biosynthetic process	65	524	1.13014e-13	1.39121e-12	Bch01G046130;Bch01G046150;Bch02G033980;Bch02G053330;Bch02G053400;Bch02G053410;Bch05G010800;Bch06G025520;Bch07G007650;Bch07G007760;Bch07G007770;Bch07G007780;Bch07G007790;Bch07G011220;Bch07G045660;Bch08G002980;Bch08G002990;Bch09G045660;Bch0g001000;Bch0g001080;Bch0g001200;Bch0g001240;Bch0g001490;Bch0g001570;Bch0g001580;Bch0g001590;Bch0g001600;Bch0g001970;Bch0g002410;Bch0g002480;Bch0g002920;Bch0g0029…
Biological Process	GO:0007264	small GTPase mediated signal transduction	36	194	3.33692e-13	4.07618e-12	Bch01G002740;Bch01G003570;Bch01G009160;Bch01G009760;Bch01G011770;Bch01G024560;Bch01G044040;Bch01G044070;Bch02G026220;Bch02G037960;Bch02G039500;Bch02G051080;Bch03G037750;Bch03G046910;Bch03G049150;Bch03G051310;Bch05G004930;Bch06G031390;Bch06G047640;Bch06G048610;Bch06G049260;Bch07G003420;Bch07G004690;Bch07G018130;Bch07G030690;Bch07G043710;Bch08G015720;Bch08G032250;Bch09G008220;Bch09G012370;Bch09G022…
Biological Process	GO:0071704	organic substance metabolic process	990	19657	1.7646e-12	2.13908e-11	Bch01G000540;Bch01G000550;Bch01G000920;Bch01G002380;Bch01G002400;Bch01G002440;Bch01G002810;Bch01G003570;Bch01G006640;Bch01G006650;Bch01G006670;Bch01G008760;Bch01G009290;Bch01G009550;Bch01G009760;Bch01G011270;Bch01G013340;Bch01G014470;Bch01G014480;Bch01G014490;Bch01G014760;Bch01G014770;Bch01G014780;Bch01G015410;Bch01G017930;Bch01G017950;Bch01G018600;Bch01G020040;Bch01G020740;Bch01G025970;Bch01G029…
Biological Process	GO:0044249	cellular biosynthetic process	668	12257	3.64061e-12	4.37976e-11	Bch01G000540;Bch01G000550;Bch01G002380;Bch01G002400;Bch01G002440;Bch01G002810;Bch01G003570;Bch01G006640;Bch01G006650;Bch01G006670;Bch01G009290;Bch01G009760;Bch01G011270;Bch01G017930;Bch01G018600;Bch01G020040;Bch01G020740;Bch01G025970;Bch01G030920;Bch01G031060;Bch01G032090;Bch01G032100;Bch01G032470;Bch01G035640;Bch01G040460;Bch01G040640;Bch01G040670;Bch01G043400;Bch01G043420;Bch01G043500;Bch01G043…
Biological Process	GO:1901659	glycosyl compound biosynthetic process	69	627	5.97283e-12	7.13147e-11	Bch01G046130;Bch01G046150;Bch02G030250;Bch02G031150;Bch02G033980;Bch02G049820;Bch02G053330;Bch02G053400;Bch02G053410;Bch03G047390;Bch03G047410;Bch06G025520;Bch07G007650;Bch07G007760;Bch07G007770;Bch07G007780;Bch07G007790;Bch08G002980;Bch08G002990;Bch09G021900;Bch09G045660;Bch09G073360;Bch0g001000;Bch0g001080;Bch0g001200;Bch0g001240;Bch0g001490;Bch0g001570;Bch0g001580;Bch0g001590;Bch0g001600;Bch0g…
Biological Process	GO:2001295	malonyl-CoA biosynthetic process	9	10	6.65448e-12	7.88606e-11	Bch01G046130;Bch06G025520;Bch08G002980;Bch0g001000;Bch0g002920;Bch0g003840;Bch0g005770;Bch0g006450;Bch10G000120
Biological Process	GO:1901576	organic substance biosynthetic process	688	12806	2.45605e-11	2.88904e-10	Bch01G000540;Bch01G000550;Bch01G002380;Bch01G002400;Bch01G002440;Bch01G002810;Bch01G003570;Bch01G006640;Bch01G006650;Bch01G006670;Bch01G009290;Bch01G009760;Bch01G011270;Bch01G017930;Bch01G018600;Bch01G020040;Bch01G020740;Bch01G025970;Bch01G030920;Bch01G031060;Bch01G032090;Bch01G032100;Bch01G032470;Bch01G035640;Bch01G040460;Bch01G040640;Bch01G040670;Bch01G045400;Bch01G045850;Bch01G045900;Bch01G045…
Biological Process	GO:2001293	malonyl-CoA metabolic process	9	11	3.51378e-11	4.10285e-10	Bch01G046130;Bch06G025520;Bch08G002980;Bch0g001000;Bch0g002920;Bch0g003840;Bch0g005770;Bch0g006450;Bch10G000120
Biological Process	GO:0009058	biosynthetic process	705	13255	8.30398e-11	9.62534e-10	Bch01G000540;Bch01G000550;Bch01G002380;Bch01G002400;Bch01G002440;Bch01G002810;Bch01G003570;Bch01G006640;Bch01G006650;Bch01G006670;Bch01G009290;Bch01G009760;Bch01G011270;Bch01G017930;Bch01G018600;Bch01G020040;Bch01G020740;Bch01G025970;Bch01G030920;Bch01G031060;Bch01G032090;Bch01G032100;Bch01G032470;Bch01G035640;Bch01G040460;Bch01G040640;Bch01G040670;Bch01G043400;Bch01G043420;Bch01G043500;Bch01G043…
Biological Process	GO:0009635	response to herbicide	9	12	1.34939e-10	1.5306e-09	Bch02G053370;Bch07G007730;Bch0g001540;Bch0g002060;Bch0g003360;Bch0g004370;Bch0g004460;Bch10G000260;Bch10G000870
Biological Process	GO:0046949	fatty-acyl-CoA biosynthetic process	9	12	1.34939e-10	1.5306e-09	Bch01G046130;Bch06G025520;Bch08G002980;Bch0g001000;Bch0g002920;Bch0g003840;Bch0g005770;Bch0g006450;Bch10G000120
Biological Process	GO:0071258	cellular response to gravity	9	12	1.34939e-10	1.5306e-09	Bch02G009270;Bch02G009290;Bch03G009890;Bch03G054020;Bch05G021720;Bch06G003800;Bch08G006950;Bch10G023380;Bch10G023390
Biological Process	GO:1901657	glycosyl compound metabolic process	113	1373	2.63303e-10	2.96542e-09	Bch01G030830;Bch01G031200;Bch01G045910;Bch01G046130;Bch01G046150;Bch01G049280;Bch02G013140;Bch02G030250;Bch02G031150;Bch02G033980;Bch02G049820;Bch02G053310;Bch02G053330;Bch02G053400;Bch02G053410;Bch03G034870;Bch03G047390;Bch03G047410;Bch03G048680;Bch04G011130;Bch04G011200;Bch05G046150;Bch06G025520;Bch06G026580;Bch06G031210;Bch07G007580;Bch07G007650;Bch07G007670;Bch07G007760;Bch07G007770;Bch07G007…
Biological Process	GO:0035337	fatty-acyl-CoA metabolic process	9	13	4.21049e-10	4.70864e-09	Bch01G046130;Bch06G025520;Bch08G002980;Bch0g001000;Bch0g002920;Bch0g003840;Bch0g005770;Bch0g006450;Bch10G000120
Biological Process	GO:0034220	ion transmembrane transport	68	681	5.97875e-10	6.63934e-09	Bch01G000540;Bch01G018600;Bch01G046150;Bch02G014950;Bch02G033980;Bch02G053330;Bch02G053400;Bch02G053410;Bch03G010280;Bch03G014420;Bch03G057850;Bch04G004570;Bch06G050840;Bch06G050850;Bch07G007650;Bch07G007760;Bch07G007770;Bch07G007780;Bch07G007790;Bch07G024850;Bch08G002990;Bch08G023370;Bch08G026170;Bch08G026180;Bch09G045660;Bch09G054020;Bch0g001080;Bch0g001200;Bch0g001240;Bch0g001490;Bch0g001570;B…
Biological Process	GO:0042776	mitochondrial ATP synthesis coupled proton transport	8	10	6.47673e-10	7.14239e-09	Bch02G053410;Bch07G007770;Bch0g001580;Bch0g005080;Bch0g005270;Bch0g006240;Bch0g006590;Bch10G000900
Biological Process	GO:1901564	organonitrogen compound metabolic process	316	5168	7.67193e-10	8.40208e-09	Bch01G000540;Bch01G000550;Bch01G002380;Bch01G002400;Bch01G002440;Bch01G003570;Bch01G009290;Bch01G030830;Bch01G031200;Bch01G040460;Bch01G045900;Bch01G045910;Bch01G045950;Bch01G045960;Bch01G045970;Bch01G045980;Bch01G045990;Bch01G046000;Bch01G046080;Bch01G046090;Bch01G046130;Bch01G046150;Bch01G048580;Bch01G048660;Bch01G049280;Bch01G052090;Bch02G013140;Bch02G021840;Bch02G030250;Bch02G031150;Bch02G033…
Biological Process	GO:0009769	photosynthesis, light harvesting in photosystem II	9	14	1.1319e-09	1.23114e-08	Bch01G046040;Bch08G002860;Bch0g000870;Bch0g001140;Bch0g002830;Bch0g003230;Bch0g005370;Bch0g005690;Bch0g005870
Biological Process	GO:0015672	monovalent inorganic cation transport	68	693	1.2417e-09	1.34138e-08	Bch01G002380;Bch01G002400;Bch01G002440;Bch01G008760;Bch01G018600;Bch01G046150;Bch02G014950;Bch02G033980;Bch02G053330;Bch02G053400;Bch02G053410;Bch03G014420;Bch03G057850;Bch07G007650;Bch07G007760;Bch07G007770;Bch07G007780;Bch07G007790;Bch08G002990;Bch08G023370;Bch09G045660;Bch0g001080;Bch0g001200;Bch0g001240;Bch0g001490;Bch0g001570;Bch0g001580;Bch0g001590;Bch0g001600;Bch0g001970;Bch0g002270;Bch0g0…
Biological Process	GO:0006334	nucleosome assembly	21	98	1.82274e-09	1.94262e-08	Bch01G017950;Bch02G011780;Bch03G011160;Bch03G011700;Bch03G026650;Bch04G006820;Bch04G006830;Bch04G024380;Bch05G020540;Bch06G023550;Bch07G001700;Bch07G021390;Bch07G023860;Bch08G027190;Bch09G013180;Bch09G043960;Bch09G050890;Bch09G051570;Bch09G064100;Bch10G016660;Bch10G020400
Biological Process	GO:0034728	nucleosome organization	21	98	1.82274e-09	1.94262e-08	Bch01G017950;Bch02G011780;Bch03G011160;Bch03G011700;Bch03G026650;Bch04G006820;Bch04G006830;Bch04G024380;Bch05G020540;Bch06G023550;Bch07G001700;Bch07G021390;Bch07G023860;Bch08G027190;Bch09G013180;Bch09G043960;Bch09G050890;Bch09G051570;Bch09G064100;Bch10G016660;Bch10G020400
Biological Process	GO:0044710	single-organism metabolic process	656	12378	2.40267e-09	2.54363e-08	Bch01G000420;Bch01G000540;Bch01G000550;Bch01G002380;Bch01G002400;Bch01G002440;Bch01G003570;Bch01G006740;Bch01G006780;Bch01G008760;Bch01G009550;Bch01G011770;Bch01G012510;Bch01G012520;Bch01G012540;Bch01G012550;Bch01G012570;Bch01G012770;Bch01G017930;Bch01G017950;Bch01G018600;Bch01G020740;Bch01G025970;Bch01G027300;Bch01G027440;Bch01G030830;Bch01G030920;Bch01G031060;Bch01G031200;Bch01G032090;Bch01G032…
Biological Process	GO:0031647	regulation of protein stability	11	25	3.4082e-09	3.56067e-08	Bch01G046040;Bch08G002860;Bch08G002870;Bch0g000870;Bch0g000950;Bch0g001140;Bch0g002830;Bch0g003230;Bch0g005370;Bch0g005690;Bch0g005870
Biological Process	GO:0050821	protein stabilization	11	25	3.4082e-09	3.56067e-08	Bch01G046040;Bch08G002860;Bch08G002870;Bch0g000870;Bch0g000950;Bch0g001140;Bch0g002830;Bch0g003230;Bch0g005370;Bch0g005690;Bch0g005870
Biological Process	GO:0042549	photosystem II stabilization	10	20	3.76934e-09	3.91223e-08	Bch0g001280;Bch0g002370;Bch0g003800;Bch0g004130;Bch0g004140;Bch0g004770;Bch0g004970;Bch0g005420;Bch0g005550;Bch0g006070
Biological Process	GO:0065004	protein-DNA complex assembly	21	105	6.79521e-09	6.9618e-08	Bch01G017950;Bch02G011780;Bch03G011160;Bch03G011700;Bch03G026650;Bch04G006820;Bch04G006830;Bch04G024380;Bch05G020540;Bch06G023550;Bch07G001700;Bch07G021390;Bch07G023860;Bch08G027190;Bch09G013180;Bch09G043960;Bch09G050890;Bch09G051570;Bch09G064100;Bch10G016660;Bch10G020400
Biological Process	GO:0071824	protein-DNA complex subunit organization	21	105	6.79521e-09	6.9618e-08	Bch01G017950;Bch02G011780;Bch03G011160;Bch03G011700;Bch03G026650;Bch04G006820;Bch04G006830;Bch04G024380;Bch05G020540;Bch06G023550;Bch07G001700;Bch07G021390;Bch07G023860;Bch08G027190;Bch09G013180;Bch09G043960;Bch09G050890;Bch09G051570;Bch09G064100;Bch10G016660;Bch10G020400
Biological Process	GO:0019253	reductive pentose-phosphate cycle	12	34	1.32767e-08	1.3515e-07	Bch01G046140;Bch06G025530;Bch0g001190;Bch0g001230;Bch0g002420;Bch0g002930;Bch0g003830;Bch0g004940;Bch0g005760;Bch0g005970;Bch0g006460;Bch10G000130
Biological Process	GO:0015074	DNA integration	14	48	1.37087e-08	1.38659e-07	Bch02G034200;Bch02G034220;Bch02G035900;Bch03G029330;Bch04G012800;Bch04G027760;Bch05G022220;Bch06G013190;Bch08G001160;Bch08G016580;Bch09G008850;Bch09G042990;Bch09G048360;Bch10G008080
Biological Process	GO:0009617	response to bacterium	107	1374	1.59665e-08	1.60473e-07	Bch01G014470;Bch01G014490;Bch01G025970;Bch01G032470;Bch01G040640;Bch01G040670;Bch01G043400;Bch01G043420;Bch01G043500;Bch01G043520;Bch01G045850;Bch01G046160;Bch02G005180;Bch02G033980;Bch02G043100;Bch02G053320;Bch02G053400;Bch03G006040;Bch03G010280;Bch03G026150;Bch03G026160;Bch03G026370;Bch03G031280;Bch03G031290;Bch03G037360;Bch03G039080;Bch03G040760;Bch03G040780;Bch03G055020;Bch03G055180;Bch03G064…
Biological Process	GO:0015977	carbon fixation	14	49	1.84046e-08	1.83815e-07	Bch01G046140;Bch06G025530;Bch09G034050;Bch0g001190;Bch0g001230;Bch0g002420;Bch0g002930;Bch0g003830;Bch0g004940;Bch0g004950;Bch0g005760;Bch0g005970;Bch0g006460;Bch10G000130
Biological Process	GO:0019685	photosynthesis, dark reaction	12	35	1.93819e-08	1.92365e-07	Bch01G046140;Bch06G025530;Bch0g001190;Bch0g001230;Bch0g002420;Bch0g002930;Bch0g003830;Bch0g004940;Bch0g005760;Bch0g005970;Bch0g006460;Bch10G000130
Biological Process	GO:0042306	regulation of protein import into nucleus	6	7	5.30879e-08	5.14046e-07	Bch03G029890;Bch03G029900;Bch03G045980;Bch04G017450;Bch07G009590;Bch07G023040
Biological Process	GO:1900180	regulation of protein localization to nucleus	6	7	5.30879e-08	5.14046e-07	Bch03G029890;Bch03G029900;Bch03G045980;Bch04G017450;Bch07G009590;Bch07G023040
Biological Process	GO:1903533	regulation of protein targeting	6	7	5.30879e-08	5.14046e-07	Bch03G029890;Bch03G029900;Bch03G045980;Bch04G017450;Bch07G009590;Bch07G023040
Biological Process	GO:1904589	regulation of protein import	6	7	5.30879e-08	5.14046e-07	Bch03G029890;Bch03G029900;Bch03G045980;Bch04G017450;Bch07G009590;Bch07G023040
Biological Process	GO:0019693	ribose phosphate metabolic process	111	1486	7.60167e-08	7.31603e-07	Bch01G030830;Bch01G031200;Bch01G045910;Bch01G046130;Bch01G046150;Bch01G049280;Bch02G013140;Bch02G033980;Bch02G053310;Bch02G053330;Bch02G053400;Bch02G053410;Bch03G034870;Bch03G048680;Bch04G011130;Bch04G011200;Bch05G010800;Bch05G046150;Bch06G025520;Bch06G026580;Bch06G031210;Bch07G007580;Bch07G007650;Bch07G007670;Bch07G007760;Bch07G007770;Bch07G007780;Bch07G007790;Bch07G011220;Bch07G019190;Bch07G045…
Biological Process	GO:0052325	cell wall pectin biosynthetic process	11	34	1.50881e-07	1.44337e-06	Bch01G032090;Bch01G032100;Bch03G031710;Bch03G032220;Bch05G045430;Bch07G019980;Bch08G013510;Bch09G000710;Bch09G001410;Bch09G025960;Bch10G014850
Biological Process	GO:0034775	glutathione transmembrane transport	5	5	1.77063e-07	1.67366e-06	Bch01G000540;Bch06G050840;Bch06G050850;Bch08G026170;Bch08G026180
Biological Process	GO:0035443	tripeptide transmembrane transport	5	5	1.77063e-07	1.67366e-06	Bch01G000540;Bch06G050840;Bch06G050850;Bch08G026170;Bch08G026180
Biological Process	GO:0009920	cell plate formation involved in plant-type cell wall biogenesis	9	22	2.0318e-07	1.90917e-06	Bch03G018390;Bch03G018890;Bch05G012650;Bch05G013120;Bch06G025140;Bch07G020940;Bch08G039570;Bch09G072930;Bch10G004230
Biological Process	GO:0010306	rhamnogalacturonan II biosynthetic process	7	12	2.27921e-07	2.1007e-06	Bch01G032090;Bch01G032100;Bch03G031710;Bch03G032220;Bch08G013510;Bch09G000710;Bch09G001410
Biological Process	GO:0010396	rhamnogalacturonan II metabolic process	7	12	2.27921e-07	2.1007e-06	Bch01G032090;Bch01G032100;Bch03G031710;Bch03G032220;Bch08G013510;Bch09G000710;Bch09G001410
Biological Process	GO:0006464	cellular protein modification process	295	5035	2.28854e-07	2.1007e-06	Bch01G000920;Bch01G002380;Bch01G002400;Bch01G002440;Bch01G008760;Bch01G009550;Bch01G009760;Bch01G013340;Bch01G014470;Bch01G014480;Bch01G014490;Bch01G014760;Bch01G014770;Bch01G014780;Bch01G015410;Bch01G017930;Bch01G025970;Bch01G032470;Bch01G033000;Bch01G033680;Bch01G033690;Bch01G033740;Bch01G035430;Bch01G036860;Bch01G038170;Bch01G039020;Bch01G040460;Bch01G040640;Bch01G040670;Bch01G042880;Bch01G043…
Biological Process	GO:0036211	protein modification process	295	5035	2.28854e-07	2.1007e-06	Bch01G000920;Bch01G002380;Bch01G002400;Bch01G002440;Bch01G008760;Bch01G009550;Bch01G009760;Bch01G013340;Bch01G014470;Bch01G014480;Bch01G014490;Bch01G014760;Bch01G014770;Bch01G014780;Bch01G015410;Bch01G017930;Bch01G025970;Bch01G032470;Bch01G033000;Bch01G033680;Bch01G033690;Bch01G033740;Bch01G035430;Bch01G036860;Bch01G038170;Bch01G039020;Bch01G040460;Bch01G040640;Bch01G040670;Bch01G042880;Bch01G043…
Biological Process	GO:0031497	chromatin assembly	21	128	2.45837e-07	2.24362e-06	Bch01G017950;Bch02G011780;Bch03G011160;Bch03G011700;Bch03G026650;Bch04G006820;Bch04G006830;Bch04G024380;Bch05G020540;Bch06G023550;Bch07G001700;Bch07G021390;Bch07G023860;Bch08G027190;Bch09G013180;Bch09G043960;Bch09G050890;Bch09G051570;Bch09G064100;Bch10G016660;Bch10G020400
Biological Process	GO:0009165	nucleotide biosynthetic process	65	759	4.70168e-07	4.26644e-06	Bch01G046130;Bch01G046150;Bch02G033980;Bch02G053330;Bch02G053400;Bch02G053410;Bch05G010800;Bch06G025520;Bch07G007650;Bch07G007760;Bch07G007770;Bch07G007780;Bch07G007790;Bch07G011220;Bch07G045660;Bch08G002980;Bch08G002990;Bch09G045660;Bch0g001000;Bch0g001080;Bch0g001200;Bch0g001240;Bch0g001490;Bch0g001570;Bch0g001580;Bch0g001590;Bch0g001600;Bch0g001970;Bch0g002410;Bch0g002480;Bch0g002920;Bch0g0029…
Biological Process	GO:0015937	coenzyme A biosynthetic process	9	24	4.92469e-07	4.36894e-06	Bch01G046130;Bch06G025520;Bch08G002980;Bch0g001000;Bch0g002920;Bch0g003840;Bch0g005770;Bch0g006450;Bch10G000120
Biological Process	GO:0033866	nucleoside bisphosphate biosynthetic process	9	24	4.92469e-07	4.36894e-06	Bch01G046130;Bch06G025520;Bch08G002980;Bch0g001000;Bch0g002920;Bch0g003840;Bch0g005770;Bch0g006450;Bch10G000120
Biological Process	GO:0034030	ribonucleoside bisphosphate biosynthetic process	9	24	4.92469e-07	4.36894e-06	Bch01G046130;Bch06G025520;Bch08G002980;Bch0g001000;Bch0g002920;Bch0g003840;Bch0g005770;Bch0g006450;Bch10G000120
Biological Process	GO:0034033	purine nucleoside bisphosphate biosynthetic process	9	24	4.92469e-07	4.36894e-06	Bch01G046130;Bch06G025520;Bch08G002980;Bch0g001000;Bch0g002920;Bch0g003840;Bch0g005770;Bch0g006450;Bch10G000120
Biological Process	GO:1901293	nucleoside phosphate biosynthetic process	65	763	5.65021e-07	4.98474e-06	Bch01G046130;Bch01G046150;Bch02G033980;Bch02G053330;Bch02G053400;Bch02G053410;Bch05G010800;Bch06G025520;Bch07G007650;Bch07G007760;Bch07G007770;Bch07G007780;Bch07G007790;Bch07G011220;Bch07G045660;Bch08G002980;Bch08G002990;Bch09G045660;Bch0g001000;Bch0g001080;Bch0g001200;Bch0g001240;Bch0g001490;Bch0g001570;Bch0g001580;Bch0g001590;Bch0g001600;Bch0g001970;Bch0g002410;Bch0g002480;Bch0g002920;Bch0g0029…
Biological Process	GO:0042964	thioredoxin biosynthetic process	6	9	5.89442e-07	5.17146e-06	Bch01G020740;Bch03G065280;Bch06G036090;Bch08G024660;Bch09G011880;Bch09G011890
Biological Process	GO:0002218	activation of innate immune response	17	92	6.01375e-07	5.21849e-06	Bch01G043400;Bch01G043420;Bch01G043500;Bch01G043520;Bch03G010280;Bch03G039080;Bch06G025570;Bch08G003030;Bch0g002310;Bch0g002990;Bch0g004810;Bch0g005010;Bch0g006010;Bch0g006060;Bch0g006510;Bch10G000180;Bch10G022910
Biological Process	GO:0002253	activation of immune response	17	92	6.01375e-07	5.21849e-06	Bch01G043400;Bch01G043420;Bch01G043500;Bch01G043520;Bch03G010280;Bch03G039080;Bch06G025570;Bch08G003030;Bch0g002310;Bch0g002990;Bch0g004810;Bch0g005010;Bch0g006010;Bch0g006060;Bch0g006510;Bch10G000180;Bch10G022910
Biological Process	GO:0006751	glutathione catabolic process	7	14	9.12552e-07	7.62701e-06	Bch01G000540;Bch01G000550;Bch06G050840;Bch06G050850;Bch08G026150;Bch08G026170;Bch08G026180
Biological Process	GO:0043171	peptide catabolic process	7	14	9.12552e-07	7.62701e-06	Bch01G000540;Bch01G000550;Bch06G050840;Bch06G050850;Bch08G026150;Bch08G026170;Bch08G026180
Biological Process	GO:0071493	cellular response to UV-B	7	14	9.12552e-07	7.62701e-06	Bch02G021840;Bch06G011190;Bch07G033500;Bch07G033700;Bch08G034800;Bch08G034810;Bch09G067160
Biological Process	GO:0072659	protein localization to plasma membrane	7	14	9.12552e-07	7.62701e-06	Bch03G018390;Bch03G018890;Bch05G012650;Bch05G013120;Bch08G039570;Bch09G072930;Bch10G004230
Biological Process	GO:0072661	protein targeting to plasma membrane	7	14	9.12552e-07	7.62701e-06	Bch03G018390;Bch03G018890;Bch05G012650;Bch05G013120;Bch08G039570;Bch09G072930;Bch10G004230
Biological Process	GO:0090002	establishment of protein localization to plasma membrane	7	14	9.12552e-07	7.62701e-06	Bch03G018390;Bch03G018890;Bch05G012650;Bch05G013120;Bch08G039570;Bch09G072930;Bch10G004230
Biological Process	GO:1990778	protein localization to cell periphery	7	14	9.12552e-07	7.62701e-06	Bch03G018390;Bch03G018890;Bch05G012650;Bch05G013120;Bch08G039570;Bch09G072930;Bch10G004230
Biological Process	GO:0006323	DNA packaging	21	141	1.27669e-06	1.06146e-05	Bch01G017950;Bch02G011780;Bch03G011160;Bch03G011700;Bch03G026650;Bch04G006820;Bch04G006830;Bch04G024380;Bch05G020540;Bch06G023550;Bch07G001700;Bch07G021390;Bch07G023860;Bch08G027190;Bch09G013180;Bch09G043960;Bch09G050890;Bch09G051570;Bch09G064100;Bch10G016660;Bch10G020400
Biological Process	GO:0042219	cellular modified amino acid catabolic process	7	15	1.64476e-06	1.36035e-05	Bch01G000540;Bch01G000550;Bch06G050840;Bch06G050850;Bch08G026150;Bch08G026170;Bch08G026180
Biological Process	GO:0006637	acyl-CoA metabolic process	27	219	1.93568e-06	1.58446e-05	Bch01G046130;Bch01G047840;Bch01G051010;Bch01G051200;Bch01G051210;Bch02G007170;Bch03G033440;Bch03G033450;Bch03G033460;Bch03G054020;Bch04G023020;Bch05G021720;Bch05G044130;Bch05G048520;Bch05G048760;Bch06G003800;Bch06G025520;Bch07G019990;Bch08G002980;Bch08G006950;Bch0g001000;Bch0g002920;Bch0g003840;Bch0g005770;Bch0g006450;Bch10G000120;Bch10G026170
Biological Process	GO:0035383	thioester metabolic process	27	219	1.93568e-06	1.58446e-05	Bch01G046130;Bch01G047840;Bch01G051010;Bch01G051200;Bch01G051210;Bch02G007170;Bch03G033440;Bch03G033450;Bch03G033460;Bch03G054020;Bch04G023020;Bch05G021720;Bch05G044130;Bch05G048520;Bch05G048760;Bch06G003800;Bch06G025520;Bch07G019990;Bch08G002980;Bch08G006950;Bch0g001000;Bch0g002920;Bch0g003840;Bch0g005770;Bch0g006450;Bch10G000120;Bch10G026170
Biological Process	GO:0015936	coenzyme A metabolic process	9	28	2.21242e-06	1.80171e-05	Bch01G046130;Bch06G025520;Bch08G002980;Bch0g001000;Bch0g002920;Bch0g003840;Bch0g005770;Bch0g006450;Bch10G000120
Biological Process	GO:0035672	oligopeptide transmembrane transport	5	7	3.44761e-06	2.79327e-05	Bch01G000540;Bch06G050840;Bch06G050850;Bch08G026170;Bch08G026180
Biological Process	GO:0007009	plasma membrane organization	7	18	7.2261e-06	5.8249e-05	Bch03G018390;Bch03G018890;Bch05G012650;Bch05G013120;Bch08G039570;Bch09G072930;Bch10G004230
Biological Process	GO:0009870	defense response signaling pathway, resistance gene-dependent	10	40	7.63369e-06	6.12238e-05	Bch06G025570;Bch08G003030;Bch0g002310;Bch0g002990;Bch0g004810;Bch0g005010;Bch0g006010;Bch0g006060;Bch0g006510;Bch10G000180
Biological Process	GO:0034635	glutathione transport	5	8	8.8532e-06	7.06477e-05	Bch01G000540;Bch06G050840;Bch06G050850;Bch08G026170;Bch08G026180
Biological Process	GO:0042548	regulation of photosynthesis, light reaction	10	41	9.69327e-06	7.69645e-05	Bch0g001280;Bch0g002370;Bch0g003800;Bch0g004130;Bch0g004140;Bch0g004770;Bch0g004970;Bch0g005420;Bch0g005550;Bch0g006070
Biological Process	GO:0000919	cell plate assembly	9	33	1.00935e-05	7.85713e-05	Bch03G018390;Bch03G018890;Bch05G012650;Bch05G013120;Bch06G025140;Bch07G020940;Bch08G039570;Bch09G072930;Bch10G004230
Biological Process	GO:0033865	nucleoside bisphosphate metabolic process	9	33	1.00935e-05	7.85713e-05	Bch01G046130;Bch06G025520;Bch08G002980;Bch0g001000;Bch0g002920;Bch0g003840;Bch0g005770;Bch0g006450;Bch10G000120
Biological Process	GO:0033875	ribonucleoside bisphosphate metabolic process	9	33	1.00935e-05	7.85713e-05	Bch01G046130;Bch06G025520;Bch08G002980;Bch0g001000;Bch0g002920;Bch0g003840;Bch0g005770;Bch0g006450;Bch10G000120
Biological Process	GO:0034032	purine nucleoside bisphosphate metabolic process	9	33	1.00935e-05	7.85713e-05	Bch01G046130;Bch06G025520;Bch08G002980;Bch0g001000;Bch0g002920;Bch0g003840;Bch0g005770;Bch0g006450;Bch10G000120
Biological Process	GO:0045489	pectin biosynthetic process	11	52	1.52028e-05	0.000117766	Bch01G032090;Bch01G032100;Bch03G031710;Bch03G032220;Bch05G045430;Bch07G019980;Bch08G013510;Bch09G000710;Bch09G001410;Bch09G025960;Bch10G014850
Biological Process	GO:0046822	regulation of nucleocytoplasmic transport	6	14	1.73629e-05	0.0001332	Bch03G029890;Bch03G029900;Bch03G045980;Bch04G017450;Bch07G009590;Bch07G023040
Biological Process	GO:1903649	regulation of cytoplasmic transport	6	14	1.73629e-05	0.0001332	Bch03G029890;Bch03G029900;Bch03G045980;Bch04G017450;Bch07G009590;Bch07G023040
Biological Process	GO:0009832	plant-type cell wall biogenesis	39	423	1.76984e-05	0.00013512	Bch01G032090;Bch01G032100;Bch02G033980;Bch02G037960;Bch02G053400;Bch03G018390;Bch03G018890;Bch03G031710;Bch03G032220;Bch04G023020;Bch05G012650;Bch05G013120;Bch05G045430;Bch06G006850;Bch06G025140;Bch06G048610;Bch07G007760;Bch07G019980;Bch07G019990;Bch07G020940;Bch08G013510;Bch08G033410;Bch08G039570;Bch09G000710;Bch09G001410;Bch09G025960;Bch09G072930;Bch0g001570;Bch0g003350;Bch0g003990;Bch0g004730;…
Biological Process	GO:1990542	mitochondrial transmembrane transport	8	28	2.17439e-05	0.000165212	Bch02G053410;Bch07G007770;Bch0g001580;Bch0g005080;Bch0g005270;Bch0g006240;Bch0g006590;Bch10G000900
Biological Process	GO:0045089	positive regulation of innate immune response	17	121	2.78358e-05	0.000210492	Bch01G043400;Bch01G043420;Bch01G043500;Bch01G043520;Bch03G010280;Bch03G039080;Bch06G025570;Bch08G003030;Bch0g002310;Bch0g002990;Bch0g004810;Bch0g005010;Bch0g006010;Bch0g006060;Bch0g006510;Bch10G000180;Bch10G022910
Biological Process	GO:0043467	regulation of generation of precursor metabolites and energy	10	46	2.87588e-05	0.000216441	Bch0g001280;Bch0g002370;Bch0g003800;Bch0g004130;Bch0g004140;Bch0g004770;Bch0g004970;Bch0g005420;Bch0g005550;Bch0g006070
Biological Process	GO:0071103	DNA conformation change	24	213	3.20139e-05	0.000239802	Bch01G017950;Bch01G032270;Bch02G011780;Bch03G011160;Bch03G011700;Bch03G026650;Bch04G006820;Bch04G006830;Bch04G024380;Bch05G020540;Bch06G023550;Bch06G025700;Bch07G001700;Bch07G016470;Bch07G021390;Bch07G023860;Bch08G027190;Bch09G013180;Bch09G043960;Bch09G050890;Bch09G051570;Bch09G064100;Bch10G016660;Bch10G020400
Biological Process	GO:0009687	abscisic acid metabolic process	14	88	3.44479e-05	0.000254433	Bch01G037480;Bch02G026270;Bch03G026150;Bch03G026160;Bch04G000330;Bch04G037620;Bch05G000050;Bch05G000830;Bch05G019740;Bch06G002050;Bch06G011860;Bch07G028180;Bch09G060740;Bch09G061830
Biological Process	GO:0043288	apocarotenoid metabolic process	14	88	3.44479e-05	0.000254433	Bch01G037480;Bch02G026270;Bch03G026150;Bch03G026160;Bch04G000330;Bch04G037620;Bch05G000050;Bch05G000830;Bch05G019740;Bch06G002050;Bch06G011860;Bch07G028180;Bch09G060740;Bch09G061830
Biological Process	GO:1902644	tertiary alcohol metabolic process	14	88	3.44479e-05	0.000254433	Bch01G037480;Bch02G026270;Bch03G026150;Bch03G026160;Bch04G000330;Bch04G037620;Bch05G000050;Bch05G000830;Bch05G019740;Bch06G002050;Bch06G011860;Bch07G028180;Bch09G060740;Bch09G061830
Biological Process	GO:0002684	positive regulation of immune system process	17	124	3.83499e-05	0.000280644	Bch01G043400;Bch01G043420;Bch01G043500;Bch01G043520;Bch03G010280;Bch03G039080;Bch06G025570;Bch08G003030;Bch0g002310;Bch0g002990;Bch0g004810;Bch0g005010;Bch0g006010;Bch0g006060;Bch0g006510;Bch10G000180;Bch10G022910
Biological Process	GO:0050778	positive regulation of immune response	17	124	3.83499e-05	0.000280644	Bch01G043400;Bch01G043420;Bch01G043500;Bch01G043520;Bch03G010280;Bch03G039080;Bch06G025570;Bch08G003030;Bch0g002310;Bch0g002990;Bch0g004810;Bch0g005010;Bch0g006010;Bch0g006060;Bch0g006510;Bch10G000180;Bch10G022910
Biological Process	GO:0035384	thioester biosynthetic process	9	39	4.35462e-05	0.00031576	Bch01G046130;Bch06G025520;Bch08G002980;Bch0g001000;Bch0g002920;Bch0g003840;Bch0g005770;Bch0g006450;Bch10G000120
Biological Process	GO:0071616	acyl-CoA biosynthetic process	9	39	4.35462e-05	0.00031576	Bch01G046130;Bch06G025520;Bch08G002980;Bch0g001000;Bch0g002920;Bch0g003840;Bch0g005770;Bch0g006450;Bch10G000120
Biological Process	GO:0043412	macromolecule modification	313	5738	4.60231e-05	0.000332203	Bch01G000920;Bch01G002380;Bch01G002400;Bch01G002440;Bch01G008760;Bch01G009550;Bch01G009760;Bch01G013340;Bch01G014470;Bch01G014480;Bch01G014490;Bch01G014760;Bch01G014770;Bch01G014780;Bch01G015410;Bch01G017930;Bch01G025970;Bch01G032470;Bch01G033000;Bch01G033680;Bch01G033690;Bch01G033740;Bch01G035430;Bch01G036860;Bch01G038170;Bch01G039020;Bch01G040460;Bch01G040640;Bch01G040670;Bch01G042880;Bch01G043…
Biological Process	GO:0048544	recognition of pollen	12	69	5.02344e-05	0.00036096	Bch01G033680;Bch01G033690;Bch01G033740;Bch03G072340;Bch04G022320;Bch08G036340;Bch09G017890;Bch09G017900;Bch09G017910;Bch09G017930;Bch09G017940;Bch09G060400
Biological Process	GO:0009970	cellular response to sulfate starvation	9	40	5.39724e-05	0.000386073	Bch01G046180;Bch08G003020;Bch0g002300;Bch0g002980;Bch0g005580;Bch0g005740;Bch0g006000;Bch0g006500;Bch10G000170
Biological Process	GO:0006706	steroid catabolic process	4	6	5.54281e-05	0.000389468	Bch08G008280;Bch09G049960;Bch09G049970;Bch09G059930
Biological Process	GO:0016127	sterol catabolic process	4	6	5.54281e-05	0.000389468	Bch08G008280;Bch09G049960;Bch09G049970;Bch09G059930
Biological Process	GO:0034433	steroid esterification	4	6	5.54281e-05	0.000389468	Bch08G008280;Bch09G049960;Bch09G049970;Bch09G059930
Biological Process	GO:0034434	sterol esterification	4	6	5.54281e-05	0.000389468	Bch08G008280;Bch09G049960;Bch09G049970;Bch09G059930
Biological Process	GO:0033157	regulation of intracellular protein transport	6	17	6.3733e-05	0.00044585	Bch03G029890;Bch03G029900;Bch03G045980;Bch04G017450;Bch07G009590;Bch07G023040
Biological Process	GO:0008037	cell recognition	12	71	6.72014e-05	0.000468052	Bch01G033680;Bch01G033690;Bch01G033740;Bch03G072340;Bch04G022320;Bch08G036340;Bch09G017890;Bch09G017900;Bch09G017910;Bch09G017930;Bch09G017940;Bch09G060400
Biological Process	GO:0031349	positive regulation of defense response	17	130	7.03932e-05	0.000488141	Bch01G043400;Bch01G043420;Bch01G043500;Bch01G043520;Bch03G010280;Bch03G039080;Bch06G025570;Bch08G003030;Bch0g002310;Bch0g002990;Bch0g004810;Bch0g005010;Bch0g006010;Bch0g006060;Bch0g006510;Bch10G000180;Bch10G022910
Biological Process	GO:0009636	response to toxic substance	15	106	7.44793e-05	0.000514231	Bch01G020740;Bch02G053370;Bch03G065280;Bch06G036090;Bch07G007730;Bch08G024660;Bch09G011880;Bch09G011890;Bch0g001540;Bch0g002060;Bch0g003360;Bch0g004370;Bch0g004460;Bch10G000260;Bch10G000870
Biological Process	GO:0000447	endonucleolytic cleavage in ITS1 to separate SSU-rRNA from 5.8S rRNA and LSU-rRNA from tricistronic rRNA transcript (SSU-rRNA, 5.8S rRNA, LSU-rRNA)	3	3	8.90927e-05	0.000599488	Bch02G047600;Bch06G039690;Bch09G005510
Biological Process	GO:0000460	maturation of 5.8S rRNA	3	3	8.90927e-05	0.000599488	Bch02G047600;Bch06G039690;Bch09G005510
Biological Process	GO:0000461	endonucleolytic cleavage to generate mature 3'-end of SSU-rRNA from (SSU-rRNA, 5.8S rRNA, LSU-rRNA)	3	3	8.90927e-05	0.000599488	Bch02G047600;Bch06G039690;Bch09G005510
Biological Process	GO:0000466	maturation of 5.8S rRNA from tricistronic rRNA transcript (SSU-rRNA, 5.8S rRNA, LSU-rRNA)	3	3	8.90927e-05	0.000599488	Bch02G047600;Bch06G039690;Bch09G005510
Biological Process	GO:0000479	endonucleolytic cleavage of tricistronic rRNA transcript (SSU-rRNA, 5.8S rRNA, LSU-rRNA)	3	3	8.90927e-05	0.000599488	Bch02G047600;Bch06G039690;Bch09G005510
Biological Process	GO:0006827	high-affinity iron ion transmembrane transport	3	3	8.90927e-05	0.000599488	Bch04G004570;Bch07G024850;Bch09G054020
Biological Process	GO:0006333	chromatin assembly or disassembly	23	213	8.95234e-05	0.000599844	Bch01G017950;Bch02G011780;Bch02G032410;Bch03G011160;Bch03G011700;Bch03G026650;Bch04G006820;Bch04G006830;Bch04G024380;Bch05G020540;Bch06G023550;Bch07G001700;Bch07G021390;Bch07G023860;Bch08G027190;Bch09G013180;Bch09G029470;Bch09G043960;Bch09G050890;Bch09G051570;Bch09G064100;Bch10G016660;Bch10G020400
Biological Process	GO:0032386	regulation of intracellular transport	6	18	9.19865e-05	0.000613758	Bch03G029890;Bch03G029900;Bch03G045980;Bch04G017450;Bch07G009590;Bch07G023040
Biological Process	GO:0048584	positive regulation of response to stimulus	27	272	9.81783e-05	0.000652331	Bch01G037480;Bch01G043400;Bch01G043420;Bch01G043500;Bch01G043520;Bch02G000710;Bch02G026270;Bch03G010280;Bch03G039080;Bch03G048680;Bch05G019740;Bch06G001020;Bch06G002050;Bch06G011860;Bch06G025570;Bch07G019190;Bch08G003030;Bch0g000110;Bch0g002310;Bch0g002990;Bch0g004810;Bch0g005010;Bch0g006010;Bch0g006060;Bch0g006510;Bch10G000180;Bch10G022910
Biological Process	GO:0060341	regulation of cellular localization	8	35	0.000124616	0.000815143	Bch03G029890;Bch03G029900;Bch03G045980;Bch03G049150;Bch04G017450;Bch07G009590;Bch07G023040;Bch09G049170
Biological Process	GO:0010063	positive regulation of trichoblast fate specification	4	7	0.000124735	0.000815143	Bch03G025940;Bch04G036710;Bch05G001510;Bch08G022940
Biological Process	GO:0042660	positive regulation of cell fate specification	4	7	0.000124735	0.000815143	Bch03G025940;Bch04G036710;Bch05G001510;Bch08G022940
Biological Process	GO:1903890	positive regulation of plant epidermal cell differentiation	4	7	0.000124735	0.000815143	Bch03G025940;Bch04G036710;Bch05G001510;Bch08G022940
Biological Process	GO:0051223	regulation of protein transport	6	19	0.000129365	0.000838497	Bch03G029890;Bch03G029900;Bch03G045980;Bch04G017450;Bch07G009590;Bch07G023040
Biological Process	GO:0070201	regulation of establishment of protein localization	6	19	0.000129365	0.000838497	Bch03G029890;Bch03G029900;Bch03G045980;Bch04G017450;Bch07G009590;Bch07G023040
Biological Process	GO:0098542	defense response to other organism	144	2402	0.000171611	0.00110222	Bch01G000540;Bch01G000550;Bch01G014470;Bch01G014490;Bch01G025970;Bch01G032470;Bch01G037480;Bch01G040640;Bch01G040670;Bch01G043400;Bch01G043420;Bch01G043500;Bch01G043520;Bch01G045850;Bch01G046150;Bch01G046160;Bch02G005180;Bch02G026270;Bch02G030930;Bch02G033980;Bch02G039300;Bch02G043100;Bch02G053320;Bch02G053400;Bch03G006040;Bch03G007690;Bch03G010280;Bch03G026150;Bch03G026160;Bch03G026370;Bch03G028…
Biological Process	GO:0009407	toxin catabolic process	39	470	0.000172135	0.00110222	Bch01G011770;Bch01G012570;Bch01G012770;Bch01G027300;Bch01G048560;Bch01G048640;Bch02G030930;Bch02G032410;Bch02G046830;Bch03G017930;Bch03G024480;Bch03G026370;Bch03G031280;Bch03G031290;Bch03G048280;Bch04G000330;Bch04G037620;Bch05G000050;Bch05G000320;Bch05G014390;Bch06G014970;Bch06G020870;Bch06G040760;Bch06G049260;Bch06G049740;Bch07G009890;Bch07G028180;Bch08G040400;Bch09G002040;Bch09G002050;Bch09G014…
Biological Process	GO:0090487	secondary metabolite catabolic process	39	470	0.000172135	0.00110222	Bch01G011770;Bch01G012570;Bch01G012770;Bch01G027300;Bch01G048560;Bch01G048640;Bch02G030930;Bch02G032410;Bch02G046830;Bch03G017930;Bch03G024480;Bch03G026370;Bch03G031280;Bch03G031290;Bch03G048280;Bch04G000330;Bch04G037620;Bch05G000050;Bch05G000320;Bch05G014390;Bch06G014970;Bch06G020870;Bch06G040760;Bch06G049260;Bch06G049740;Bch07G009890;Bch07G028180;Bch08G040400;Bch09G002040;Bch09G002050;Bch09G014…
Biological Process	GO:0006714	sesquiterpenoid metabolic process	14	102	0.000178234	0.00113669	Bch01G037480;Bch02G026270;Bch03G026150;Bch03G026160;Bch04G000330;Bch04G037620;Bch05G000050;Bch05G000830;Bch05G019740;Bch06G002050;Bch06G011860;Bch07G028180;Bch09G060740;Bch09G061830
Biological Process	GO:0016045	detection of bacterium	10	57	0.00019505	0.00123402	Bch03G010280;Bch04G010980;Bch07G007800;Bch0g001610;Bch0g002330;Bch0g004760;Bch0g005300;Bch0g006560;Bch10G000930;Bch10G022910
Biological Process	GO:0098543	detection of other organism	10	57	0.00019505	0.00123402	Bch03G010280;Bch04G010980;Bch07G007800;Bch0g001610;Bch0g002330;Bch0g004760;Bch0g005300;Bch0g006560;Bch10G000930;Bch10G022910
Biological Process	GO:0010109	regulation of photosynthesis	10	58	0.000226346	0.0014207	Bch0g001280;Bch0g002370;Bch0g003800;Bch0g004130;Bch0g004140;Bch0g004770;Bch0g004970;Bch0g005420;Bch0g005550;Bch0g006070
Biological Process	GO:0098581	detection of external biotic stimulus	10	58	0.000226346	0.0014207	Bch03G010280;Bch04G010980;Bch07G007800;Bch0g001610;Bch0g002330;Bch0g004760;Bch0g005300;Bch0g006560;Bch10G000930;Bch10G022910
Biological Process	GO:0016094	polyprenol biosynthetic process	8	38	0.00022987	0.0014218	Bch04G010980;Bch07G007800;Bch0g001610;Bch0g002330;Bch0g004760;Bch0g005300;Bch0g006560;Bch10G000930
Biological Process	GO:0019348	dolichol metabolic process	8	38	0.00022987	0.0014218	Bch04G010980;Bch07G007800;Bch0g001610;Bch0g002330;Bch0g004760;Bch0g005300;Bch0g006560;Bch10G000930
Biological Process	GO:0019408	dolichol biosynthetic process	8	38	0.00022987	0.0014218	Bch04G010980;Bch07G007800;Bch0g001610;Bch0g002330;Bch0g004760;Bch0g005300;Bch0g006560;Bch10G000930
Biological Process	GO:0034644	cellular response to UV	7	29	0.000230102	0.0014218	Bch02G021840;Bch06G011190;Bch07G033500;Bch07G033700;Bch08G034800;Bch08G034810;Bch09G067160
Biological Process	GO:0010057	trichoblast fate specification	4	8	0.000240617	0.00145285	Bch03G025940;Bch04G036710;Bch05G001510;Bch08G022940
Biological Process	GO:0010061	regulation of trichoblast fate specification	4	8	0.000240617	0.00145285	Bch03G025940;Bch04G036710;Bch05G001510;Bch08G022940
Biological Process	GO:0042659	regulation of cell fate specification	4	8	0.000240617	0.00145285	Bch03G025940;Bch04G036710;Bch05G001510;Bch08G022940
Biological Process	GO:0070407	oxidation-dependent protein catabolic process	4	8	0.000240617	0.00145285	Bch01G049570;Bch06G003070;Bch06G003100;Bch06G003110
Biological Process	GO:0090628	plant epidermal cell fate specification	4	8	0.000240617	0.00145285	Bch03G025940;Bch04G036710;Bch05G001510;Bch08G022940
Biological Process	GO:1903888	regulation of plant epidermal cell differentiation	4	8	0.000240617	0.00145285	Bch03G025940;Bch04G036710;Bch05G001510;Bch08G022940
Biological Process	GO:0009292	genetic transfer	11	70	0.00026113	0.00156481	Bch01G017950;Bch02G030000;Bch05G020540;Bch06G005050;Bch06G042150;Bch07G001700;Bch08G027190;Bch09G013180;Bch09G050890;Bch09G064100;Bch10G016660
Biological Process	GO:0009294	DNA mediated transformation	11	70	0.00026113	0.00156481	Bch01G017950;Bch02G030000;Bch05G020540;Bch06G005050;Bch06G042150;Bch07G001700;Bch08G027190;Bch09G013180;Bch09G050890;Bch09G064100;Bch10G016660
Biological Process	GO:0006749	glutathione metabolic process	9	49	0.000282562	0.00168055	Bch01G000540;Bch01G000550;Bch06G050840;Bch06G050850;Bch08G026150;Bch08G026170;Bch08G026180;Bch09G072230;Bch10G005760
Biological Process	GO:0010025	wax biosynthetic process	9	49	0.000282562	0.00168055	Bch03G015870;Bch06G050980;Bch09G019900;Bch09G019920;Bch09G019930;Bch09G019960;Bch09G019980;Bch09G020010;Bch09G020020
Biological Process	GO:0009875	pollen-pistil interaction	12	83	0.000310804	0.00184163	Bch01G033680;Bch01G033690;Bch01G033740;Bch03G072340;Bch04G022320;Bch08G036340;Bch09G017890;Bch09G017900;Bch09G017910;Bch09G017930;Bch09G017940;Bch09G060400
Biological Process	GO:1902065	response to L-glutamate	3	4	0.000344451	0.00203341	Bch03G028480;Bch06G001020;Bch0g000110
Biological Process	GO:0030104	water homeostasis	5	15	0.000364988	0.00214667	Bch01G037480;Bch02G026270;Bch05G019740;Bch06G002050;Bch06G011860
Biological Process	GO:0009117	nucleotide metabolic process	112	1821	0.000370037	0.00216834	Bch01G030830;Bch01G031200;Bch01G045910;Bch01G046130;Bch01G046150;Bch01G049280;Bch02G013140;Bch02G033980;Bch02G053310;Bch02G053330;Bch02G053400;Bch02G053410;Bch03G034870;Bch03G048680;Bch04G011130;Bch04G011200;Bch05G010800;Bch05G046150;Bch06G025520;Bch06G026580;Bch06G031210;Bch07G007580;Bch07G007650;Bch07G007670;Bch07G007760;Bch07G007770;Bch07G007780;Bch07G007790;Bch07G011220;Bch07G019190;Bch07G045…
Biological Process	GO:0046777	protein autophosphorylation	29	328	0.000404101	0.00235923	Bch01G002380;Bch01G002400;Bch01G002440;Bch01G009550;Bch01G033680;Bch01G035430;Bch02G005180;Bch02G012870;Bch03G006040;Bch03G012610;Bch03G025320;Bch03G028480;Bch03G059290;Bch04G036000;Bch05G003600;Bch06G001020;Bch07G025720;Bch07G026400;Bch08G022630;Bch08G027150;Bch08G036340;Bch09G017930;Bch09G020140;Bch09G056330;Bch0g000110;Bch0g000620;Bch10G018590;Bch10G018720;Bch10G028750
Biological Process	GO:0006515	misfolded or incompletely synthesized protein catabolic process	4	9	0.000417765	0.00242121	Bch01G049570;Bch06G003070;Bch06G003100;Bch06G003110
Biological Process	GO:0051131	chaperone-mediated protein complex assembly	4	9	0.000417765	0.00242121	Bch01G049570;Bch06G003070;Bch06G003100;Bch06G003110
Biological Process	GO:0006753	nucleoside phosphate metabolic process	112	1829	0.000434258	0.00250764	Bch01G030830;Bch01G031200;Bch01G045910;Bch01G046130;Bch01G046150;Bch01G049280;Bch02G013140;Bch02G033980;Bch02G053310;Bch02G053330;Bch02G053400;Bch02G053410;Bch03G034870;Bch03G048680;Bch04G011130;Bch04G011200;Bch05G010800;Bch05G046150;Bch06G025520;Bch06G026580;Bch06G031210;Bch07G007580;Bch07G007650;Bch07G007670;Bch07G007760;Bch07G007770;Bch07G007780;Bch07G007790;Bch07G011220;Bch07G019190;Bch07G045…
Biological Process	GO:0016093	polyprenol metabolic process	8	42	0.00047353	0.00272451	Bch04G010980;Bch07G007800;Bch0g001610;Bch0g002330;Bch0g004760;Bch0g005300;Bch0g006560;Bch10G000930
Biological Process	GO:0072337	modified amino acid transport	5	16	0.00051141	0.00293184	Bch01G000540;Bch06G050840;Bch06G050850;Bch08G026170;Bch08G026180
Biological Process	GO:1903827	regulation of cellular protein localization	6	24	0.000529677	0.00302564	Bch03G029890;Bch03G029900;Bch03G045980;Bch04G017450;Bch07G009590;Bch07G023040
Biological Process	GO:0009404	toxin metabolic process	39	498	0.000543285	0.00309225	Bch01G011770;Bch01G012570;Bch01G012770;Bch01G027300;Bch01G048560;Bch01G048640;Bch02G030930;Bch02G032410;Bch02G046830;Bch03G017930;Bch03G024480;Bch03G026370;Bch03G031280;Bch03G031290;Bch03G048280;Bch04G000330;Bch04G037620;Bch05G000050;Bch05G000320;Bch05G014390;Bch06G014970;Bch06G020870;Bch06G040760;Bch06G049260;Bch06G049740;Bch07G009890;Bch07G028180;Bch08G040400;Bch09G002040;Bch09G002050;Bch09G014…
Biological Process	GO:0009765	photosynthesis, light harvesting	11	77	0.000606702	0.00344087	Bch01G046040;Bch08G002860;Bch0g000870;Bch0g001140;Bch0g001270;Bch0g002320;Bch0g002830;Bch0g003230;Bch0g005370;Bch0g005690;Bch0g005870
Biological Process	GO:0052546	cell wall pectin metabolic process	15	129	0.00066147	0.00373813	Bch01G032090;Bch01G032100;Bch01G051010;Bch02G007170;Bch03G031710;Bch03G032220;Bch05G045430;Bch05G048760;Bch07G019980;Bch08G013510;Bch09G000710;Bch09G001410;Bch09G025960;Bch10G014850;Bch10G026170
Biological Process	GO:0048530	fruit morphogenesis	4	10	0.000671643	0.00378216	Bch01G011770;Bch06G049260;Bch09G022650;Bch0g004550
Biological Process	GO:0010166	wax metabolic process	9	55	0.000687983	0.00386048	Bch03G015870;Bch06G050980;Bch09G019900;Bch09G019920;Bch09G019930;Bch09G019960;Bch09G019980;Bch09G020010;Bch09G020020
Biological Process	GO:0010204	defense response signaling pathway, resistance gene-independent	7	36	0.000936623	0.00523717	Bch01G043400;Bch01G043420;Bch01G043500;Bch01G043520;Bch03G010280;Bch03G039080;Bch10G022910
Biological Process	GO:0010455	positive regulation of cell fate commitment	4	11	0.00101816	0.00565328	Bch03G025940;Bch04G036710;Bch05G001510;Bch08G022940
Biological Process	GO:0080119	ER body organization	4	11	0.00101816	0.00565328	Bch01G047530;Bch03G036620;Bch05G043740;Bch05G043750
Biological Process	GO:0010091	trichome branching	10	72	0.0013232	0.00732142	Bch01G020040;Bch02G016550;Bch03G015540;Bch05G010200;Bch06G025140;Bch07G020940;Bch08G022940;Bch09G037860;Bch09G057900;Bch10G012770
Biological Process	GO:0009856	pollination	54	790	0.00139755	0.00767929	Bch01G003570;Bch01G008760;Bch01G009760;Bch01G011270;Bch01G020740;Bch01G031090;Bch01G032090;Bch01G032100;Bch01G033680;Bch01G033690;Bch01G033740;Bch02G026220;Bch02G039500;Bch03G023820;Bch03G029140;Bch03G031710;Bch03G032220;Bch03G046910;Bch03G048250;Bch03G049150;Bch03G051310;Bch03G052600;Bch03G065280;Bch03G072340;Bch04G000330;Bch04G022320;Bch04G037620;Bch05G000050;Bch05G002770;Bch06G036090;Bch06G047…
Biological Process	GO:0044706	multi-multicellular organism process	54	790	0.00139755	0.00767929	Bch01G003570;Bch01G008760;Bch01G009760;Bch01G011270;Bch01G020740;Bch01G031090;Bch01G032090;Bch01G032100;Bch01G033680;Bch01G033690;Bch01G033740;Bch02G026220;Bch02G039500;Bch03G023820;Bch03G029140;Bch03G031710;Bch03G032220;Bch03G046910;Bch03G048250;Bch03G049150;Bch03G051310;Bch03G052600;Bch03G065280;Bch03G072340;Bch04G000330;Bch04G022320;Bch04G037620;Bch05G000050;Bch05G002770;Bch06G036090;Bch06G047…
Biological Process	GO:0010289	homogalacturonan biosynthetic process	4	12	0.00147338	0.00804031	Bch05G045430;Bch07G019980;Bch09G025960;Bch10G014850
Biological Process	GO:0010453	regulation of cell fate commitment	4	12	0.00147338	0.00804031	Bch03G025940;Bch04G036710;Bch05G001510;Bch08G022940
Biological Process	GO:0055086	nucleobase-containing small molecule metabolic process	112	1899	0.00160087	0.00870609	Bch01G030830;Bch01G031200;Bch01G045910;Bch01G046130;Bch01G046150;Bch01G049280;Bch02G013140;Bch02G033980;Bch02G053310;Bch02G053330;Bch02G053400;Bch02G053410;Bch03G034870;Bch03G048680;Bch04G011130;Bch04G011200;Bch05G010800;Bch05G046150;Bch06G025520;Bch06G026580;Bch06G031210;Bch07G007580;Bch07G007650;Bch07G007670;Bch07G007760;Bch07G007770;Bch07G007780;Bch07G007790;Bch07G011220;Bch07G019190;Bch07G045…
Biological Process	GO:0031125	rRNA 3'-end processing	3	6	0.00160935	0.00872236	Bch02G047600;Bch06G039690;Bch09G005510
Biological Process	GO:0072348	sulfur compound transport	8	51	0.00179145	0.00967626	Bch01G000540;Bch06G046500;Bch06G046520;Bch06G046540;Bch06G050840;Bch06G050850;Bch08G026170;Bch08G026180
