# Supplementary material for: The reference genome and full-length transcriptome of pakchoi provide insights into cuticle formation and heat adaption
Source: Hortic Res. 2022 May 26;9:uhac123. doi: 10.1093/hr/uhac123 (PMC9358696; doi:10.1093/hr/uhac123)
Supplement: Suppl_uhac123 [file suppl_uhac123.zip › TableS6.xlsx]

## Sheet: Sheet1
Table S6. The number of three main types of FBX proteins is classified into LRR-FBD/LRR/FBD, FBA1/3 and Kelch/Kelch repeats types according to the C-terminal domains.
Type	LRR-FBD/LRR/FBD	FBA1/FBA3	Kelch/Kelch repeats
A. arabidopsis	87	197	93
B. oleralea	52	198	170
B. rapa. Broccolieto	87	264	108
B. rapa ssp. rapa-turnip	92	248	81
B. rapa ssp. nipposinica	210	144	168
B. rapa ssp. chinensis var.tai-tsai	115	151	109
B. rapa ssp. pekinensis	67	145	83
B. rapa ssp. oleifera oil	118	228	181
B. rapa ssp. oleifera rapid	151	159	109
B. rapa ssp. chinensis	167	261	134
B. rapa ssp. narinosa	65	149	177
B. rapa ssp. parachinensis	133	260	161
