# Supplementary material for: The reference genome and full-length transcriptome of pakchoi provide insights into cuticle formation and heat adaption
Source: Hortic Res. 2022 May 26;9:uhac123. doi: 10.1093/hr/uhac123 (PMC9358696; doi:10.1093/hr/uhac123)
Supplement: Suppl_uhac123 [file suppl_uhac123.zip › TableS7.xlsx]

## Sheet: Sheet1
Table S7. The biological processes of F-box protein in conservative/non-conservative cluster among Arabidopsis, Pakchoi and Chinensis cabbage
family	domain	name	representive gene in Arabidopsis	Arabidopsis	homologs in Pakchoi	homologs in Chinese cabbage	ratio	function	interaction	reference
OG0000000	Kelch		AT2G20380	AT1G19930, AT1G61540, AT2G20380, AT3G06570, AT3G08810, AT4G05620, AT4G39550, AT4G39560, AT4G39570, AT4G39580, AT5G49000, AT5G51250	Bch03G036870,Bch04G010340,Bch01G000460,Bch01G000480,Bch02G018310,Bch05G028470,Bch08G026030,Bch01G035460	BraA01g000510.3C, BraA02g016340.3C	12:08:02	embryogenesis, male meiosis,photomorphogenesis, circadian oscillation, post-translation processes, stress responses and cell expansion or elongation	interacted with ASKs 2, 3/4	A Comprehensive Analysis of Interaction and Localization of Arabidopsis SKP1-LIKE (ASK) and F-Box (FBX) Proteins	Arabidopsis SKP1-like protein13 (ASK13) positively regulates seed germination and seedling growth under abiotic stress
OG0000000	Kelch		AT5G49000	AT1G19930, AT1G61540, AT2G20380, AT3G06570, AT3G08810, AT4G05620, AT4G39550, AT4G39560, AT4G39570, AT4G39580, AT5G49000, AT5G51250	Bch03G036870,Bch04G010340,Bch01G000460,Bch01G000480,Bch02G018310,Bch05G028470,Bch08G026030,Bch01G035460	BraA01g000510.3C, BraA02g016340.3C	12:08:02	growth seed germination; seed development; abiotic stress	interacted with ASKs13
OG0000011	F-box		AT3G04660	AT3G04660, AT3G10790, AT4G29970	Bch09G013250,Bch09G042610,Bch01G049950,Bch01G049940,Bch01G048910,Bch09G043150	BraA01g042970.3C, BraA09g011920.3C	03:06:02	growth seed germination; seed development; abiotic stress	interacted with ASKs13	A Comprehensive Analysis of Interaction and Localization of Arabidopsis SKP1-LIKE (ASK) and F-Box (FBX) Proteins	Arabidopsis SKP1-like protein13 (ASK13) positively regulates seed germination and seedling growth under abiotic stress
OG0000225	F-box	CPR1/CPR30	AT4G12560		Bch02G031710	BraA02g027760.3C	01:01:01	Pathogenesis, defense response	interacted with ASKs13	Arabidopsis SKP1-like protein13 (ASK13) positively regulates seed germination and seedling growth under abiotic stress	CPR1/CPR30 (F-box protein)
OG0000095	F-box		AT5G45360		Bch09G022750,Bch06G049110	BraA06g042560.3C, BraA09g021210.3C	01:02:02	regulates the primary root growth in nitrogen deficiency	interacted with ASKs13	AtSKIP18 and AtSKIP31, F-box subunits of the SCF E3 ubiquitin ligase complex, mediate the degradation of 14-3-3 proteins in Arabidopsis	Arabidopsis SKP1-like protein13 (ASK13) positively regulates seed germination and seedling growth under abiotic stress	SKIP31
OG0000204	WD40		AT3G52030	AT3G52030	Bch03G049530	BraA03g045820.3C	01:01:01		interacted with ASKs13	Arabidopsis SKP1-like protein13 (ASK13) positively regulates seed germination and seedling growth under abiotic stress
OG0000146	WD40		AT1G23780		Bch07G016060	BraA07g013970.3C	01:01:01		interacted with ASKs13	Arabidopsis SKP1-like protein13 (ASK13) positively regulates seed germination and seedling growth under abiotic stress
OG0000257	ACTIN		AT5G56180	AT5G56180	Bch02G014460	BraA02g012980.3C	01:01:01	nucleolar functions		Kandasamy MK, McKinney EC, Meagher RB (2008) ACTIN-RELATED PROTEIN8 encodes an F-box protein localized to the nucleolus in Arabidopsis. Plant Cell Physiol 49:858 – 863.
OG0000010	FBA	CEG	At3g22650	AT1G77650, AT3G08750, AT3G10430, AT3G22650, AT4G04690	Bch02G018470,Bch01G046950,Bch01G046960	BraA01g040320.3C, BraA01g040330.3C, BraA03g047280.3C	05:03:03	negative regulator of auxin-mediated lateral；root formation		Dong L, et al. (2006) An auxin-inducible F-box protein CEGENDUO negatively regulates auxin-mediated lateral root formation in Arabidopsis. Plant Mol Biol 60:599 – 615.
OG0000182	Kelch2	ARF	AT2G24540	AT2G24540	Bch09G060980	BraA09g053610.3C	01:01:01	positive regulator of phytochrome A-mediated light signaling		Harmon FG, Kay SA (2003) The F box protein AFR is a positive regulator of phytochrome A-mediated light signaling. Curr Biol 13:2091–2096.
OG0000141	LRR	AtFBP7		AT1G21760	Bch06G018720	BraA06g017300.3C	01:01:01	translation during temperature stress
OG0000025	LRR	AtSKP2;1	AT1G21410	AT1G21410, AT1G77000	Bch07G044980,Bch08G031640	BraA07g027100.3C, BraA07g040510.3C, BraA08g027360.3C	02:02:03	photomorphogenesis		delPozoJC,BoniottiMB,GutierrezC(2002)ArabidopsisE2Fcfunctionsincelldivisionandisdegradedbytheubiquitin-SCFAtSKP2pathwayinresponsetolight.PlantCell14:3057–3071.
OG0000085	LRR	AFB1	AT4G03190	AT4G03190	Bch09G002550,Bch03G030900	BraA03g028670.3C, BraA09g001190.3C	01:02:02	auxin receptor; plant growth and development		Dharmasiri N, et al. (2005) Plant development is regulated by a family of auxin receptor F box proteins. Dev Cell 9:109 –119.
OG0000018	LRR	AFB2	AT3G26810	AT1G12820, AT3G26810	Bch08G035400,Bch02G043590,Bch09G068510	BraA02g037140.3C, BraA08g030740.3C, BraA09g060560.3C	02:03:03	auxin receptor; plant growth and development;glucose repression		Dharmasiri N, et al. (2005) Plant development is regulated by a family of auxin receptor F box proteins. Dev Cell 9:109 –119.
OG0003398	LRR	COI1	AT2G39940	AT2G39940	Bch05G006600,Bch03G022700	BraA03g021140.3C, BraA05g006140.3C	01:02:02	jasmonate-ragulated defense responses; pollen fertility		Xie DX, et al. (1998) COI1: an Arabidopsis gene required for jasmonate-regulated defense and fertility. Science 280:1091–1094.
OG0000183	LRR	EBF1	AT2G25490	AT2G25490	Bch04G022290	BraA04g018750.3C	01:01:01	negative regulator of ethylene signaling; plant growth		Guo H, Ecker JR (2003) Plant responses to ethylene gas are mediated by SCFEBF1/EBF2-dependent proteolysis of EIN3 transcription factor. Cell 115:667– 677.
OG0000093	LRR	EBF2		AT5G25350	Bch06G038400,Bch09G006350	BraA06g032660.3C, BraA09g005890.3C	01:02:02	negative regulator of ethylene signaling; plant growth		Guo H, Ecker JR (2003) Plant responses to ethylene gas are mediated by SCFEBF1/EBF2-dependent proteolysis of EIN3 transcription factor. Cell 115:667– 678.
OG0009898	LRR	ORE9/ MAX2	AT2G42620	AT2G42620	Bch04G034530	BraA04g029970.3C	01:01:01	regulation of leaf senescence; selective repression of axillary shoots		Woo HR, et al. (2001) ORE9, an F-box protein that regulates leaf senescence in Arabidopsis. Plant Cell 13:1779 –1790.
OG0000307	LRR	SKIP2/ VFB4	AT5G67250	AT5G67250	Bch09G009990		01:01:00	plant growth and lateral root formation		SchwagerKM,etal.(2007)CharacterizationoftheVIERF-BOXPROTEINEgenesfromArabidopsisrevealstheirimportanceforplantgrowthanddevelopment.PlantCell19:1163–1178.
OG0000125	LRR	TIR1		AT3G62980	Bch07G028120	BraA04g000440.3C, BraA07g025310.3C	01:01:02	auxin receptor		Ruegger M, et al. (1998) The TIR1 protein of Arabidopsis functions in auxin response and is related to human SKP2 and yeast grr1p. Genes Dev 12:198 –207.
OG0000155	LRR	VFB1	AT1G47056	AT1G47056	Bch05G023250	BraA05g020780.3C	01:01:01	plant growth and lateral root formation		SchwagerKM,etal.(2007)CharacterizationoftheVIERF-BOXPROTEINEgenesfromArabidopsisrevealstheirimportanceforplantgrowthanddevelopment.PlantCell19:1163–1178.
OG0000202	LRR	VFB2	AT3G50080	AT3G50080	Bch01G025500	BraA01g023260.3C	01:01:01	plant growth and lateral root formation		SchwagerKM,etal.(2007)CharacterizationoftheVIERF-BOXPROTEINEgenesfromArabidopsisrevealstheirimportanceforplantgrowthanddevelopment.PlantCell19:1163–1179.
OG0000050	LRRARM	ARABIDILLO-1	AT2G44900	AT2G44900, AT3G60350	Bch04G035870,Bch04G002030	BraA04g001880.3C, BraA04g030900.3C	02:02:02	2:0 lateral root development		Coates JC, Laplaze L, Haseloff J (2006) Armadillo-related proteins promote lateral root development in Arabidopsis. Proc Natl Acad Sci USA 103:1621–1626.
OG0000040	LysM	SNE	AT5G48170	AT5G48170	Bch09G004470,Bch06G041460,Bch02G046110	BraA02g039450.3C, BraA06g035770.3C, BraA09g004090.3C	01:03:03	positive regulator of Gillerellic acid signaling		Sasaki A, et al. (2003) Accumulation of phosphorylated repressor for gibberellin signaling in an F-box mutant. Science 299:1896 –1898.
OG0000036	PACKelch	LKP2	AT2G18915	AT2G18915	Bch07G002220,Bch07G002200,Bch07G002210	BraA07g001810.3C, BraA07g001820.3C, BraA07g001840.3C	01:03:03	circadian oscillator		Fukamatsu Y, et al. (2005) Identification of LOV KELCH PROTEIN2 (LKP2)-interacting factors that can recruit LKP2 to nuclear bodies. Plant Cell Physiol 46:1340 –1349.
OG0000232	Unknown	SLY1	AT4G24210	AT4G24210	Bch01G015930	BraA01g014970.3C	01:01:01	positive regulator of Gillerellic acid signaling		Strader LC, et al. (2004) Recessive-interfering mutations in the gibberellin signaling gene SLEEPY1 are rescued by overexpression of its homologue, SNEEZY. Proc Natl Acad Sci USA
OG0000215	Unknown	EID1	AT4G02440	AT4G02440	Bch09G001980	BraA09g001730.3C	01:01:01	negative regulator of phytochrome A-specific light signaling		Dieterle M, et al. (2001) EID1, an F-box protein involved in phytochrome A-specific light signaling. Genes Dev 15:939 –944.
OG0000037	Unknown	HWS	AT3G61590	AT3G61590	Bch09G058490,Bch04G001160,Bch07G027490	BraA04g001110.3C, BraA07g024700.3C, BraA09g051120.3C	01:03:03	organ fusion and growth
OG0000149	Unknown	UFO	AT1G30950	AT1G30950	Bch08G013360	BraA08g010320.3C	01:01:01	patterning and growth in the floral meristem; floral organ identity
OG0000020	FBA_3	DOR	AT2G31470	AT2G31470	Bch04G027060,Bch04G027110,Bch04G027080,Bch10G034350,Bch04G027300,Bch04G027310	BraA04g023140.3C	01:06:01	Negative regulate drought stress
OG0000129	Kelch	CFK	AT5G42350	AT5G42350, AT5G42360	Bch09G020790	BraA09g019170.3C	02:01:01	Controlling hypocotyl elongation
OG0000646	F-box		AT1G47730	AT1G47790,AT1G47765, AT1G47765, AT1G47730, AT1G50870, AT3G10240	Bch03G018590,Bch06G003210,Bch03G018580	BraA03g017400.3C, BraA06g003000.3C	05:03:02		interacted with ASKs14	A Comprehensive Analysis of Interaction and Localization of Arabidopsis SKP1-LIKE (ASK) and F-Box (FBX) Proteins
OG0000247			AT5G21040	AT5G21040	Bch10G022410	BraA10g019640.3C	01:01:01		interacted with ASK1/2 and ASKs13/14	A Comprehensive Analysis of Interaction and Localization of Arabidopsis SKP1-LIKE (ASK) and F-Box (FBX) Proteins
								2262
