# Supplementary material for: The reference genome and full-length transcriptome of pakchoi provide insights into cuticle formation and heat adaption
Source: Hortic Res. 2022 May 26;9:uhac123. doi: 10.1093/hr/uhac123 (PMC9358696; doi:10.1093/hr/uhac123)
Supplement: Suppl_uhac123 [file suppl_uhac123.zip › TableS8.xlsx]

## Sheet: Sheet1
Table S8. Statistics of repeat contents in the assembled pakchoi genome.
Type		Pakchoi
		Number	Length (bp)	% in genome
Retrotransposon	LTR Retrotransposon
	LTR/Gypsy	77880	61808477	15
	LTR/Copia	20974	13744465	3.3
	LTR/Unknown	154183	86671392	21.1
	Non-LTR Retrotransposon					13915502
	SINE	5534	1126562	0.3
	LINE	11665	8757437	2.1
DNA transposons	DNA/Helitron	944	581175	1
	DNA/MITE	8416	1832497	4
	DNA/Maverick	236	489798	1
	DNA/TIR	15228	8182131	2
	DNA/unknown	7456	2829901	0.7
Other	/	144340	74299212	18.1
	Total	441322	260323047	63.3
Chr ID	Length (bp)	Length of repeat (bp)	% of repeat in chrosome
LG01	41145966	22694338	0.551557
LG02	39839308	24426034	0.613114
LG03	42458264	18129699	0.427
LG04	26135719	14383306	0.550331
LG05	42205783	25504161	0.604281
LG06	50003898	30800089	0.615954
LG07	32181139	17268916	0.536616
LG08	28267801	17351018	0.613809
LG09	68474104	39696580	0.579731
LG10	26295832	17496888	0.665386
