# Supplementary material for: The reference genome and full-length transcriptome of pakchoi provide insights into cuticle formation and heat adaption
Source: Hortic Res. 2022 May 26;9:uhac123. doi: 10.1093/hr/uhac123 (PMC9358696; doi:10.1093/hr/uhac123)
Supplement: Suppl_uhac123 [file suppl_uhac123.zip › TableS9.xlsx]

## Sheet: Sheet1
Table S9. Summary of repeat elements annotated in the 9 representative B. rapa genomes.
Species	Description	Name	LTR Retrotransposon (bp)	Non-LTR Retrotransposon (bp)	DNA transposons (bp)	Total Number of base pairs	Percentage genome （%）
Broccolieto	Broccolieto	BRO	76229236	9531063	23112565	189060962	49.4
ssp. parachinensis	Caixin	CXA	74727194	10995881	20350279	186612718	48.7
ssp. oleifera	Oil seeds	OIA	78066760	11276537	22862470	238780054	54.3
ssp. pekinensis(Chiifu)	Chinese cabbage	BRP	105858802	10960327	15391158	163865081	46.4
ssp. narinosa	Wutacai	WTC	86518199	11700132	25439479	267377630	56.6
ssp. chinensis (PC-fu)	Pak choi	BRC	162224334	9883999	13915502	260323047	63.3
ssp. chinensis var.tai-tsai	Taicai	TCA	75177664	9052092	22305882	181400149	48.3
ssp. nipposinica	Mizuna	MIZ	69169948	12217525	23788536	185383418	47.4
ssp. rapa turnip	Turnip	TUE	70780330	9523168	20970574	197532415	50.7
